# Supplementary material for: Pigments, Chromatophore Structure, and Gene Expression Underlying Colour Polytypy of a Panamanian Poison Frog
Source: Mol Ecol. 2025 Dec 22;35(1):e70214. doi: 10.1111/mec.70214 (PMC12745852; doi:10.1111/mec.70214)
Supplement: Supplementary file 1 — Data S1: mec70214‐sup‐0001‐Supinfo.zip. [file MEC-35-e70214-s001.zip]

Archive with 10 entries (10 files):
- mec70214-sup-0001-SupMat1.docx
- mec70214-sup-0002-SupMat2.docx
- mec70214-sup-0003-SupMat3.xlsx
- mec70214-sup-0004-SupMat4.xls
- mec70214-sup-0005-SupMat5.xlsx
- mec70214-sup-0006-SupMat6.xlsx
- mec70214-sup-0007-SupMat7.xlsx
- mec70214-sup-0008-SupMat8.xlsx
- mec70214-sup-0009-SupMat9.xlsx
- mec70214-sup-0010-SupMat10.xlsx
