# Supplementary material for: Pigments, Chromatophore Structure, and Gene Expression Underlying Colour Polytypy of a Panamanian Poison Frog
Source: Mol Ecol. 2025 Dec 22;35(1):e70214. doi: 10.1111/mec.70214 (PMC12745852; doi:10.1111/mec.70214)
Supplement: Supplementary file 1 — Data S1: mec70214‐sup‐0001‐Supinfo.zip. [file MEC-35-e70214-s001.zip › mec70214-sup-0003-SupMat3.xlsx]

## Sheet: Tabelle1
sample	locality	morph	individual	B1	B2	B3	S1U	S1V	S1B	S1G	S1Y	S1R	S2	S3	S4	S5	S6	S7	S8	S9	S10	H1	H2	H3	H4	H5	CAA:Sc	CAA:Jc	CAA:St	CAA:Jt	CAA:Hc	CAA:Qc	CAA:Ht	CAA:Scpl	CAA:C	CAA:PT	CAA:PT Hrz	CAA:PT Vrt	CAA:Asp	VCA:ML	VCA:sL	VCA:CVL	VCA:MDmax	VCA:sDmax	VCA:CVDmax	VCA:MSsat	VCA:sSsat	VCA:CVSsat	VCA:MSL
CAL1	CAL	red	1	4499.2	11.22	28.1281	0.106876	0.121126	0.0912865	0.200897	0.287935	0.607913	15.3209	0.604337	0.0942687	2295.5	24.7824	-0.395024	2.39552	0.86197	0.225743	653.25	473	584.75	0.127383	581.25	1.41049	0.352624	2.76014	0.460024	0.581061	0.419147	1.20105	0.406324	0.0114915	86.0212	89.3225	82.9526	0.518488	0.256839	0.0518126	0.201732	0.199948	0.0866895	0.433561	6.21826	2.84313	0.457222	5.07068
CAL2	CAL	red	2	2849.84	7.10682	20.2809	0.0866835	0.0975836	0.0686652	0.224343	0.332592	0.627461	23.067	0.649267	0.119718	1750.72	19.2983	-0.508552	2.67895	0.867463	0.324426	636.75	619.5	579.25	0.180367	580.75	1.46981	0.367452	1.75361	0.292268	0.602604	0.434687	0.71612	0.32986	0.0121198	81.5095	80.292	82.7644	0.492418	0.260855	0.0570981	0.218888	0.204044	0.0631411	0.309449	5.84083	2.03802	0.348927	5.20076
CAL3	CAL	red	3	3130.65	7.8071	19.4071	0.128153	0.144011	0.0962778	0.192017	0.28342	0.590579	13.8501	0.608424	0.0830415	1545.7	17.3999	-0.366922	2.36545	0.818276	0.190473	641	616.5	583.75	0.0809147	581.25	1.44594	0.289189	4.14493	0.414493	0.641334	0.398483	1.69068	0.351841	0.0184061	53.33	55.4129	51.395	0.518809	0.228364	0.0496371	0.21736	0.200117	0.0655369	0.327493	6.09552	1.97991	0.324814	5.61
CAL4	CAL	red	4	3278.97	8.17698	23.8096	0.0926653	0.1044	0.0637639	0.185998	0.296103	0.664494	24.0336	0.638347	0.0900508	2100.92	22.9454	-0.517595	2.80782	0.909974	0.25469	658.5	530.5	585	0.105793	581.5	1.48617	0.297234	4.66448	0.466448	0.699423	0.434576	1.74545	0.381841	0.0228802	42.7059	43.206	42.2168	0.50579	0.248005	0.0563498	0.227212	0.192362	0.0636315	0.330791	5.78277	2.10184	0.363466	5.0813
CEI1	CEI	aquamarine	1	2216.21	5.52671	8.02724	0.171433	0.199362	0.259978	0.315751	0.225001	0.260826	4.02483	0.270358	0.0582203	332.346	4.52722	0.506957	1.03286	0.182841	0.0494262	512.75	428	611.25	1.01222	528	1.43566	0.717828	1	1	0.48113	0.694125	0	0.858914	0.00731488	135.708	142.157	129.814	0.522693	0.292193	0.0986028	0.337458	0.127398	0.0440804	0.346004	3.55628	1.14566	0.322152	7.92885
CEI2	CEI	aquamarine	2	3449.2	8.60148	12.4118	0.170199	0.206883	0.357333	0.285797	0.189728	0.19481	3.50139	0.348074	0.0867433	559.609	7.17907	0.33808	1.00436	-0.688766	0.0731769	512	462.667	566	2.26253	394.333	1.52515	0.762577	1	1	0.528183	0.762007	0	0.881289	0.00795766	124.665	129.606	120.081	0.519074	0.259289	0.0893907	0.344753	0.153731	0.0595837	0.387584	3.8761	1.15096	0.296936	7.30718
CEI3	CEI	aquamarine	3	3093.2	7.71371	10.8806	0.173792	0.201822	0.2485	0.324659	0.243107	0.261078	2.3416	0.333018	0.03906	488.49	5.60958	0.117237	0.79195	0.165627	0.0312351	535	575	556.5	1.27311	506	1.90314	0.634379	2.63183	0.877278	0.801925	0.729944	1.02571	0.755828	0.0141097	69.8732	69.5417	70.2083	0.497615	0.257115	0.0871798	0.339069	0.195333	0.0329873	0.168877	4.56902	0.744023	0.162841	5.66326
CEI4	CEI	aquamarine	4	1751.41	4.36761	7.12459	0.144807	0.173062	0.255533	0.357113	0.250457	0.251164	8.87214	0.363489	0.0431073	350.532	4.88967	0.0291964	1.30144	0.172079	0.0507397	528.25	566	543.75	1.39335	499.5	1.47029	0.735146	1	1	0.500245	0.7217	0	0.867573	0.00839842	118.07	127.551	109.886	0.537199	0.270312	0.0849731	0.314352	0.188612	0.0343352	0.182042	4.39592	0.780653	0.177586	6.89522
CEI5	CEI	aquamarine	5	1527.2	3.80848	5.64626	0.186351	0.219529	0.258299	0.308909	0.222433	0.254707	5.30923	0.291985	0.0383457	205.234	3.52324	0.195499	1.01521	0.168976	0.0367483	570.5	490.5	561.25	1.30284	445.5	1.53102	0.765508	1	1	0.531013	0.76609	0	0.882754	0.0110119	89.8111	90.5222	89.1104	0.50393	0.240335	0.0829923	0.345319	0.154858	0.0762093	0.492124	3.84544	1.69486	0.440745	7.26125
CEI7	CEI	aquamarine	7	1201.79	2.99697	4.83719	0.164021	0.1923	0.255374	0.346024	0.246204	0.242861	3.84056	0.351934	0.0330072	245.542	3.23527	0.686264	1.07227	0.0992148	0.0351942	532.667	506	636	1.41553	501.667	1.42697	0.713487	1	1	0.476141	0.686927	0	0.856743	0.00890549	111.29	108.505	114.223	0.487163	0.263678	0.0876281	0.33233	0.15365	0.0658884	0.42882	3.75377	1.41882	0.377971	7.84737
CEI8	CEI	aquamarine	8	2751.14	6.86069	9.90537	0.16459	0.193097	0.244919	0.338073	0.250056	0.260777	2.94708	0.343903	0.0575394	464.792	5.53074	0.136966	0.948343	0.15961	0.0509396	544.5	482.75	558.75	1.34687	496.75	1.51017	0.503389	1.07876	0.359587	0.531348	0.483654	0.183204	0.431488	0.00953609	103.865	107.141	100.78	0.515297	0.269499	0.0726026	0.269399	0.157867	0.0646515	0.409532	3.90193	1.35312	0.346782	4.09266
EMP1	EMP	brown	1	3102.76	7.73755	12.2202	0.141307	0.167754	0.235888	0.336266	0.261047	0.294493	3.41296	0.278421	0.0614122	793.966	8.88685	-0.0693307	1.0758	0.174189	0.0703845	616.5	471.75	537.25	1.12887	481	1.26955	0.634775	1	1	0.368392	0.531477	0	0.817388	0.00475454	209.325	215.964	203.079	0.515375	0.276717	0.0665935	0.240656	0.136616	0.0301996	0.221055	3.76799	0.828607	0.219907	6.7031
EMP2	EMP	brown	2	1955.69	4.87704	8.04564	0.104202	0.124963	0.220337	0.368966	0.287797	0.314575	2.88666	0.369461	0.0350911	597.133	6.72171	-0.484212	1.3938	0.396047	0.0484825	542.75	509.75	485.5	1.06384	507	1.50765	0.502549	2.11922	0.706406	0.589366	0.536464	0.870702	0.604477	0.0142155	69.3455	73.9923	65.2395	0.531433	0.262465	0.0712895	0.271615	0.12771	0.0414114	0.324262	3.43977	1.00868	0.29324	4.40082
EMP3	EMP	brown	3	3065.63	7.64497	11.4334	0.143741	0.166941	0.214244	0.343175	0.277641	0.306813	2.94313	0.36357	0.036286	748.62	7.21604	-0.331899	0.974276	0.333174	0.035089	567.75	646.75	502.5	0.971973	506.25	1.37044	0.685221	1	1	0.441508	0.636961	0	0.842611	0.00657148	151.173	162.02	141.671	0.533503	0.258181	0.0756616	0.293057	0.132696	0.0336359	0.253481	3.60467	0.909727	0.252375	7.22032
EMP4	EMP	brown	4	3882.91	9.68308	14.121	0.161758	0.190109	0.240829	0.290494	0.236437	0.314538	7.68096	0.28033	0.0478648	879.781	9.69605	-0.22692	0.901247	0.309063	0.0500044	641.25	374.75	509.5	0.744642	506	1.41334	0.471113	1.49184	0.497279	0.498627	0.45387	0.565215	0.484196	0.0109003	90.7405	89.6454	91.863	0.493891	0.281732	0.0751996	0.266919	0.132577	0.0368132	0.277674	3.54129	0.900922	0.254405	4.9689
EMP5	EMP	brown	5	2662.19	6.63888	10.4477	0.126525	0.148274	0.190777	0.365649	0.301341	0.324933	4.43842	0.389785	0.0406343	713.26	6.96159	-0.37367	1.19072	0.392562	0.0447438	562	625.25	509.5	1.00718	515.25	1.3233	0.661649	1	1	0.409381	0.590612	0	0.830824	0.00582049	170.807	173.385	168.302	0.507437	0.278409	0.0730107	0.262242	0.133405	0.0150679	0.112949	3.65456	0.410177	0.112237	6.74544
LOM1	LOM	green	1	4222.17	10.5291	16.3904	0.283985	0.334284	0.319427	0.234748	0.163622	0.169968	2.71718	0.286185	0.127508	656.128	10.5458	0.317493	0.96144	-0.740107	0.127133	405.667	456	528.667	-0.935778	378.667	1.8767	0.625567	2.87642	0.958808	0.777517	0.707727	1.07599	0.792188	0.0131116	75.2681	78.6112	72.1927	0.521281	0.243742	0.0820694	0.336707	0.148786	0.0729352	0.490202	4.24163	2.08378	0.49127	5.53207
LOM2	LOM	green	2	3298.39	8.2254	14.4175	0.225348	0.275369	0.349666	0.250301	0.171622	0.183019	3.60455	0.332931	0.130797	757.629	10.7148	0.0127169	1.29755	-0.977638	0.18281	437.25	440	489.75	-0.280548	398.25	1.30894	0.654469	1	1	0.398921	0.575522	0	0.827234	0.00683272	145.355	149.604	141.337	0.514208	0.283589	0.0787313	0.277625	0.213261	0.0239974	0.112526	5.13305	0.394979	0.0769482	7.4643
LOM3	LOM	green	3	4668.3	11.6417	18.5253	0.261588	0.316308	0.328934	0.252783	0.171773	0.165338	2.9324	0.335911	0.149657	715.079	12.2382	0.227206	1.02267	-1.01051	0.155482	442.333	416	519.667	-1.19402	380.667	1.41077	0.705386	1	1	0.466607	0.673172	0	0.852693	0.00701325	141.587	146.188	137.263	0.515744	0.257976	0.0722723	0.280151	0.15844	0.0538701	0.340003	4.43233	1.68885	0.381031	6.41389
LOM4	LOM	green	4	4304.43	10.7342	17.4558	0.212583	0.262125	0.335808	0.272914	0.186715	0.18721	2.97781	0.363633	0.133752	731.666	12.0217	0.0217291	1.2825	-0.806919	0.15421	441	442.667	503.333	-1.39788	405.667	1.41077	0.705386	1	1	0.466607	0.673172	0	0.852693	0.00701325	141.587	146.188	137.263	0.515744	0.257976	0.0722723	0.280151	0.15844	0.0538701	0.340003	4.43233	1.68885	0.381031	6.41389
[truncated: 23 more columns]
