# Supplementary material for: Pigments, Chromatophore Structure, and Gene Expression Underlying Colour Polytypy of a Panamanian Poison Frog
Source: Mol Ecol. 2025 Dec 22;35(1):e70214. doi: 10.1111/mec.70214 (PMC12745852; doi:10.1111/mec.70214)
Supplement: Supplementary file 1 — Data S1: mec70214‐sup‐0001‐Supinfo.zip. [file MEC-35-e70214-s001.zip › mec70214-sup-0004-SupMat4.xls]

## Sheet: SupMat4
gene	aquamarine_vs_other	brown_vs_other	green_vs_other	red_vs_other	aquamarine_vs_brown	aquamarine_vs_green	aquamarine_vs_red	brown_vs_green	brown_vs_red	green_vs_red	AveExpr	F	P.Value	adj.P.Val	color group	Tissue
sspo_11	-1.23063	-4.27006	5.71589	-0.215204	2.27958	-5.20989	-0.761566	-7.48947	-3.04114	4.44832	2.33556	6.38663	0.00445178	0.0374025	#N/A	skin
ube2d4	3.25335	-5.73491	3.82477	-1.34322	6.74119	-0.428562	3.44743	-7.16976	-3.29377	3.87599	1.05504	11.4128	0.000264436	0.00806856	#N/A	skin
timm8a	-2.7939	-1.76742	7.40684	-2.84552	-0.769854	-7.65055	0.038718	-6.8807	0.808572	7.68927	-2.92393	30.5322	5.54e-07	0.000224845	#N/A	skin
loc101733470	1.90386	-6.41337	2.75195	1.75755	6.23792	-0.636067	0.109731	-6.87399	-6.12819	0.745798	2.36971	11.4828	0.000163598	0.00261911	#N/A	liver
fcn1_2	0.000503886	-2.43426	6.51962	-4.08586	1.82608	-4.88933	3.06477	-6.71541	1.2387	7.9541	0.04678	4.76534	0.0122298	0.0330482	#N/A	liver
snrpe	-5.98583	-3.84527	5.07985	4.75126	-1.60542	-8.29926	-8.05282	-6.69384	-6.4474	0.246444	-1.58108	21.1262	6.61e-06	0.00111941	#N/A	skin
tafazzin	-2.26132	-2.06139	6.63564	-2.31294	-0.149947	-6.67272	0.038718	-6.52277	0.188665	6.71144	-3.30619	43.0256	4.8e-08	5.57e-05	#N/A	skin
btbd6_2	-1.47675	-2.31851	6.36532	-2.57006	0.63132	-5.88155	0.819986	-6.51287	0.188665	6.70153	-2.98364	25.9319	1.7e-06	0.000439803	#N/A	skin
clec2d	1.29366	-4.02411	4.60453	-1.87407	3.98833	-2.48315	2.3758	-6.47148	-1.61253	4.85895	2.19616	5.67986	0.00722478	0.0483831	#N/A	skin
pim3_2	1.76711	-4.7369	3.45001	-0.480214	4.87801	-1.26217	1.68549	-6.14018	-3.19251	2.94767	1.19053	16.7808	1.46e-05	0.000789837	#N/A	liver
acea	-2.91472	-4.92164	3.25523	4.58112	1.50519	-4.62747	-5.62188	-6.13265	-7.12707	-0.994415	-0.607056	9.83434	0.000582393	0.012571	#N/A	skin
timm8a	-2.23676	-2.14098	5.74	-1.36227	-0.0718359	-5.98257	-0.655867	-5.91073	-0.584031	5.3267	-3.77078	13.9962	4.82e-05	0.00143474	#N/A	liver
umod_5	-0.772144	-3.59749	4.15596	0.213683	2.11901	-3.69608	-0.73937	-5.81509	-2.85838	2.95671	-1.22386	6.32443	0.0046406	0.0381604	#N/A	skin
fxyd1	-2.29767	-1.9273	5.80915	-1.58418	-0.277771	-6.08011	-0.535116	-5.80234	-0.257345	5.545	-1.13433	16.3797	3.28e-05	0.00271678	#N/A	skin
lepr	-2.5672	-2.98741	4.50526	1.04935	0.315152	-5.30435	-2.71241	-5.6195	-3.02757	2.59193	-3.19412	13.4747	6.14e-05	0.00159245	#N/A	liver
bspry_2	-2.40119	-3.04152	4.43324	1.00948	0.480251	-5.12582	-2.558	-5.60607	-3.03825	2.56782	-2.80721	21.3363	6.2e-06	0.00108115	#N/A	skin
mpdu1_2	-3.04404	-1.9234	5.51078	-0.543336	-0.840477	-6.41611	-1.87553	-5.57563	-1.03505	4.54058	-2.27556	9.23905	0.000564976	0.00515897	#N/A	liver
tmem9b	3.16715	-4.68539	2.58018	-1.06194	5.8894	0.440224	3.17181	-5.44918	-2.71759	2.73159	1.92285	7.99887	0.00120837	0.00779107	#N/A	liver
serpinb10_2	-3.4757	-4.46315	2.6705	5.26836	0.740585	-4.60965	-6.55804	-5.35024	-7.29863	-1.94839	-1.85901	22.7604	4.06e-06	0.000808658	#N/A	skin
samd12_2	5.66349	-4.61159	2.41111	-3.46301	7.70631	2.43929	6.84488	-5.26702	-0.861433	4.40559	1.06124	19.6492	1.05e-05	0.00144617	#N/A	skin
opa3_2	-2.21976	-2.01983	4.89168	-0.652089	-0.149947	-5.33358	-1.17575	-5.18363	-1.02581	4.15783	-3.40633	27.0891	1.26e-06	0.000374813	#N/A	skin
timeless_2	-1.60021	-1.57597	5.33488	-2.15871	-0.018175	-5.20132	0.418876	-5.18314	0.437051	5.62019	-1.63751	6.07894	0.00447031	0.0168945	#N/A	liver
gnrh2	-0.758911	-2.66934	4.216	-0.78775	1.43282	-3.73118	0.0216297	-5.164	-1.41119	3.75281	-1.35235	4.70053	0.012887	0.0343047	#N/A	liver
gapvd1_2	-3.07275	-2.11703	4.76029	0.429497	-0.716788	-5.87478	-2.62669	-5.15799	-1.9099	3.24809	-2.87304	13.4411	6.24e-05	0.00160155	#N/A	liver
maff	-1.31778	-4.82081	2.04277	4.09582	2.62727	-2.52042	-4.0602	-5.14769	-6.68747	-1.53978	0.988051	14.5163	3.82e-05	0.00127175	#N/A	liver
rdh10_2	-1.20955	-2.72749	4.12254	-0.185497	1.13846	-3.99907	-0.768039	-5.13752	-1.9065	3.23103	-2.4877	6.39333	0.00443195	0.0373097	#N/A	skin
mt-co1_4	-5.81054	0.50302	7.34273	-2.03521	-4.73517	-9.86495	-2.83149	-5.12978	1.90368	7.03346	2.59218	6.26536	0.00482821	0.0388906	#N/A	skin
ankrd42	1.71512	-4.1943	2.63343	-0.154251	4.43207	-0.688732	1.40203	-5.1208	-3.03004	2.09076	0.0509651	6.57369	0.00393365	0.0350406	#N/A	skin
ifrd1_2	1.86881	-1.95247	4.8356	-4.75194	2.86597	-2.22509	4.96557	-5.09105	2.0996	7.19065	-0.780046	6.81175	0.00336908	0.0319147	#N/A	skin
ttgn1	-0.647327	-0.0715575	6.70675	-5.98786	-0.431827	-5.51556	4.0054	-5.08373	4.43723	9.52096	0.847258	13.2796	0.000113364	0.00517252	#N/A	skin
npc2	1.73064	-4.69143	2.01332	0.947466	4.81656	-0.212009	0.587384	-5.02857	-4.22917	0.799393	4.78312	5.92558	0.00608655	0.044418	#N/A	skin
gadd45g_2	-2.16852	-0.619186	5.96143	-3.17373	-1.162	-6.09746	0.753909	-4.93546	1.91591	6.85137	-1.52811	19.3427	1.16e-05	0.00156937	#N/A	skin
ppip5k2_2	-0.610149	-1.71162	4.85324	-2.53147	0.826107	-4.09754	1.44099	-4.92365	0.614885	5.53854	-2.91831	14.461	6.91e-05	0.00401894	#N/A	skin
pomc	-2.29648	-4.11612	2.33267	4.07993	1.36473	-3.47187	-4.78231	-4.8366	-6.14704	-1.31044	-1.17589	8.19739	0.0014401	0.0204338	melanin synthesis	skin
fxyd1	-2.73722	-2.6378	3.78951	1.58551	-0.0745652	-4.89505	-3.24205	-4.82048	-3.16749	1.653	1.70578	10.4994	0.000276176	0.00348016	#N/A	liver
mpdu1_2	-2.21969	-1.323	5.07821	-1.53551	-0.672516	-5.47342	-0.513132	-4.80091	0.159384	4.96029	-1.09682	11.3086	0.000277964	0.00823422	#N/A	skin
gin1_22	-1.46571	-3.40779	2.98464	1.88885	1.45656	-3.33776	-2.51592	-4.79432	-3.97248	0.821839	-2.36347	8.27283	0.00101625	0.00709655	#N/A	liver
hsd11b2	2.17401	-4.77778	1.60043	1.00334	5.21384	0.430192	0.878009	-4.78365	-4.33583	0.447817	-0.753543	6.54654	0.00319764	0.0138442	#N/A	liver
lamtor4_3	-1.81076	-2.49235	3.87878	0.424333	0.511197	-4.26715	-1.67632	-4.77835	-2.18752	2.59084	-2.85964	8.88415	0.00069806	0.00572984	#N/A	liver
itgb4	-0.790226	-3.39352	2.97062	1.21312	1.95247	-2.82064	-1.50251	-4.77311	-3.45499	1.31813	-1.64153	5.63067	0.00623171	0.0211317	#N/A	liver
med9_2	1.81495	-2.63164	3.72131	-2.90462	3.33494	-1.42977	3.53968	-4.76471	0.204739	4.96945	-2.99682	5.90161	0.00509137	0.0184596	#N/A	liver
krt19_2	-2.71315	-1.67662	4.58688	-0.197112	-0.777402	-5.47502	-1.88703	-4.69762	-1.10963	3.58799	-0.681162	6.9617	0.00239698	0.0116055	#N/A	liver
krt12	-6.76431	-2.57537	3.67616	5.66353	-3.14171	-7.83035	-9.32088	-4.68864	-6.17917	-1.49053	-0.319374	8.01329	0.00160459	0.0215725	#N/A	skin
ube2d4	2.94685	-3.33726	2.88652	-2.4961	4.71308	0.0452461	4.08221	-4.66783	-0.630865	4.03697	-0.449634	10.5635	0.000266667	0.00342101	#N/A	liver
eps8l1	0.280485	-2.44449	3.77749	-1.61348	2.04373	-2.62275	1.42047	-4.66648	-0.623258	4.04322	-1.85055	4.91385	0.0108581	0.0304458	#N/A	liver
gadd45g_2	-2.84736	-1.58271	4.58836	-0.158286	-0.948484	-5.57679	-2.0168	-4.6283	-1.06832	3.55998	0.170408	7.4207	0.00175969	0.00968346	#N/A	liver
tmem9b	2.0375	-4.43237	1.69241	0.702466	4.8524	0.258815	1.00127	-4.59359	-3.85113	0.742458	3.04437	18.7274	1.43e-05	0.001842	#N/A	skin
lgg_00306	-2.66429	-3.65381	2.38657	3.93153	0.742137	-3.78815	-4.94687	-4.53029	-5.68901	-1.15872	1.20703	9.12203	0.000853402	0.01513	#N/A	skin
c9orf64_2	2.96805	-3.85422	2.10752	-1.22135	5.1167	0.645403	3.14206	-4.4713	-1.97465	2.49665	1.71213	14.2402	7.56e-05	0.00416993	#N/A	skin
cfc1	3.28318	-3.2087	2.7409	-2.81538	4.86891	0.40671	4.57392	-4.4622	-0.294993	4.16721	-1.49842	7.66905	0.00197165	0.0239398	#N/A	skin
dcdc2_2	0.135581	-4.34877	1.57805	2.63514	3.36326	-1.08185	-1.87467	-4.44511	-5.23793	-0.792822	-0.952738	5.99403	0.00580616	0.0432661	#N/A	skin
ttgn1	-2.09611	-1.30209	4.61313	-1.21493	-0.595511	-5.03192	-0.660881	-4.43641	-0.0653707	4.37104	-0.820689	26.2958	5.87e-07	0.000176917	#N/A	liver
eaf2_4	2.47138	-2.4399	3.45278	-3.48426	3.68346	-0.736044	4.46674	-4.4195	0.783276	5.20278	-1.7126	7.55283	0.00211607	0.025008	#N/A	skin
rbl2_2	-2.39153	-2.1916	3.69292	0.8902	-0.149947	-4.56334	-2.46129	-4.41339	-2.31135	2.10204	-3.39511	11.7182	0.00022884	0.00740813	#N/A	skin
draxin	-1.40896	-1.77123	4.10014	-0.919945	0.271699	-4.13182	-0.366763	-4.40352	-0.638462	3.76506	-2.39495	6.22388	0.00402443	0.0158283	#N/A	liver
elapor1	-0.484969	-3.00351	2.8262	0.662278	1.88891	-2.48338	-0.860436	-4.37228	-2.74934	1.62294	-0.434641	6.46764	0.00338095	0.0142201	#N/A	liver
aplp2_5	-3.28834	-1.40452	4.41107	0.281787	-1.41286	-5.77456	-2.67759	-4.36169	-1.26473	3.09696	-2.43326	11.261	0.0002844	0.00827996	#N/A	skin
slc30a2	2.06179	-2.80906	2.99152	-2.24425	3.65314	-0.697296	3.22953	-4.35043	-0.423605	3.92683	-1.52489	9.88929	0.00038795	0.00415361	#N/A	liver
nrg3	-0.89775	-1.21024	4.58676	-2.47877	0.234371	-4.11338	1.18576	-4.34775	0.951394	5.29915	0.519129	5.65758	0.00610675	0.0209161	#N/A	liver
pol_8	-2.65777	-0.551612	5.22295	-2.01358	-1.57962	-5.91054	-0.483144	-4.33092	1.09647	5.4274	-0.0268394	7.76183	0.00140723	0.00843589	#N/A	liver
prkd1_2	0.168923	-3.94815	1.80258	1.97665	3.08781	-1.22524	-1.3558	-4.31305	-4.4436	-0.130555	2.09814	9.06725	0.000625529	0.00541056	#N/A	liver
gapvd1_2	-2.94605	-0.737719	4.99718	-1.31341	-1.65625	-5.95742	-1.22448	-4.30118	0.431771	4.73295	-1.17947	13.7561	9.25e-05	0.0046827	#N/A	skin
sulaz_0908	-2.12914	-3.46234	2.21141	3.38007	0.999898	-3.25542	-4.13191	-4.25532	-5.13181	-0.87649	-0.270377	6.59702	0.0038739	0.0346068	#N/A	skin
cadps	-1.47645	-2.02177	3.64392	-0.145691	0.408986	-3.84028	-0.998073	-4.24926	-1.40706	2.8422	-3.06962	4.23645	0.0188988	0.0445572	#N/A	liver
tacstd2_2	-1.08686	-0.978768	4.68587	-2.62024	-0.0810678	-4.32954	1.15003	-4.24848	1.2311	5.47958	-1.94599	7.98702	0.00162973	0.021792	#N/A	skin
pol_53	-1.59721	-1.58566	4.07861	-0.895743	-0.00866567	-4.25686	-0.5261	-4.2482	-0.517434	3.73076	-1.36098	6.13523	0.00429097	0.0165112	#N/A	liver
pgam2	-2.4204	-2.84864	2.79268	2.47635	0.321181	-3.90981	-3.67256	-4.23099	-3.99374	0.237248	-0.260091	8.12249	0.00150464	0.0208332	#N/A	skin
ncf4	1.72416	-4.51869	1.11972	1.67481	4.68214	0.453331	0.0370143	-4.22881	-4.64513	-0.416317	-1.56693	13.4474	6.22e-05	0.00159988	#N/A	liver
rrn3_2	-2.54891	-2.34898	3.27069	1.6272	-0.149947	-4.3647	-3.13208	-4.21475	-2.98213	1.23262	-3.34688	20.0625	9.22e-06	0.00138871	#N/A	skin
rap1b_3	-0.101739	-3.77024	1.81754	2.05444	2.75138	-1.43946	-1.61713	-4.19084	-4.36851	-0.177668	-0.641758	20.4657	3.69e-06	0.00043428	#N/A	liver
camp_4	-1.68004	-3.45119	2.12605	3.00518	1.32836	-2.85457	-3.51392	-4.18293	-4.84228	-0.659346	-1.92293	5.63549	0.00620914	0.0210912	#N/A	liver
ttc39a	1.29453	-3.05176	2.49499	-0.737762	3.25971	-0.900349	1.52422	-4.16006	-1.7355	2.42457	-0.0503629	14.9888	3.1e-05	0.00114697	#N/A	liver
rtkn2_2	4.13949	-3.48132	2.04791	-2.70607	5.7156	1.56869	5.13417	-4.14692	-0.581433	3.56549	-0.0523407	15.4289	4.7e-05	0.00321655	#N/A	skin
l1re1_8	-0.909113	-1.04559	4.39903	-2.44432	0.102361	-3.98111	1.1514	-4.08347	1.04904	5.13251	-2.75879	8.25461	0.00102792	0.00712618	#N/A	liver
anxa1_4	0.455893	-0.927845	4.48938	-4.01742	1.0378	-3.02511	3.35499	-4.06292	2.31718	6.3801	-2.24034	5.76034	0.00565429	0.0198993	#N/A	liver
smim8	5.0363	-3.7263	1.67868	-2.98869	6.57195	2.51822	6.01874	-4.05373	-0.553205	3.50053	0.855913	25.1589	2.08e-06	0.00051515	#N/A	skin
ervfrd-1	-1.92545	-2.25213	3.1177	1.05988	0.245012	-3.78236	-2.23899	-4.02737	-2.48401	1.54337	3.61759	8.04398	0.00117415	0.00766011	#N/A	liver
fbp2	-2.63676	-2.10842	3.25616	1.48901	-0.39626	-4.4197	-3.09433	-4.02344	-2.69807	1.32536	0.813153	7.31096	0.00245612	0.0270087	#N/A	skin
loc100489792	-8.08021	-1.17101	4.16759	5.08363	-5.18189	-9.18585	-9.87287	-4.00395	-4.69098	-0.687026	1.05345	21.1092	6.64e-06	0.00111941	#N/A	skin
peg10_10	-0.674147	-1.54509	3.79155	-1.57232	0.653204	-3.34928	0.673632	-4.00248	0.0204281	4.02291	-0.470326	5.91364	0.00504636	0.0183406	#N/A	liver
serf2	-3.03374	-2.08833	3.21716	1.90491	-0.709052	-4.68817	-3.70398	-3.97912	-2.99493	0.984186	-1.66092	8.08079	0.00154196	0.0210307	#N/A	skin
sesn3_2	-2.91491	-2.71498	2.56096	3.06893	-0.149947	-4.1069	-4.48788	-3.95696	-4.33793	-0.380975	-3.22366	11.602	0.000241713	0.0076101	#N/A	skin
rnaseh1	3.3053	-3.17222	2.09723	-2.23031	4.85814	0.906056	4.15171	-3.95208	-0.706427	3.24566	4.18374	19.1731	5.86e-06	0.000537783	#N/A	liver
slc6a7	-0.105125	-2.74099	2.518	0.328111	1.9769	-1.96734	-0.324927	-3.94424	-2.30182	1.64242	-1.7893	5.98596	0.00478483	0.0177129	#N/A	liver
pgbd4_27	-0.799393	-0.673136	4.58584	-3.11331	-0.0946928	-4.03892	1.73544	-3.94423	1.83013	5.77436	-2.57642	7.16745	0.00208434	0.0106978	#N/A	liver
col12a1	-0.992207	-3.03292	2.21622	1.80891	1.53053	-2.40632	-2.10083	-3.93685	-3.63137	0.305484	0.972166	5.08974	0.00944805	0.0278149	#N/A	liver
cck_2	-1.53953	-2.64385	2.60419	1.57919	0.82824	-3.10779	-2.33904	-3.93603	-3.16728	0.768751	-1.51703	8.74329	0.00105327	0.0169956	#N/A	skin
slc13a4l	-2.03394	-2.21038	3.01815	1.22617	0.132331	-3.78907	-2.44508	-3.9214	-2.57741	1.34399	-2.28013	5.05764	0.00968961	0.0282501	#N/A	liver
togaram2	-0.978967	-1.69922	3.52851	-0.850322	0.540192	-3.38061	-0.096484	-3.9208	-0.636676	3.28412	-1.79498	9.66421	0.000441132	0.00449418	#N/A	liver
mpzl3_2	-2.74625	-1.24304	3.98005	0.00924259	-1.12741	-5.04473	-2.06662	-3.91732	-0.939214	2.97811	-3.01365	9.65274	0.000640931	0.0131276	#N/A	skin
fibin	-1.56718	-2.91222	2.30546	2.17395	1.00878	-2.90448	-2.80585	-3.91326	-3.81463	0.0986303	0.951523	6.75299	0.00276775	0.0126366	#N/A	liver
calml4	-1.06776	-1.80306	3.37864	-0.50782	0.551479	-3.3348	-0.419954	-3.88628	-0.971433	2.91485	0.737618	7.66926	0.00149447	0.00877653	melanin synthesis	liver
ptgds	1.29183	-3.51906	1.65997	0.567257	3.60817	-0.276107	0.543431	-3.88428	-3.06474	0.819538	8.08638	23.4479	3.34e-06	0.000707314	#N/A	skin
mt-cyb	-4.71408	-0.328028	4.83415	0.207958	-3.28954	-7.16117	-3.69153	-3.87163	-0.401989	3.46965	-1.51371	15.3538	4.84e-05	0.00324071	#N/A	skin
mt-co1_4	-4.49703	1.28739	6.44148	-3.23184	-4.33832	-8.20388	-0.948892	-3.86556	3.38942	7.25499	3.54613	8.94813	0.000671712	0.00560173	#N/A	liver
hmox2_2	-2.46528	-1.19367	3.93618	-0.277232	-0.953706	-4.8011	-1.64104	-3.84739	-0.68733	3.16006	-2.87047	6.76463	0.00347322	0.0325026	#N/A	skin
ank2	-0.119706	-1.94734	3.17185	-1.1048	1.37073	-2.46867	0.73882	-3.83939	-0.631908	3.20749	-1.98845	5.36551	0.00762547	0.024165	#N/A	liver
ci040_2	-1.6051	-1.50932	3.60797	-0.493561	-0.0718359	-3.9098	-0.833651	-3.83797	-0.761816	3.07615	-4.09169	6.58012	0.00312297	0.0136116	#N/A	liver
casc1	1.57894	-2.04894	3.05623	-2.58623	2.72091	-1.10797	3.12387	-3.82888	0.402962	4.23184	-1.25546	10.1542	0.00033423	0.00385123	#N/A	liver
tmod3	1.55869	-3.63244	1.46569	0.608063	3.89335	0.0697543	0.712973	-3.8236	-3.18038	0.643219	-1.88897	9.60318	0.000456905	0.00457918	#N/A	liver
sybu	0.641926	-2.88613	2.21122	0.0329806	2.64604	-1.17697	0.456709	-3.82301	-2.18933	1.63368	0.0737826	6.97787	0.00237061	0.0115335	#N/A	liver
krt6a_2	-2.72187	-1.90422	3.17497	1.45112	-0.613237	-4.42262	-3.12974	-3.80939	-2.5165	1.29289	3.44123	8.23351	0.0014101	0.0201449	#N/A	skin
slc47a2_2	1.34815	-3.36984	1.67321	0.348482	3.53849	-0.243798	0.74975	-3.78229	-2.78874	0.993548	-1.54098	8.89224	0.000694666	0.00571929	#N/A	liver
dnajc9	1.29863	-3.3008	1.74134	0.260828	3.44958	-0.332034	0.778352	-3.78161	-2.67122	1.11039	1.65662	8.16086	0.00109036	0.0073659	#N/A	liver
fst	-1.04175	-2.2947	2.73868	0.597776	0.939713	-2.83533	-1.22965	-3.77504	-2.16936	1.60568	-2.95356	5.18589	0.00876321	0.0265065	#N/A	liver
rtl1_21	0.320599	-2.34881	2.67273	-0.64452	2.00205	-1.7641	0.723839	-3.76615	-1.27821	2.48794	-1.37659	9.86138	0.000394143	0.00418071	#N/A	liver
gin1_8	1.28569	-2.64997	2.35226	-0.987982	2.95175	-0.799929	1.70525	-3.75167	-1.24649	2.50518	-1.32899	5.58538	0.00644847	0.0216015	#N/A	liver
cpxm1	-1.8925	-2.68808	2.31253	2.26805	0.596687	-3.15378	-3.12041	-3.75046	-3.7171	0.033363	-1.53085	6.42507	0.00348463	0.0144545	#N/A	liver
cldnd1	2.25414	-3.83116	1.15823	0.418785	4.56398	0.821933	1.37652	-3.74204	-3.18746	0.554585	1.98018	13.2752	6.74e-05	0.00165619	#N/A	liver
ifrd1_2	-0.287086	-1.38338	3.59986	-1.9294	0.822218	-2.91521	1.23173	-3.73743	0.409515	4.14694	-0.221237	4.98226	0.0102839	0.0293645	#N/A	liver
smo	-0.466724	-2.75743	2.20084	1.02332	1.71803	-2.00067	-1.11753	-3.7187	-2.83556	0.883142	-1.54234	8.2061	0.00105972	0.00724539	pigmentation variation	liver
k1c0_2	-2.00773	-1.97489	2.97612	1.00649	-0.0246299	-3.73789	-2.26066	-3.71326	-2.23603	1.47722	-2.31898	11.0415	0.000316318	0.00873497	#N/A	skin
cd84_3	-5.49887	-1.06618	3.86283	2.70223	-3.32451	-7.02127	-6.15083	-3.69676	-2.82631	0.870447	0.274889	26.08	6.25e-07	0.000184154	#N/A	liver
itga4	0.48809	-3.73603	1.15936	2.08858	3.16809	-0.503451	-1.20037	-3.67154	-4.36845	-0.696916	1.52284	6.79274	0.00269253	0.0124262	#N/A	liver
snrpe	-5.8763	-0.617359	4.26142	2.23225	-3.94421	-7.60329	-6.08141	-3.65908	-2.1372	1.52188	-0.464211	6.99721	0.00233952	0.0114437	#N/A	liver
cyp2c5_3	-0.508738	-2.40168	2.47003	0.440394	1.41971	-2.23407	-0.711849	-3.65378	-2.13156	1.52223	-1.78716	4.19131	0.0196309	0.0457144	#N/A	liver
rpl12_12	1.60065	-2.81669	2.05061	-0.834566	3.313	-0.337475	1.82641	-3.65048	-1.48659	2.16388	4.14119	9.08766	0.000869669	0.0152619	#N/A	skin
prrg4	6.56853	-4.34509	0.517284	-2.74073	8.18521	4.53843	6.98194	-3.64678	-1.20327	2.44351	-1.3053	10.6756	0.000250916	0.00330813	#N/A	liver
emb	-2.19982	-1.75919	3.08444	0.874576	-0.330468	-3.96319	-2.3058	-3.63272	-1.97533	1.65739	-2.52277	6.21308	0.00500135	0.0396727	#N/A	skin
rab27b	0.949452	-3.10673	1.73232	0.424958	3.04214	-0.587154	0.393371	-3.62929	-2.64877	0.980525	-1.53369	8.2434	0.00103517	0.00715806	#N/A	liver
sirt2	0.012094	-0.942841	3.89236	-2.96161	0.716201	-2.9102	2.23028	-3.6264	1.51408	5.14048	-2.57656	7.41977	0.00176078	0.00968346	#N/A	liver
igl1	-1.37498	-1.02876	3.80489	-1.40114	-0.259669	-3.88491	0.0196198	-3.62524	0.279289	3.90453	-1.98176	8.64904	0.000805149	0.00625305	#N/A	liver
cdk15	2.30043	-2.46572	2.3665	-2.20122	3.57461	-0.0495527	3.37624	-3.62416	-0.198369	3.4258	0.805758	26.7588	5.15e-07	0.000162281	#N/A	liver
slc7a3	-0.0941374	-3.66646	1.16176	2.59884	2.67924	-0.941927	-2.01973	-3.62117	-4.69897	-1.0778	-1.46241	7.08353	0.00220607	0.0110507	#N/A	liver
pnma5	-0.890015	-2.83267	1.95132	1.77136	1.45699	-2.131	-1.99603	-3.588	-3.45303	0.134969	-1.84305	9.03245	0.000638646	0.00547411	#N/A	liver
tgfbr3	0.61802	-3.42686	1.35523	1.45361	3.03366	-0.55291	-0.62669	-3.58657	-3.66035	-0.0737796	2.50754	8.02356	0.0011895	0.00771017	#N/A	liver
fam104a_2	0.0190384	-1.67985	3.09345	-1.43264	1.27417	-2.30581	1.08876	-3.57998	-0.185407	3.39457	1.59315	6.18997	0.00508011	0.0399432	#N/A	skin
z1916_2	-1.06686	-3.42457	1.34851	3.14292	1.76829	-1.81152	-3.15733	-3.57981	-4.92562	-1.34581	-2.54646	7.54707	0.00212352	0.0250515	#N/A	skin
ankrd42	2.00756	-3.06254	1.70068	-0.645697	3.80257	0.230162	1.98994	-3.57241	-1.81263	1.75978	-1.60759	4.89559	0.0110173	0.0306954	#N/A	liver
cd74_2	2.75146	-3.15959	1.60349	-1.19537	4.43329	0.860983	2.96012	-3.57231	-1.47317	2.09914	-2.45111	4.60743	0.0139001	0.0361052	#N/A	liver
metrn	-2.50159	-1.16163	3.59495	0.0682688	-1.00497	-4.5724	-1.92739	-3.56744	-0.922426	2.64501	-3.47323	5.67548	0.00602514	0.0207679	#N/A	liver
slc2a5	1.51383	-3.30342	1.43767	0.351919	3.61294	0.0571209	0.871433	-3.55581	-2.7415	0.814312	-0.669838	6.79095	0.00341462	0.0321087	#N/A	skin
tegg055k19.1	-5.59595	-1.12594	3.61405	3.10784	-3.35251	-6.9075	-6.52784	-3.55499	-3.17533	0.379659	1.17718	8.01055	0.0011994	0.00775579	#N/A	liver
otogl	-2.13593	-2.39236	2.33922	2.18908	0.192325	-3.35636	-3.24376	-3.54869	-3.43608	0.112606	-3.50314	5.74683	0.00571162	0.0200232	#N/A	liver
napsa	-2.98907	-1.83258	2.8846	1.93705	-0.867366	-4.40525	-3.69459	-3.53788	-2.82723	0.710658	-1.9329	5.89008	0.0051349	0.0185772	#N/A	liver
pop5_2	0.516167	-3.64943	1.06185	2.07141	3.12419	-0.409259	-1.16643	-3.53345	-4.29063	-0.757176	-2.02776	6.32212	0.00464777	0.0381627	#N/A	skin
dexi	1.77124	-3.23953	1.47075	-0.00246171	3.75807	0.225364	1.33027	-3.53271	-2.4278	1.10491	-0.0126193	7.59359	0.00157022	0.00907206	#N/A	liver
mpo_2	-1.49568	-1.87389	2.83588	0.533684	0.283654	-3.24867	-1.52202	-3.53233	-1.80568	1.72665	-0.89482	5.84588	0.00530572	0.0190131	#N/A	liver
rsph10b	-0.48433	-2.74793	1.94756	1.28469	1.6977	-1.82392	-1.32677	-3.52162	-3.02447	0.497153	-2.38967	5.33917	0.00778164	0.0245084	#N/A	liver
ccng1	-2.58057	-1.44753	3.23242	0.795682	-0.849783	-4.35975	-2.53219	-3.50997	-1.68241	1.82756	1.13132	9.60804	0.000455625	0.00457407	#N/A	liver
ocar_4803	-0.356551	-1.2035	3.4592	-1.89914	0.635213	-2.86181	1.15695	-3.49702	0.521732	4.01876	-3.90759	5.38593	0.00750674	0.023934	#N/A	liver
mast4_9	-0.674698	-1.14561	3.50671	-1.68639	0.353188	-3.13605	0.758772	-3.48924	0.405584	3.89482	-2.34627	6.53449	0.0040364	0.0355861	#N/A	skin
grpel2	-0.750957	-2.48289	2.16008	1.07377	1.29895	-2.18328	-1.36854	-3.48223	-2.66749	0.814734	3.00548	17.252	1.21e-05	0.000728474	#N/A	liver
il1rap	-0.148266	-2.50279	2.13081	0.52025	1.76589	-1.7093	-0.501387	-3.4752	-2.26728	1.20792	0.757446	22.9937	1.59e-06	0.000304031	#N/A	liver
tegg055k19.1	-5.60969	-1.21845	3.41164	3.41651	-3.29343	-6.766	-6.76965	-3.47257	-3.47622	-0.00365221	1.19558	11.3007	0.000279016	0.00823422	#N/A	skin
sertad2	1.11472	-3.50756	1.11737	1.27546	3.46671	-0.00198612	-0.120554	-3.4687	-3.58726	-0.118568	0.0430729	6.0263	0.00464547	0.0173112	#N/A	liver
rock1_2	-2.36967	0.088254	4.70271	-2.4213	-1.84344	-5.30429	0.038718	-3.46084	1.88216	5.34301	-3.00085	11.5298	0.000250111	0.00782469	#N/A	skin
tmem150a_3	-2.3881	-2.34806	2.26283	2.47333	-0.030026	-3.48819	-3.64607	-3.45817	-3.61604	-0.157875	1.78948	6.41934	0.00435592	0.0369726	#N/A	skin
atp6v1g1	1.0726	-5.80756	-1.19861	5.93357	5.16012	1.70341	-3.64573	-3.45671	-8.80585	-5.34914	0.570959	29.4982	7.04e-07	0.000261023	#N/A	skin
znf717_6	-2.68431	-1.79601	2.81017	1.67015	-0.666227	-4.12086	-3.26584	-3.45463	-2.59961	0.855018	-2.70558	8.17853	0.00145606	0.0205669	#N/A	skin
pgbd4_25	-1.77526	-2.80525	1.79848	2.78203	0.772498	-2.6803	-3.41797	-3.4528	-4.19046	-0.737668	-1.93429	11.978	0.000126996	0.00229798	#N/A	liver
pnp	-0.060888	-2.57599	2.00944	0.62744	1.88633	-1.55274	-0.516246	-3.43907	-2.40257	1.0365	4.82395	11.1576	0.000193919	0.00292822	#N/A	liver
lorf2_240	-3.08753	-2.13796	2.44194	2.78355	-0.712177	-4.14711	-4.40331	-3.43493	-3.69114	-0.256206	-3.0528	5.67366	0.0072564	0.0485364	#N/A	skin
slc25a48_3	-4.90311	1.88488	6.45048	-3.43224	-5.091	-8.51519	-1.10315	-3.4242	3.98784	7.41204	-1.88192	5.69584	0.00593377	0.020564	#N/A	liver
ly9_6	-0.907111	-0.900228	3.63529	-1.82796	-0.00516179	-3.4068	0.690634	-3.40164	0.695796	4.09744	-3.38598	6.97275	0.00303869	0.0303644	#N/A	skin
tnfrsf9	0.237627	-3.64834	0.874171	2.53655	2.91448	-0.477408	-1.72419	-3.39188	-4.63867	-1.24678	1.01362	8.69233	0.000784141	0.00616046	#N/A	liver
slc2a9_2	-3.12874	-2.32496	2.19504	3.25865	-0.602834	-3.99284	-4.79054	-3.39	-4.18771	-0.797707	-0.0611096	16.8612	1.42e-05	0.000786469	#N/A	liver
klhl38	-2.44034	-2.77274	1.74562	3.46745	0.249302	-3.13947	-4.43084	-3.38877	-4.68015	-1.29137	-0.262455	12.2809	0.000109128	0.0021415	#N/A	liver
zbed4_37	0.30722	-3.43615	1.08147	2.04746	2.80753	-0.580688	-1.30518	-3.38822	-4.11271	-0.72449	-1.28635	4.86239	0.0113133	0.0313205	#N/A	liver
loc116407638	1.57177	-3.14457	1.37303	0.199758	3.53725	0.149053	1.02901	-3.3882	-2.50824	0.879958	-1.58667	6.94853	0.00241868	0.0116799	#N/A	liver
pon2	0.926614	-3.31426	1.20068	1.18697	3.18066	-0.205549	-0.195266	-3.38621	-3.37592	0.010284	5.89769	12.9973	0.000128163	0.00552552	#N/A	skin
ccl20	3.05357	-2.12304	2.37936	-3.30989	3.88246	0.505657	4.77259	-3.3768	0.890133	4.26694	-2.56623	4.75473	0.0123347	0.0332457	#N/A	liver
serpinb14b	-2.30987	-3.20877	1.2924	4.22624	0.674176	-2.7017	-4.90208	-3.37587	-5.57625	-2.20038	2.14016	14.9936	5.58e-05	0.00346539	#N/A	skin
esyt1	1.12026	-2.92565	1.5752	0.230192	3.03444	-0.341199	0.667554	-3.37564	-2.36688	1.00875	3.87631	13.8175	5.24e-05	0.00147924	#N/A	liver
lire1_35	-0.919133	-2.17191	2.31305	0.777988	0.939583	-2.42414	-1.27284	-3.36372	-2.21242	1.1513	-2.07134	4.37858	0.0167822	0.0410179	#N/A	liver
aars2_7	-2.84994	-1.21976	3.25328	0.816418	-1.22264	-4.57741	-2.74977	-3.35478	-1.52713	1.82765	-0.911261	7.98224	0.00163436	0.021796	#N/A	skin
rhobtb2_2	0.939629	-2.97507	1.49151	0.543931	2.93603	-0.413914	0.296773	-3.34994	-2.63925	0.710687	1.63866	7.35329	0.00184029	0.00993867	#N/A	liver
ccdc77	-0.197439	-2.38154	2.07962	0.499353	1.63807	-1.7078	-0.522594	-3.34587	-2.16067	1.1852	-0.889943	9.58516	0.000461679	0.00460999	#N/A	liver
tgfbr1	0.41982	-2.59599	1.85872	0.317446	2.26186	-1.07918	0.0767802	-3.34103	-2.18508	1.15596	0.366208	4.135	0.0205881	0.0472608	#N/A	liver
prdm1	1.39959	-3.12266	1.32942	0.393653	3.39168	0.052624	0.754449	-3.33906	-2.63723	0.701825	-0.809956	6.78286	0.00271101	0.0124839	pigmentation variation	liver
tyrosinase	-1.03568	-2.99518	1.43742	2.59345	1.46963	-1.85483	-2.72185	-3.32445	-4.19147	-0.867022	-2.78961	5.95356	0.00597014	0.0439361	#N/A	skin
cry-dash	0.867172	-3.11076	1.31746	0.926132	2.98345	-0.337713	-0.0442199	-3.32116	-3.02767	0.293493	-0.385714	5.45807	0.00710339	0.023135	#N/A	liver
mgst2	-0.737603	-0.735454	3.69228	-2.21922	-0.00161197	-3.32241	1.11121	-3.3208	1.11282	4.43362	3.13836	9.12731	0.000603582	0.00530433	#N/A	liver
pcsk4	-2.31853	-0.750705	3.66884	-0.599607	-1.17587	-4.49053	-1.28919	-3.31466	-0.113324	3.20134	-1.37974	6.14853	0.00424979	0.0164367	#N/A	liver
sat2_2	4.35104	-3.62338	0.789277	-1.51694	5.98082	2.67132	4.40098	-3.30949	-1.57983	1.72966	-0.787337	4.47346	0.0155146	0.0387967	#N/A	liver
pol_39	0.295769	-1.63731	2.77494	-1.43339	1.44981	-1.85938	1.29687	-3.30919	-0.15294	3.15625	-0.290775	6.47346	0.00336703	0.0141968	#N/A	liver
rgma	-2.01264	-2.30037	2.10008	2.21293	0.215799	-3.08454	-3.16918	-3.30034	-3.38497	-0.0846323	-0.822706	8.15634	0.00109348	0.0073659	#N/A	liver
iap_5	-0.0485847	-2.71805	1.67783	1.0888	2.0021	-1.29481	-0.853041	-3.29692	-2.85514	0.441774	-0.656216	8.82656	0.000722754	0.00585192	#N/A	liver
ankrd28_2	-0.0645292	-3.42853	0.966323	2.52674	2.523	-0.773139	-1.94345	-3.29614	-4.46645	-1.17031	-1.11011	4.85207	0.0114071	0.0314774	#N/A	liver
brk1	-0.536171	-0.715658	3.67912	-2.42729	0.134615	-3.16147	1.41834	-3.29609	1.28373	4.57981	-2.16979	5.7993	0.00549248	0.0194867	#N/A	liver
acap3	1.46453	-2.90555	1.48326	-0.04224	3.27756	-0.0140522	1.13008	-3.29161	-2.14748	1.14413	-1.10777	12.2878	0.000108753	0.00213723	#N/A	liver
peg10_2	-0.411417	-1.45349	2.91336	-1.04845	0.781557	-2.49358	0.477776	-3.27514	-0.303781	2.97136	-0.975717	5.33533	0.00780472	0.0245436	#N/A	liver
loc100491791	-2.03846	-0.881133	3.47939	-0.559796	-0.867997	-4.13839	-1.109	-3.27039	-0.241003	3.02939	-1.50552	11.5937	0.000154486	0.00252389	#N/A	liver
il10ra	1.2558	-3.60231	0.752898	1.5936	3.64358	0.377179	-0.253351	-3.2664	-3.89693	-0.63053	1.76026	6.84374	0.0025993	0.0121918	#N/A	liver
rtl1_24	2.55843	-3.55326	0.797805	0.197028	4.58377	1.32047	1.77105	-3.2633	-2.81272	0.450583	1.4686	6.32236	0.0037495	0.0151635	#N/A	liver
znf425	0.76027	-2.70104	1.63662	0.304152	2.59598	-0.657261	0.342089	-3.25324	-2.25389	0.999349	0.323328	9.40076	0.000513844	0.00488396	#N/A	liver
diaph3	-1.59845	-1.97006	2.36009	1.20842	0.278701	-2.96891	-2.10515	-3.24761	-2.38385	0.863755	-1.84116	5.11561	0.00925817	0.0274554	#N/A	liver
lin1_3	0.893527	-2.52313	1.79814	-0.16854	2.56249	-0.678459	0.796551	-3.24095	-1.76594	1.47501	-0.535125	9.50877	0.000482545	0.00473037	#N/A	liver
ocstamp	1.25733	-2.55992	1.75331	-0.450716	2.86294	-0.371983	1.28104	-3.23492	-1.58191	1.65302	-1.22829	7.43678	0.00174105	0.0096244	#N/A	liver
coa5	4.21394	-3.07674	1.22649	-2.36368	5.46801	2.24059	4.93321	-3.22742	-0.534798	2.69262	-0.946769	11.0892	0.000201056	0.00297309	#N/A	liver
aqp2_2	-10.4793	0.18845	4.47915	5.81174	-8.00084	-11.2189	-12.2183	-3.21802	-4.21746	-0.999442	2.85312	21.5563	5.8e-06	0.00107015	#N/A	skin
caps	-3.73184	-1.51169	2.769	2.47453	-1.66511	-4.87563	-4.65478	-3.21052	-2.98967	0.220852	-2.55888	12.396	0.000167479	0.00625579	#N/A	skin
btg3_2	0.407718	-3.66029	0.619583	2.63299	3.05101	-0.158899	-1.66895	-3.2099	-4.71996	-1.51005	2.25084	4.50828	0.0150761	0.0380267	#N/A	liver
prss36	-2.2683	-1.0057	3.26983	0.00415875	-0.946951	-4.1536	-1.70434	-3.20665	-0.757391	2.44926	-3.66625	4.48187	0.0154074	0.0386152	#N/A	liver
adora2b	-1.13684	-2.50952	1.76042	1.88594	1.02952	-2.17294	-2.26708	-3.20246	-3.2966	-0.0941385	-1.67623	6.08425	0.00445304	0.0168527	#N/A	liver
cntnap5_2	-0.817145	-2.24798	2.01898	1.04614	1.07313	-2.1271	-1.39747	-3.20022	-2.47059	0.729631	-1.98698	4.17633	0.0198808	0.046081	#N/A	liver
loc108644844	-2.26689	-3.04165	1.22503	4.08351	0.581076	-2.61894	-4.76279	-3.20001	-5.34387	-2.14386	-1.98847	9.49197	0.000487272	0.00474671	#N/A	liver
olfml2a	-1.2014	-1.31667	2.94701	-0.428943	0.0864555	-3.11131	-0.579341	-3.19776	-0.665796	2.53197	-1.54198	5.78145	0.00556596	0.0196702	#N/A	liver
rtl1	-0.62409	-1.71557	2.54054	-0.200872	0.818614	-2.37347	-0.317413	-3.19208	-1.13603	2.05606	2.18982	11.0128	0.000209376	0.00302121	#N/A	liver
ablim3	1.43693	-2.43506	1.80441	-0.806281	2.90399	-0.27561	1.68241	-3.1796	-1.22158	1.95802	0.385007	12.1963	0.00011382	0.00216162	#N/A	liver
pde4d	-0.440887	-2.08522	2.14615	0.379949	1.23325	-1.94028	-0.615628	-3.17353	-1.84887	1.32465	0.313816	15.7971	2.19e-05	0.000963044	#N/A	liver
bhlhe41	0.832037	-1.7811	2.43751	-1.48845	1.95985	-1.2041	1.74037	-3.16395	-0.219483	2.94447	3.36681	10.5616	0.000266955	0.00342147	#N/A	liver
trpm1	2.05654	-1.87925	2.33935	-2.51664	2.95184	-0.212107	3.42988	-3.16395	0.478043	3.64199	-0.115276	16.4217	1.69e-05	0.000854065	pigmentation variation	liver
ttbk1	-0.258849	-2.79295	1.41948	1.63233	1.90058	-1.25874	-1.41838	-3.15932	-3.31896	-0.15964	-1.14855	8.15683	0.00109314	0.0073659	#N/A	liver
mgat3	1.26768	-3.45041	0.761586	1.42114	3.53857	0.379574	-0.115094	-3.159	-3.65367	-0.494668	0.892114	8.78498	0.000741183	0.00591953	#N/A	liver
tat_3	-1.29009	-3.10122	1.08601	3.30531	1.35835	-1.78208	-3.44655	-3.14043	-4.8049	-1.66447	-1.89057	6.44952	0.00426952	0.0365568	#N/A	skin
zg66_54	0.954349	-3.19008	0.994579	1.24115	3.10832	-0.0301728	-0.215103	-3.13849	-3.32342	-0.18493	0.114519	6.66254	0.00294771	0.013183	#N/A	liver
mvb12a_2	2.76911	-2.77829	1.40384	-1.39466	4.16055	1.02395	3.12283	-3.1366	-1.03772	2.09888	0.307437	7.92226	0.00126902	0.00801486	#N/A	liver
papln	0.443701	-2.55668	1.61064	0.502331	2.25028	-0.875208	-0.043973	-3.12549	-2.29426	0.831235	2.81129	15.8033	2.19e-05	0.000963044	#N/A	liver
pafah1b3_4	-0.21643	-2.90787	1.25801	1.86629	2.01858	-1.10583	-1.56204	-3.12441	-3.58062	-0.45621	-0.092512	7.26342	0.00195414	0.0102923	#N/A	liver
sh3bgrl_3	5.21241	-5.51005	-1.34575	1.64339	8.04185	4.91862	2.67677	-3.12323	-5.36508	-2.24185	1.8864	12.4785	0.000161359	0.00615112	#N/A	skin
slc25a48_2	1.76812	-1.43274	2.72985	-3.06523	2.40065	-0.7213	3.62501	-3.12195	1.22437	4.34632	-0.618745	5.04917	0.00975442	0.0283719	#N/A	liver
rtl1_6	-0.195698	-1.51186	2.63721	-0.929647	0.987125	-2.12468	0.550462	-3.1118	-0.436663	2.67514	0.329126	9.08486	0.000619004	0.00538403	#N/A	liver
tmem150a_3	-2.1432	-2.09752	2.05066	2.19005	-0.0342648	-3.1454	-3.24994	-3.11114	-3.21568	-0.104542	0.430728	6.67923	0.00291357	0.0130559	#N/A	liver
pmm1	-2.09378	-2.1879	1.95492	2.32675	0.0705881	-3.03653	-3.3154	-3.10712	-3.38599	-0.27887	1.21128	10.9161	0.000220443	0.00309703	#N/A	liver
cyp2c5_3	-6.20004	-1.1494	2.98825	4.36119	-3.78798	-6.89122	-7.92092	-3.10324	-4.13294	-1.0297	1.67143	16.3381	3.33e-05	0.00271678	#N/A	skin
dkk3	-1.73544	-1.61921	2.51814	0.83651	-0.0871729	-3.19019	-1.92896	-3.10302	-1.84179	1.26123	-1.32867	6.32263	0.00374878	0.0151635	#N/A	liver
zbed4_9	-0.47029	-1.52966	2.59747	-0.597516	0.794531	-2.30082	0.0954196	-3.09535	-0.699111	2.39624	-1.5039	7.75161	0.00141658	0.00847749	#N/A	liver
acsl4	-0.211161	-2.8228	1.30035	1.73361	1.95873	-1.13363	-1.45858	-3.09236	-3.41731	-0.324948	1.89954	13.45	6.21e-05	0.00159988	#N/A	liver
rbm47	0.929096	-2.95935	1.15649	0.873765	2.91633	-0.170543	0.0414989	-3.08688	-2.87483	0.212042	1.43839	7.95848	0.00123994	0.00790854	#N/A	liver
prrg4	6.55522	-4.53005	-0.416614	-1.60855	8.31395	5.22887	6.12283	-3.08508	-2.19112	0.893954	-0.156654	11.0328	0.00031767	0.00873687	#N/A	skin
znf717_6	-2.86267	-1.3345	2.77889	1.41827	-1.14613	-4.23117	-3.2107	-3.08504	-2.06457	1.02047	-2.95503	7.8877	0.00129748	0.00809522	#N/A	liver
josd1	1.27439	-4.17647	-0.0679441	2.97002	4.08815	1.00675	-1.27172	-3.08139	-5.35987	-2.27847	-0.182175	8.98455	0.000657203	0.00555937	#N/A	liver
pol_67	-0.257932	-1.53391	2.57402	-0.782178	0.956982	-2.12396	0.393185	-3.08094	-0.563798	2.51715	-1.13643	5.32489	0.00786775	0.0246674	#N/A	liver
medag	-1.37695	-1.32338	2.77386	-0.073529	-0.0401721	-3.1131	-0.977562	-3.07293	-0.93739	2.13554	-1.68605	5.36382	0.00763538	0.0241906	#N/A	liver
otx1	4.29454	-4.12775	-0.0305347	-0.136251	6.31672	3.24381	3.32309	-3.07292	-2.99363	0.0792872	-1.23387	7.12325	0.00214751	0.0108617	#N/A	liver
mllt6	0.036311	-3.1142	0.966134	2.11175	2.36288	-0.697367	-1.55658	-3.06025	-3.91946	-0.859215	0.481709	8.20933	0.00105757	0.00724539	#N/A	liver
peg10_7	0.607643	-1.89775	2.17625	-0.886139	1.87904	-1.17645	1.12034	-3.0555	-0.758708	2.29679	0.793616	8.66756	0.000796086	0.00621112	#N/A	liver
sash1	0.175393	-2.82225	1.25015	1.3967	2.24823	-0.806071	-0.915984	-3.05431	-3.16422	-0.109913	1.72909	11.8122	0.000138131	0.00238607	pigmentation variation	liver
nadk_3	4.64867	-3.72743	0.332185	-1.25343	6.28207	3.23736	4.42657	-3.04471	-1.8555	1.18921	-0.942647	17.5398	2.15e-05	0.00224576	#N/A	skin
gfra1_2	-2.43694	-1.27234	2.78566	0.923614	-0.873455	-3.91696	-2.52042	-3.0435	-1.64696	1.39654	-2.64964	4.23989	0.0188442	0.0444782	#N/A	liver
acnat2	-2.20391	-0.392631	3.66202	-1.06548	-1.35846	-4.39945	-0.853817	-3.04099	0.50464	3.54563	-1.01665	12.5577	9.52e-05	0.00198964	#N/A	liver
frrs1l	0.526207	-2.09905	1.95014	-0.377298	1.96894	-1.06795	0.677628	-3.03689	-1.29131	1.74558	0.187148	6.72763	0.00281696	0.012771	#N/A	liver
nt5c1a_2	-0.131369	-2.78706	1.24681	1.67162	1.99177	-1.03363	-1.35224	-3.0254	-3.34401	-0.318612	0.724787	16.8726	1.41e-05	0.000786469	#N/A	liver
cxcr4	0.581903	-2.75828	1.2735	0.902875	2.50514	-0.518701	-0.240729	-3.02384	-2.74587	0.277973	0.81232	7.74551	0.00142219	0.00849597	#N/A	liver
nek8	0.418158	-2.15138	1.87742	-0.144198	1.92715	-1.09445	0.421768	-3.0216	-1.50539	1.51621	-0.507567	7.17821	0.00206929	0.0106528	#N/A	liver
pol_77	1.20996	-2.48404	1.53895	-0.264876	2.7705	-0.24674	1.10613	-3.01724	-1.66437	1.35287	-1.79027	4.42421	0.0161589	0.039904	#N/A	liver
trem2	-1.77485	-1.41497	2.60581	0.584013	-0.269909	-3.2855	-1.76915	-3.01559	-1.49924	1.51635	1.20194	10.1035	0.000343836	0.00390516	#N/A	liver
tmem132c	-1.14052	-2.18569	1.82729	1.49893	0.78388	-2.22586	-1.97959	-3.00974	-2.76347	0.246268	-2.53451	5.76687	0.0056268	0.019849	#N/A	liver
rtl1_8	1.1807	-2.51558	1.49737	-0.162486	2.77221	-0.237506	1.00739	-3.00971	-1.76482	1.24489	0.0319654	8.82059	0.000725372	0.00586262	#N/A	liver
glrx2	1.76924	-1.36317	2.63649	-3.04257	2.3493	-0.65044	3.60885	-2.99974	1.25955	4.25929	0.929126	9.21485	0.000811147	0.0148432	#N/A	skin
arf1_5	-1.01334	-2.5224	1.47427	2.06146	1.1318	-1.86571	-2.3061	-2.99751	-3.4379	-0.440393	0.229606	10.7813	0.000236984	0.00321074	#N/A	liver
ano1	-0.97163	-2.59313	1.38824	2.17652	1.21613	-1.7699	-2.36111	-2.98603	-3.57724	-0.59121	-1.31947	13.404	6.35e-05	0.00161375	#N/A	liver
jade2	0.645325	-2.78909	1.19052	0.953246	2.57581	-0.408892	-0.23094	-2.9847	-2.80675	0.177952	1.29313	13.24	6.86e-05	0.00167243	#N/A	liver
klf15_2	-0.225593	-1.91852	2.05889	0.0852188	1.26969	-1.71336	-0.233109	-2.98305	-1.5028	1.48025	-0.1831	6.00179	0.0047296	0.0175579	#N/A	liver
cacnb2	-1.13982	-1.55977	2.40601	0.293574	0.314961	-2.65937	-1.07504	-2.97433	-1.39	1.58433	-1.60016	6.68834	0.0028951	0.0129906	#N/A	liver
fbxo6	0.113087	-1.85792	2.1059	-0.361068	1.47826	-1.49461	0.355616	-2.97287	-1.12264	1.85023	1.94251	13.1665	7.1e-05	0.0016992	#N/A	liver
mafk	0.777413	-3.52513	0.42726	2.32046	3.22691	0.262615	-1.15729	-2.9643	-4.3842	-1.4199	-1.70681	10.3937	0.000292677	0.00358007	#N/A	liver
stx7	0.515325	-2.56305	1.37458	0.673142	2.30878	-0.644439	-0.118362	-2.95322	-2.42714	0.526077	3.7692	10.5419	0.000269836	0.0034391	#N/A	liver
atad5	1.44437	-2.62524	1.31237	-0.131507	3.05221	0.0990033	1.18191	-2.9532	-1.8703	1.08291	-0.171094	6.38657	0.00358142	0.014703	#N/A	liver
krt10	-13.1165	1.65003	5.57611	5.89033	-11.0749	-14.0194	-14.2551	-2.94456	-3.18023	-0.235668	5.41384	27.3761	1.18e-06	0.000363351	#N/A	skin
zdhhc20	0.806535	-2.9778	0.93897	1.23229	2.83825	-0.0993265	-0.319317	-2.93757	-3.15757	-0.219991	-0.27402	10.04	0.000356321	0.00399949	#N/A	liver
ttll1	0.310977	-0.693185	3.21873	-2.83653	0.753122	-2.18082	2.36063	-2.93394	1.6075	4.54144	-1.77649	7.87279	0.00130997	0.00814079	#N/A	liver
gypc	4.36118	-4.20577	-0.294523	0.139108	6.42521	3.49178	3.16656	-2.93343	-3.25866	-0.325223	-0.453057	7.42296	0.00175706	0.00968132	#N/A	liver
uty	-1.134	-0.604017	3.30103	-1.56301	-0.397491	-3.32627	0.321751	-2.92878	0.719242	3.64802	-2.52208	4.40677	0.0163941	0.0403455	#N/A	liver
tufm_10	-1.75863	-2.72507	1.17911	3.3046	0.724828	-2.20331	-3.79742	-2.92814	-4.52225	-1.59412	-2.63735	9.12975	0.000849795	0.01513	#N/A	skin
syngr1	1.36911	-1.16385	2.73892	-2.94418	1.89972	-1.02736	3.23497	-2.92708	1.33525	4.26233	1.24788	16.1107	1.93e-05	0.000897242	#N/A	liver
ptpn13	0.13718	-2.17365	1.72904	0.307432	1.73312	-1.19389	-0.127689	-2.92702	-1.86081	1.06621	0.27869	8.30353	0.00099691	0.00703701	#N/A	liver
itga6	-0.00456487	-2.66313	1.23158	1.43612	1.99392	-0.927106	-1.08051	-2.92103	-3.07443	-0.153405	2.1642	13.4008	6.36e-05	0.00161375	#N/A	liver
aqp2	-9.40899	0.0554317	3.94847	5.40509	-7.09831	-10.0181	-11.1106	-2.91978	-4.01224	-1.09247	1.40128	33.0925	3.16e-07	0.000163739	#N/A	skin
qnr-71	2.01361	-1.69183	2.20042	-2.5222	2.77908	-0.140107	3.40185	-2.91919	0.622774	3.54196	7.42351	34.889	6.57e-08	4.46e-05	#N/A	liver
slc15a4	0.95376	-2.74828	1.14172	0.652802	2.77653	-0.140966	0.225719	-2.9175	-2.55081	0.366685	2.24015	12.3305	0.000106474	0.00212228	#N/A	liver
slc35g2	-1.97517	0.113253	4.00195	-2.14004	-1.56632	-4.48284	0.123651	-2.91652	1.68997	4.60649	-3.40947	7.22704	0.0020024	0.0104433	#N/A	liver
crim1	-0.0443888	-2.44142	1.43058	1.05522	1.79777	-1.10623	-0.82471	-2.904	-2.62248	0.281517	-0.172544	9.8182	0.000403939	0.00424606	#N/A	liver
swap70_2	2.13765	-4.40167	-0.533032	2.79705	4.90449	2.00301	-0.494547	-2.90148	-5.39904	-2.49756	-1.56903	9.09661	0.000614691	0.00536831	#N/A	liver
igsf1_5	1.50855	-3.1932	0.662104	1.02254	3.52631	0.634836	0.36451	-2.89147	-3.1618	-0.270327	0.976714	5.97984	0.00480637	0.0177708	#N/A	liver
tmem100	-0.843432	-2.55535	1.29929	2.0995	1.28394	-1.60704	-2.2072	-2.89098	-3.49114	-0.600155	-2.32368	4.67475	0.0131592	0.0347833	#N/A	liver
timeless_2	-1.78827	-2.29244	1.55958	2.52114	0.378123	-2.51089	-3.23206	-2.88901	-3.61018	-0.721168	-2.74554	6.12584	0.00530596	0.0411171	#N/A	skin
serf2	-3.77398	-1.29452	2.52825	2.54025	-1.8596	-4.72668	-4.73567	-2.86708	-2.87608	-0.00899506	-1.26414	4.82048	0.0116995	0.0320453	#N/A	liver
lrrc8e	1.4162	-2.9863	0.835164	0.734937	3.30187	0.435774	0.510944	-2.8661	-2.79093	0.0751702	-2.06504	4.26196	0.0184982	0.0439406	#N/A	liver
pol_44	1.30718	-2.4382	1.38181	-0.250781	2.80904	-0.0559706	1.16847	-2.86501	-1.64057	1.22444	-1.48557	4.55685	0.0144869	0.0371159	#N/A	liver
ablim2	0.210399	-2.41615	1.4035	0.802247	1.96991	-0.894829	-0.443886	-2.86474	-2.4138	0.450943	-1.27712	5.5584	0.00658149	0.0219599	#N/A	liver
actmap	0.502829	-1.26198	2.54915	-1.79	1.32361	-1.53474	1.71962	-2.85835	0.39601	3.25436	0.246427	14.5199	3.81e-05	0.00127175	#N/A	liver
add2	1.82938	-2.79135	0.998318	-0.0363483	3.46555	0.623298	1.3993	-2.84225	-2.06625	0.775999	-1.36023	8.25048	0.00103059	0.00713362	#N/A	liver
parvb	0.865563	-2.40355	1.38456	0.153428	2.45184	-0.389248	0.534101	-2.84108	-1.91773	0.92335	-0.321288	6.31761	0.00376227	0.0151792	#N/A	liver
ikzf2	0.0458591	-2.22903	1.54883	0.634346	1.70617	-1.12723	-0.441365	-2.8334	-2.14753	0.685862	-1.55153	5.59522	0.00640068	0.0215048	#N/A	liver
ctsf	0.24307	-2.27989	1.49622	0.540602	1.89222	-0.939861	-0.223149	-2.83208	-2.11537	0.716711	4.5468	12.6362	9.16e-05	0.00195814	#N/A	liver
mdfic	0.743776	-2.72122	1.03902	0.938432	2.59875	-0.22143	-0.145992	-2.82018	-2.74474	0.0754375	-0.0535621	7.1343	0.00213153	0.0108312	#N/A	liver
arhgap6_2	-1.71039	-1.23681	2.52104	0.426155	-0.35519	-3.17357	-1.60241	-2.81839	-1.24722	1.57117	0.176998	23.2816	1.45e-06	0.00029228	#N/A	liver
hspa2	0.016318	-2.26568	1.48126	0.768104	1.7115	-1.09871	-0.56384	-2.81021	-2.27534	0.534868	2.80304	8.48943	0.00088814	0.00663902	#N/A	liver
prkg2	2.38035	-2.63538	1.10862	-0.853594	3.76179	0.953792	2.42546	-2.808	-1.33634	1.47166	1.51143	4.6826	0.0130756	0.0346232	#N/A	liver
desi2_2	-0.907146	-2.30391	1.43922	1.77183	1.04757	-1.75978	-2.00923	-2.80735	-3.0568	-0.249458	-2.40553	4.13965	0.0205073	0.047116	#N/A	liver
tmpo_29	1.32298	-2.17461	1.5667	-0.715068	2.62319	-0.182791	1.52854	-2.80598	-1.09466	1.71133	-0.663678	6.38466	0.0035863	0.0147186	#N/A	liver
neurl1	0.370725	-2.06524	1.67344	0.0210726	1.82697	-0.977034	0.26224	-2.80401	-1.56473	1.23927	-1.21935	4.21014	0.0193218	0.045251	#N/A	liver
lorf2_18	-0.724752	-2.63651	1.0885	2.27276	1.43382	-1.35994	-2.24813	-2.79376	-3.68195	-0.888191	-0.21656	5.62039	0.00753471	0.0494646	#N/A	skin
macc1	-0.334158	-2.51069	1.21404	1.63081	1.6324	-1.16115	-1.47372	-2.79355	-3.10613	-0.312573	-0.984253	6.91876	0.00246855	0.0118268	#N/A	liver
galnt12	-1.41808	-1.85312	1.86364	1.40756	0.326281	-2.46129	-2.11923	-2.78757	-2.44551	0.34206	-0.0925266	13.152	7.15e-05	0.00170328	#N/A	liver
usp43	0.0865534	-3.34666	0.369977	2.89013	2.57491	-0.212567	-2.10268	-2.78748	-4.67759	-1.89011	-1.61081	5.31292	0.00794076	0.0248272	pigmentation variation	liver
gabarap_3	4.49425	-2.63772	1.07655	-2.93308	5.34897	2.56327	5.5705	-2.7857	0.221522	3.00722	5.00608	10.3667	0.000442509	0.0105639	#N/A	skin
lin1_59	-0.371458	-0.58396	3.12779	-2.17237	0.159376	-2.62443	1.35068	-2.78381	1.19131	3.97511	-2.34607	5.13142	0.00914418	0.0272221	#N/A	liver
kcnq5	2.52807	-2.51673	1.18929	-1.20064	3.78361	1.00408	2.79653	-2.77952	-0.987073	1.79245	-2.64053	7.26118	0.00195707	0.010302	#N/A	liver
scube1	-1.6829	-1.83806	1.86724	1.65372	0.116371	-2.66261	-2.50247	-2.77898	-2.61884	0.16014	-2.11374	6.48884	0.00333058	0.0141089	#N/A	liver
abca1	0.352541	-3.11295	0.589224	2.17118	2.59912	-0.177512	-1.36398	-2.77663	-3.9631	-1.18647	5.64964	51.3276	2.81e-09	8.35e-06	#N/A	liver
plekha3	1.11884	-2.16627	1.51491	-0.467479	2.46383	-0.297056	1.18974	-2.76089	-1.27409	1.48679	-0.0673996	7.37157	0.00181803	0.00988474	#N/A	liver
sbspon	-1.05705	-1.64979	2.02703	0.679805	0.444553	-2.31306	-1.30264	-2.75762	-1.74719	1.01042	0.523893	10.8839	0.000224283	0.00309703	#N/A	liver
cd99l2	0.434538	-1.5683	2.09859	-0.96483	1.50213	-1.24804	1.04953	-2.75016	-0.4526	2.29756	2.70565	4.18984	0.0196554	0.0457338	#N/A	liver
ccp110	0.487666	-2.16199	1.50375	0.170568	1.98724	-0.762066	0.237823	-2.74931	-1.74942	0.999889	-0.607915	6.38399	0.00358799	0.0147211	#N/A	liver
myh7b	-1.88882	-2.88865	0.766086	4.01139	0.749869	-1.99118	-4.42516	-2.74105	-5.17503	-2.43398	-2.02126	5.7886	0.00669415	0.0468464	#N/A	skin
lorf2_229	-1.66377	0.0665143	3.71522	-2.11796	-1.29771	-4.03424	0.340641	-2.73653	1.63836	4.37488	-3.01227	5.44956	0.0071497	0.0232049	#N/A	liver
xkr5	1.55687	-2.72641	0.91604	0.253503	3.21246	0.480621	0.977524	-2.73184	-2.23494	0.496903	-0.94467	6.19402	0.00411213	0.0160925	#N/A	liver
steap4	-0.037703	-2.7177	0.920661	1.83474	2.01	-0.718773	-1.40434	-2.72877	-3.41433	-0.685563	1.39669	16.4851	1.65e-05	0.000848016	#N/A	liver
ccdc40	0.643194	-1.44673	2.17544	-1.3719	1.56745	-1.14918	1.51132	-2.71663	-0.056126	2.6605	0.259471	10.0206	0.000360214	0.00402016	#N/A	liver
rbm18	0.94924	-2.41713	1.20296	0.26493	2.52478	-0.190293	0.513233	-2.71507	-2.01155	0.703526	-0.26224	5.46616	0.00705966	0.0230284	#N/A	liver
rhobtb2	0.852687	-3.02839	0.591319	1.58438	2.91081	0.196026	-0.548773	-2.71478	-3.45958	-0.744799	1.07407	5.40474	0.00739922	0.0237251	#N/A	liver
tmem170a	0.897249	-2.81075	0.806173	1.10733	2.781	0.0683074	-0.157563	-2.7127	-2.93857	-0.22587	-0.252087	7.01546	0.00295724	0.0298116	#N/A	skin
eva1c	1.3308	-2.43405	1.18192	-0.0786717	2.82364	0.111663	1.05711	-2.71198	-1.76654	0.945444	-0.819305	8.19774	0.00106531	0.00726277	#N/A	liver
cep152	-0.775884	-1.57711	2.03808	0.314909	0.600917	-2.11048	-0.818095	-2.71139	-1.41901	1.29238	-0.477078	9.9843	0.000367659	0.0040539	#N/A	liver
ghdc	0.388637	-1.8113	1.79599	-0.373326	1.64996	-1.05552	0.571473	-2.70547	-1.07848	1.62699	-0.360785	7.70097	0.00146393	0.00868366	#N/A	liver
znf783_5	1.5317	-1.51658	2.08973	-2.10485	2.28621	-0.418522	2.72742	-2.70473	0.441209	3.14594	-2.09414	6.40059	0.00354582	0.0146117	#N/A	liver
ptger2	-0.709466	-2.13718	1.46821	1.37843	1.07078	-1.63326	-1.56592	-2.70404	-2.6367	0.0673379	0.122289	7.07552	0.00221811	0.0110946	#N/A	liver
mon1a	-2.00364	-1.25251	2.35061	0.905542	-0.563343	-3.26568	-2.18188	-2.70234	-1.61854	1.0838	-1.29812	6.49477	0.00331663	0.0140827	#N/A	liver
pamr1	0.585807	-2.55983	1.02077	0.953251	2.35923	-0.326222	-0.275582	-2.68545	-2.63481	0.0506396	-0.910657	6.18419	0.00414145	0.0161772	#N/A	liver
bivm	-2.69223	-0.525815	3.04858	0.169467	-1.62481	-4.30561	-2.14627	-2.6808	-0.521462	2.15933	-1.21313	14.9386	5.7e-05	0.00352408	#N/A	skin
tmem101	-1.45643	-1.78928	1.78498	1.46073	0.249633	-2.43106	-2.18788	-2.68069	-2.43751	0.243183	2.7086	4.12598	0.0207463	0.0475362	#N/A	liver
eef1a1_9	-1.22694	-2.12853	1.44453	1.91094	0.676198	-2.0036	-2.35341	-2.6798	-3.02961	-0.349813	-1.75239	6.20048	0.00504412	0.0398292	#N/A	skin
atp6v0d2	0.90878	-1.89845	1.67435	-0.684683	2.10542	-0.574181	1.1951	-2.6796	-0.910326	1.76928	2.42183	7.92843	0.00126401	0.00799067	#N/A	liver
casc1	2.07911	-0.80101	2.76662	-4.04473	2.16009	-0.515632	4.59288	-2.67572	2.43279	5.10851	-1.20147	6.34619	0.00457353	0.0378634	#N/A	skin
znfx1.2	0.636905	-3.86631	-0.298745	3.52815	3.37741	0.701737	-2.16843	-2.67567	-5.54584	-2.87017	1.75033	9.86545	0.000393232	0.00417886	#N/A	liver
rnf217	0.0819681	-2.30475	1.25152	0.971254	1.79004	-0.877167	-0.666965	-2.6672	-2.457	0.210202	0.584914	6.09891	0.00440576	0.0167626	#N/A	liver
fitm2	0.238563	-1.86125	1.68542	-0.0627289	1.57486	-1.08514	0.225969	-2.66001	-1.34889	1.31111	2.43134	10.0342	0.000357477	0.00399949	#N/A	liver
klhl24	-0.497715	-2.70856	0.836084	2.37019	1.65814	-1.00035	-2.15093	-2.65848	-3.80907	-1.15058	3.23151	12.3455	0.000105689	0.00211691	#N/A	liver
dab1	1.10067	-1.31794	2.22628	-2.00901	1.81396	-0.844205	2.33226	-2.65816	0.518303	3.17647	0.513826	6.0893	0.00443668	0.0168187	#N/A	liver
amer1	0.359572	-2.26832	1.27181	0.636933	1.97092	-0.684179	-0.208021	-2.65509	-2.17894	0.476158	0.972519	10.0542	0.000353474	0.00398421	#N/A	liver
ackr3	-2.65042	-1.411	2.12638	1.93504	-0.92956	-3.5826	-3.4391	-2.65304	-2.50954	0.1435	0.115557	12.6312	9.18e-05	0.00195814	#N/A	liver
casp8	1.19812	-2.41813	1.11861	0.101405	2.71219	0.0596389	0.822539	-2.65255	-1.88965	0.7629	-0.250154	8.08315	0.0011453	0.00754632	#N/A	liver
dusp14	-2.74972	-0.059288	3.47503	-0.666021	-2.01783	-4.66857	-1.56278	-2.65074	0.45505	3.10579	-2.8111	7.43317	0.00174522	0.00963564	#N/A	liver
haus6	-0.272626	-1.71953	1.81171	0.180443	1.08518	-1.56326	-0.339802	-2.64843	-1.42498	1.22345	0.113855	9.93656	0.000377704	0.00409079	#N/A	liver
agtpbp1	0.811675	-2.6809	0.849871	1.01936	2.61943	-0.0286473	-0.155761	-2.64808	-2.77519	-0.127114	-1.09883	6.15025	0.00424448	0.0164238	#N/A	liver
slc29a3	-0.240171	-2.15718	1.35595	1.0414	1.43775	-1.19709	-0.961176	-2.63484	-2.39893	0.235914	0.804137	8.23954	0.00103769	0.00717132	pigmentation variation	liver
gabarap_3	4.66197	-2.24108	1.26364	-3.68452	5.17729	2.54875	6.25987	-2.62854	1.08258	3.71112	3.99707	10.4052	0.00029083	0.00358007	#N/A	liver
notum1	1.80004	-1.4003	2.10343	-2.50317	2.40025	-0.22754	3.2274	-2.62779	0.82715	3.45494	-1.43517	7.40193	0.00178174	0.00976572	#N/A	liver
gaa	1.80177	-2.69713	0.80415	0.0912187	3.37418	0.748212	1.28291	-2.62596	-2.09127	0.534698	3.03383	17.5306	1.09e-05	0.000701885	#N/A	liver
loc105948087	-1.56564	-3.68588	-0.186069	5.4376	1.59018	-1.03468	-5.25243	-2.62486	-6.84261	-4.21775	4.57381	23.1377	1.52e-06	0.000294578	#N/A	liver
cpped1	0.173883	-1.63119	1.85185	-0.394546	1.3538	-1.25848	0.426322	-2.61228	-0.927483	1.6848	3.36529	24.9812	8.63e-07	0.000216586	#N/A	liver
hacd1	-2.0374	-1.67465	1.80651	1.90554	-0.272061	-2.88294	-2.95721	-2.61087	-2.68514	-0.0742706	-3.51345	4.13007	0.0206743	0.0474194	#N/A	liver
pol_25	0.932957	-1.37488	2.09846	-1.65653	1.73088	-0.874127	1.94212	-2.60501	0.211238	2.81624	-0.103615	7.04313	0.00226746	0.0112298	#N/A	liver
elf5	0.185186	-1.31765	2.1503	-1.01784	1.12712	-1.47383	0.902266	-2.60096	-0.224858	2.3761	-0.257378	5.59379	0.00640757	0.0215172	#N/A	liver
scel	-2.01625	-1.33148	2.1335	1.21422	-0.513581	-3.11232	-2.42285	-2.59873	-1.90927	0.689463	-0.825093	5.46198	0.0070822	0.0230797	#N/A	liver
tasl	-0.842366	-1.93495	1.5287	1.24862	0.819437	-1.7783	-1.56824	-2.59774	-2.38767	0.210063	0.405866	7.79158	0.00138039	0.00835257	#N/A	liver
ism1_2	1.4344	-2.30313	1.16026	-0.291532	2.80314	0.205599	1.29445	-2.59754	-1.5087	1.08885	-0.971066	5.10214	0.00935648	0.0276085	#N/A	liver
nudt4b	0.10624	-2.54248	0.920211	1.51603	1.98654	-0.610478	-1.05735	-2.59702	-3.04389	-0.446867	0.440689	7.38848	0.00179772	0.00980644	#N/A	liver
pllp_2	1.93125	-2.52435	0.937915	-0.344808	3.3417	0.744998	1.70704	-2.5967	-1.63466	0.962042	1.88916	11.6469	0.000236644	0.00753047	#N/A	skin
ytx2_4	-0.386307	-0.155894	3.30277	-2.76057	-0.17281	-2.76681	1.7807	-2.594	1.95351	4.54751	3.97923	9.50548	0.000483465	0.00473037	#N/A	liver
tp53i11	-4.1267	-0.870945	2.57582	2.42183	-2.44181	-5.02688	-4.91139	-2.58507	-2.46958	0.115491	-2.2927	10.7053	0.000373289	0.00961026	#N/A	skin
smarcd1_2	-1.62272	-2.39556	1.04581	2.97247	0.579628	-2.0014	-3.4464	-2.58103	-4.02602	-1.445	-2.6838	7.17256	0.00267791	0.0281636	#N/A	skin
fbln1	0.698411	-2.49905	0.93875	0.861889	2.3981	-0.180255	-0.122609	-2.57835	-2.52071	0.0576457	0.183829	5.40829	0.00737911	0.023683	#N/A	liver
hoatz	1.61994	-1.1044	2.33197	-2.84752	2.04326	-0.534022	3.3506	-2.57728	1.30734	3.88462	-1.73008	5.55879	0.00657954	0.0219588	#N/A	liver
loc101735197	-1.35382	-1.86363	1.57111	1.64633	0.382358	-2.19369	-2.25011	-2.57605	-2.63247	-0.0564199	-0.711284	5.1801	0.00880287	0.0265673	#N/A	liver
ube2d2_2	-7.61756	0.365516	3.79641	3.45563	-5.9873	-8.56047	-8.30489	-2.57317	-2.31759	0.255578	0.287264	8.4235	0.00126333	0.0188469	#N/A	skin
nav1	-0.175449	-2.20982	1.22043	1.16484	1.52578	-1.04691	-1.00522	-2.57269	-2.53099	0.0416926	-0.338185	6.72009	0.00283177	0.0128039	#N/A	liver
rasa2	0.425383	-2.47145	0.958313	1.08776	2.17263	-0.399698	-0.49678	-2.57232	-2.66941	-0.0970819	0.429904	10.4016	0.000291401	0.00358007	#N/A	liver
peds1	0.906114	-1.76777	1.66009	-0.798441	2.00541	-0.565486	1.27842	-2.5709	-0.726994	1.8439	1.85531	16.6341	1.55e-05	0.000818787	#N/A	liver
ptger4	-0.483331	-1.97632	1.44908	1.01058	1.11975	-1.44931	-1.12043	-2.56905	-2.24018	0.328877	3.41944	5.2259	0.0084945	0.0260365	#N/A	liver
apaf1	0.919662	-2.18297	1.24168	0.0216295	2.32698	-0.241514	0.673525	-2.56849	-1.65345	0.915039	0.502668	9.04966	0.000632124	0.00544144	#N/A	liver
sft2d3	0.43217	-1.69734	1.72375	-0.458576	1.59714	-0.968685	0.66806	-2.56582	-0.929076	1.63674	-0.110898	5.50369	0.00686064	0.0225856	#N/A	liver
lrrn2	2.00533	-3.13441	0.282152	0.846922	3.85481	1.29239	0.868809	-2.56242	-2.986	-0.423578	0.397537	4.1817	0.0197908	0.0459134	#N/A	liver
fut3_2	-7.41956	0.240633	3.65661	3.52232	-5.74515	-8.30713	-8.20641	-2.56198	-2.46127	0.100717	-0.158733	18.2488	8.26e-06	0.000611896	#N/A	liver
slf1	0.834838	-1.74493	1.66882	-0.75873	1.93483	-0.625488	1.19518	-2.56032	-0.739651	1.82066	-1.35964	4.60982	0.013873	0.036061	#N/A	liver
tiam1	-0.558078	-2.08254	1.32984	1.31078	1.14334	-1.41594	-1.40164	-2.55928	-2.54499	0.0142947	0.749975	12.6403	9.14e-05	0.00195814	#N/A	liver
nr1d2	-0.223541	-2.91248	0.499229	2.63679	2.0167	-0.542077	-2.14525	-2.55878	-4.16195	-1.60317	1.80941	16.8412	1.43e-05	0.000786469	#N/A	liver
loxl3	-0.245395	-2.73473	0.672687	2.30744	1.867	-0.688562	-1.91463	-2.55557	-3.78163	-1.22607	-1.80024	4.64006	0.0135354	0.0354324	#N/A	liver
mlf1	-0.097377	-2.68404	0.721289	2.06012	1.93999	-0.614	-1.61813	-2.55399	-3.55812	-1.00413	4.10741	5.99287	0.00476064	0.0176413	#N/A	liver
htatip2	-8.03468	0.458956	3.86403	3.71169	-6.37022	-8.92403	-8.80978	-2.5538	-2.43955	0.114253	2.94598	14.5272	6.73e-05	0.0039524	#N/A	skin
rab40b_2	-3.70537	-1.11838	2.28668	2.53707	-1.94025	-4.49404	-4.68183	-2.55379	-2.74158	-0.187794	-1.97027	13.6836	9.54e-05	0.00479305	#N/A	skin
nr4a1_3	-1.06543	-1.07861	2.32605	-0.182017	0.00988909	-2.54361	-0.662557	-2.5535	-0.672447	1.88105	-0.49733	4.74532	0.0124287	0.0334327	#N/A	liver
mettl4	0.978754	-1.80137	1.59872	-0.776105	2.08509	-0.464973	1.31614	-2.55006	-0.768947	1.78112	-1.13847	7.59912	0.00156454	0.00905857	#N/A	liver
dpy19l4	1.77523	-0.862152	2.53513	-3.44821	1.97804	-0.569921	3.91758	-2.54796	1.93954	4.4875	-2.49426	9.416	0.000509294	0.00487144	#N/A	liver
cadm4	-1.91883	-0.42275	2.973	-0.631411	-1.12206	-3.66887	-0.965568	-2.54681	0.156495	2.70331	-3.03756	5.25311	0.00831694	0.0257	#N/A	liver
gpd2	0.611546	-2.5237	0.869443	1.04271	2.35144	-0.193422	-0.323376	-2.54486	-2.67481	-0.129954	1.44515	11.0505	0.000205222	0.00298759	#N/A	liver
dennd2c	-0.548488	-1.61306	1.7792	0.382346	0.798431	-1.74577	-0.698126	-2.5442	-1.49656	1.04764	0.949379	9.98123	0.000368298	0.00405673	#N/A	liver
osgin2	0.183986	-2.14496	1.24574	0.715228	1.74671	-0.796317	-0.398431	-2.54302	-2.14514	0.397886	1.20523	7.97496	0.00122694	0.00785152	#N/A	liver
pnma1	0.955558	-2.43806	0.951336	0.531162	2.54521	0.00316648	0.318297	-2.54204	-2.22691	0.315131	-0.548983	4.69003	0.0129971	0.0345183	#N/A	liver
mafg	0.527425	-2.45333	0.934023	0.991883	2.23557	-0.304948	-0.348343	-2.54052	-2.58391	-0.043395	0.223085	4.98174	0.0102882	0.0293645	#N/A	liver
zdhhc15	-0.224889	-1.77083	1.61594	0.379786	1.15946	-1.38062	-0.453506	-2.54008	-1.61297	0.927114	-0.29966	5.07985	0.00952174	0.0279447	#N/A	liver
ago2	0.0789542	-2.23517	1.146	1.01022	1.73559	-0.800282	-0.69845	-2.53588	-2.43404	0.101833	0.821744	14.666	3.57e-05	0.0012262	#N/A	liver
kiz	0.336079	-1.62091	1.75859	-0.473755	1.46774	-1.06688	0.607375	-2.53463	-0.86037	1.67426	-0.408828	5.81254	0.00543866	0.0193565	#N/A	liver
ralgps2	1.8371	-2.63488	0.736664	0.0611088	3.35398	0.825328	1.33199	-2.52865	-2.02199	0.506667	-0.859672	7.04378	0.00226646	0.0112298	#N/A	liver
zswim5	-0.0148408	-2.56717	0.797991	1.78402	1.91425	-0.609623	-1.34915	-2.52387	-3.2634	-0.739524	0.587401	7.94909	0.00124741	0.00793751	#N/A	liver
st3gal4	0.188066	-1.92291	1.43454	0.300303	1.58323	-0.934854	-0.0841776	-2.51808	-1.66741	0.850677	-0.281988	4.4289	0.0160963	0.0398377	#N/A	liver
pmp2	-0.155873	-1.62213	1.73228	0.0457265	1.0997	-1.41611	-0.1512	-2.51581	-1.25089	1.26492	1.76406	4.53805	0.0147119	0.0374611	#N/A	liver
kbtbd8	0.196366	-2.26862	1.08492	0.987333	1.84874	-0.666413	-0.593225	-2.51515	-2.44196	0.0731882	-1.66796	4.21484	0.0192455	0.0451192	pigmentation variation	liver
rasd2	-2.24084	-0.842714	2.50934	0.57422	-1.0486	-3.56263	-2.1113	-2.51404	-1.0627	1.45134	-2.12656	4.7965	0.0119269	0.0324778	#N/A	liver
gpr153	-2.64775	-1.20409	2.14767	1.70416	-1.08275	-3.59656	-3.26394	-2.51382	-2.18119	0.332629	-1.89606	5.95094	0.00490954	0.0180172	#N/A	liver
prkx	0.486555	-2.51738	0.83269	1.19814	2.25295	-0.259601	-0.533686	-2.51255	-2.78664	-0.274085	0.123527	4.93065	0.0107139	0.030204	#N/A	liver
med24	0.270532	-1.57271	1.77293	-0.470753	1.38243	-1.1268	0.555964	-2.50923	-0.826466	1.68276	1.52709	15.0952	2.96e-05	0.0011213	#N/A	liver
gen1	-1.14749	-1.20173	2.13683	0.212397	0.0406824	-2.46324	-1.01992	-2.50392	-1.0606	1.44332	0.314693	7.0368	0.00227725	0.0112453	#N/A	liver
spred3	-0.969967	-0.0913322	3.24586	-2.18456	-0.658976	-3.16187	0.910947	-2.5029	1.56992	4.07282	-0.762136	9.59508	0.000459043	0.00459465	#N/A	liver
antxr1_2	-1.30087	-2.09874	1.23443	2.16518	0.598408	-1.90147	-2.59953	-2.49988	-3.19794	-0.698058	-0.175885	13.375	6.43e-05	0.00161853	#N/A	liver
nhsl1	0.626608	-2.52868	0.802444	1.09963	2.36647	-0.131877	-0.354767	-2.49834	-2.72123	-0.22289	-0.0730168	4.26474	0.0184552	0.0438956	#N/A	liver
tspan31-a_2	-0.0627039	-1.71721	1.61293	0.166977	1.24088	-1.25673	-0.172261	-2.4976	-1.41314	1.08447	3.99297	23.9244	1.19e-06	0.000255892	#N/A	liver
vwa2	-2.61042	-1.787	1.53997	2.85745	-0.617564	-3.11279	-4.1009	-2.49522	-3.48334	-0.988117	-1.079	10.1242	0.000339888	0.00387953	#N/A	liver
ankrd6	1.02358	-1.91727	1.40586	-0.512177	2.20564	-0.286707	1.15182	-2.49235	-1.05382	1.43853	-0.640378	7.23964	0.00198554	0.0103913	#N/A	liver
cyp2g1_12	-2.37245	-1.11054	2.21248	1.2705	-0.946431	-3.4387	-2.73221	-2.49227	-1.78578	0.706484	0.287355	13.4639	6.17e-05	0.00159658	#N/A	liver
stk38	1.89864	-2.81339	0.508086	0.406657	3.53402	1.04292	1.11899	-2.49111	-2.41503	0.0760718	0.447195	7.70984	0.00145551	0.00864787	#N/A	liver
sfmbt1	1.02594	-2.11525	1.20566	-0.116344	2.35589	-0.134786	0.856713	-2.49068	-1.49918	0.991499	-1.30662	5.18869	0.00874413	0.0264634	#N/A	liver
scamp5-b_2	1.11513	-2.88372	0.43577	1.33282	2.99914	0.509521	-0.163268	-2.48962	-3.16241	-0.672789	0.766207	4.50324	0.0151387	0.038128	#N/A	liver
acrb	-1.4671	-2.56953	0.748899	3.28774	0.826822	-1.662	-3.56613	-2.48882	-4.39295	-1.90413	-2.58114	6.089	0.00544074	0.0417319	#N/A	skin
pea15_2	4.56213	-3.68507	-0.37442	-0.502639	6.1854	3.70241	3.79858	-2.48299	-2.38682	0.0961641	-1.50685	19.2062	5.78e-06	0.000537783	#N/A	liver
ccni_2	-2.50012	-1.60809	1.70092	2.40728	-0.669025	-3.15078	-3.68055	-2.48176	-3.01152	-0.529767	-0.153801	7.86428	0.00131716	0.00815248	#N/A	liver
usp49	0.209021	-1.55487	1.75067	-0.404812	1.32292	-1.15623	0.460375	-2.47915	-0.862546	1.61661	-0.644325	5.99779	0.00474349	0.0175983	#N/A	liver
pol_41	2.33619	-1.94146	1.36202	-1.75675	3.20824	0.730626	3.0697	-2.47761	-0.138533	2.33908	-2.51902	4.09268	0.0213413	0.0484819	#N/A	liver
dnah11	3.6686	-1.572	1.73137	-3.82797	3.93045	1.45292	5.62242	-2.47752	1.69198	4.1695	-0.511655	6.78018	0.00343846	0.032292	#N/A	skin
ccdc191	-2.4063	-0.626548	2.67586	0.356989	-1.33481	-3.81161	-2.07246	-2.4768	-0.737652	1.73915	-1.62948	9.66055	0.000442061	0.00449603	#N/A	liver
dnmt3a	0.279874	-2.45038	0.851812	1.3187	2.04769	-0.428954	-0.779118	-2.47665	-2.82681	-0.350164	-0.0079067	7.42943	0.00174954	0.00965167	#N/A	liver
hgf	0.76749	-3.00061	0.301173	1.93194	2.82607	0.349738	-0.873339	-2.47633	-3.69941	-1.22308	1.46183	8.97534	0.000660842	0.00557277	pigmentation variation	liver
intu	-0.398106	-1.18542	2.11345	-0.529924	0.590482	-1.88366	0.0988629	-2.47415	-0.491619	1.98253	0.129668	11.0933	0.00020062	0.00297309	#N/A	liver
gadd45a	0.858982	-1.98582	1.30672	-0.179883	2.1336	-0.335804	0.779148	-2.46941	-1.35445	1.11495	3.44538	4.42214	0.0161867	0.0399382	#N/A	liver
adamts15	-0.340478	-2.1774	1.11255	1.40533	1.37769	-1.08977	-1.30936	-2.46747	-2.68705	-0.219586	0.00889121	8.99771	0.000652046	0.00553647	#N/A	liver
nek7	-0.361422	-1.55594	1.73046	0.186898	0.895886	-1.56891	-0.41124	-2.4648	-1.30713	1.15767	1.87192	9.99337	0.000365785	0.00404572	#N/A	liver
erap1	0.203888	-1.83859	1.44728	0.187418	1.53186	-0.932543	0.0123526	-2.4644	-1.5195	0.944896	3.60258	16.5668	1.6e-05	0.000830614	#N/A	liver
bdh1_2	1.78526	-1.98429	1.30062	-1.10159	2.82716	0.363481	2.16514	-2.46368	-0.662025	1.80166	-0.939659	4.38442	0.016701	0.0408708	#N/A	liver
zfyve26	1.47742	-2.21434	1.06878	-0.33186	2.76882	0.306477	1.35696	-2.46234	-1.41186	1.05048	1.18506	13.7423	5.42e-05	0.00150398	#N/A	liver
klrb1b	-2.12386	-1.17296	2.1097	1.18712	-0.71317	-3.17517	-2.48323	-2.462	-1.77006	0.69194	-0.596729	17.4216	1.14e-05	0.000706442	#N/A	liver
cyp-35c1	0.12123	-1.44602	1.83519	-0.510401	1.17544	-1.28547	0.473723	-2.4609	-0.701713	1.75919	-1.17996	6.39275	0.00356568	0.0146601	#N/A	liver
sorbs1	0.155983	-2.05345	1.22637	0.671093	1.65707	-0.802793	-0.386332	-2.45987	-2.04341	0.41646	3.49418	6.7829	0.00271095	0.0124839	#N/A	liver
selenon	-0.34177	-1.20175	2.07556	-0.532037	0.644987	-1.813	0.1427	-2.45798	-0.502286	1.9557	0.882483	8.09272	0.00113838	0.00751273	#N/A	liver
vav3	0.559221	-2.88327	0.39308	1.93097	2.58187	0.124606	-1.02881	-2.45726	-3.61068	-1.15342	0.36569	13.6267	5.72e-05	0.00154171	#N/A	liver
pomc	-1.06278	-0.164128	3.11186	-1.88495	-0.67399	-3.13098	0.616625	-2.45699	1.29061	3.7476	0.562787	24.0718	1.14e-06	0.000250487	melanin synthesis	liver
aatk	0.876461	-2.51204	0.760453	0.87513	2.54138	0.0870062	0.000998357	-2.45437	-2.54038	-0.0860079	1.08182	6.57054	0.00314408	0.0136822	#N/A	liver
rap1b_3	-1.90133	-2.27344	0.998526	3.17624	0.27908	-2.17489	-3.80818	-2.45397	-4.08726	-1.63329	-0.224309	12.0868	0.000192832	0.00668107	#N/A	skin
rtl1_2	0.0456359	-0.94929	2.32078	-1.41713	0.746195	-1.70636	1.09707	-2.45256	0.350879	2.80343	0.422094	11.1818	0.000191458	0.00291051	#N/A	liver
bbln	2.64755	-2.74122	0.528765	-0.435098	4.04158	1.58909	2.31199	-2.45249	-1.72959	0.722897	1.35887	8.07614	0.00115041	0.0075623	#N/A	liver
pias1	0.00194564	-2.17241	1.0957	1.07476	1.63077	-0.820317	-0.804611	-2.45108	-2.43538	0.0157066	-0.688976	4.10275	0.0211594	0.0482478	#N/A	liver
tnfrsf11a	1.34176	-2.87209	0.391838	1.13849	3.16039	0.712444	0.152455	-2.44795	-3.00794	-0.559989	-0.528087	9.84676	0.000397429	0.0042037	#N/A	liver
uggt1	0.397897	-2.13666	1.12518	0.613576	1.90092	-0.545464	-0.161759	-2.44638	-2.06267	0.383705	2.70982	7.86713	0.00131475	0.00815181	#N/A	liver
serpinb1_3	-3.44398	-1.51701	1.74378	3.21721	-1.44523	-3.89082	-4.99589	-2.4456	-3.55066	-1.10507	2.3014	11.4946	0.000254329	0.00793989	#N/A	skin
slc2a1	-0.164591	-2.34581	0.910128	1.60027	1.63591	-0.806039	-1.32365	-2.44195	-2.95956	-0.517608	4.09093	13.5674	5.88e-05	0.00156304	pigmentation variation	liver
klkb1	2.15177	-1.98847	1.26648	-1.42978	3.10518	0.663968	2.68616	-2.44122	-0.41902	2.0222	2.09148	15.9135	2.09e-05	0.000946688	#N/A	liver
spryd7	1.65504	-3.05348	0.199313	1.19912	3.53139	1.09179	0.341936	-2.43959	-3.18945	-0.749858	-0.0342106	4.83989	0.0115189	0.0316955	#N/A	liver
erlin2_2	-3.01865	-0.346751	2.90602	0.459384	-2.00393	-4.4435	-2.60853	-2.43958	-0.604601	1.83498	0.562498	6.08027	0.00446598	0.0168922	#N/A	liver
dgki	0.297102	-2.08718	1.15994	0.630137	1.78821	-0.647126	-0.249777	-2.43533	-2.03798	0.397349	-0.250892	4.93126	0.0107088	0.0302019	#N/A	liver
atf3	1.06631	-3.07018	0.176605	1.82727	3.10237	0.66728	-0.570716	-2.43509	-3.67309	-1.238	2.32532	4.53259	0.0147779	0.0375608	#N/A	liver
lamp3	0.453984	-2.02348	1.22327	0.346222	1.8581	-0.576966	0.0808216	-2.43506	-1.77727	0.657787	5.65308	12.813	8.41e-05	0.00186301	#N/A	liver
pitpna	0.573491	-2.75239	0.492643	1.68626	2.49441	0.0606359	-0.834575	-2.43378	-3.32899	-0.895211	1.81803	10.8887	0.000223699	0.00309703	#N/A	liver
cd84_2	1.42997	-1.10668	2.1377	-2.46099	1.90248	-0.5308	2.91821	-2.43328	1.01573	3.44901	3.78767	21.3581	2.72e-06	0.000396265	#N/A	liver
nphp1	0.147134	-1.4827	1.75998	-0.424413	1.22238	-1.20963	0.42866	-2.43201	-0.793717	1.6383	-0.82758	6.27315	0.0038842	0.0154957	#N/A	liver
rbm15	0.997348	-2.28565	0.955657	0.332644	2.46225	0.031268	0.498528	-2.43098	-1.96372	0.46726	1.5056	10.9161	0.000220445	0.00309703	#N/A	liver
serinc2	-0.737941	-0.899887	2.33726	-0.699428	0.12146	-2.3064	-0.0288848	-2.42786	-0.150345	2.27751	1.23129	13.4966	6.08e-05	0.00159245	#N/A	liver
baiap2_2	1.11211	-2.52689	0.708297	0.706486	2.72925	0.302857	0.304216	-2.42639	-2.42503	0.00135862	1.05849	5.39044	0.00748082	0.0238626	#N/A	liver
mrpl18	-1.8021	-1.1692	2.06207	0.909225	-0.474678	-2.89813	-2.03349	-2.42345	-1.55882	0.864635	2.0253	4.40938	0.0163587	0.0402803	#N/A	liver
adamts4	-0.407082	-3.02422	0.204966	3.22633	1.96285	-0.459036	-2.72506	-2.42189	-4.68791	-2.26602	0.983516	4.91227	0.0108718	0.0304633	#N/A	liver
cracd	2.15699	-2.08888	1.13444	-1.20254	3.1844	0.766915	2.51965	-2.41749	-0.664756	1.75273	-2.85161	4.26275	0.0184861	0.0439388	#N/A	liver
tdh_4	-0.445322	-2.0892	1.12838	1.40614	1.23291	-1.18027	-1.3886	-2.41318	-2.62151	-0.208325	5.90248	5.6373	0.00620066	0.0210888	#N/A	liver
lorf2_3	3.67061	-3.51968	-0.305978	0.155051	5.39272	2.98244	2.63667	-2.41028	-2.75605	-0.345772	2.12878	28.8757	2.88e-07	0.000118343	#N/A	liver
sasb_4	2.17389	-1.59962	1.61177	-2.18605	2.83013	0.42159	3.26996	-2.40854	0.439823	2.84837	1.05576	6.0083	0.00574954	0.0430823	#N/A	skin
col16a1	-1.72522	-1.42157	1.78765	1.35914	-0.227734	-2.63465	-2.31327	-2.40692	-2.08553	0.321385	-0.864407	5.08892	0.0094541	0.0278264	#N/A	liver
tgm3l.1	-4.23293	-1.23858	1.9662	3.50531	-2.24576	-4.64935	-5.80368	-2.40359	-3.55791	-1.15433	-0.14825	21.3878	6.1e-06	0.00108115	#N/A	skin
cd274_2	0.877572	-2.40844	0.795463	0.735406	2.46451	0.0615815	0.106625	-2.40293	-2.35788	0.0450433	2.45645	15.011	3.07e-05	0.00114385	#N/A	liver
kiaa0513_2	-2.19168	-1.2221	1.98149	1.43229	-0.727191	-3.12988	-2.71798	-2.40269	-1.99079	0.411897	0.804546	7.11411	0.00216083	0.0109006	#N/A	liver
myrf	-5.23717	-0.501681	2.70112	3.03773	-3.55162	-5.95372	-6.20618	-2.4021	-2.65456	-0.252459	1.77544	7.17867	0.00266767	0.028125	#N/A	skin
p2ry12	-0.227958	-1.62083	1.58116	0.267625	1.04465	-1.35684	-0.371687	-2.40149	-1.41634	0.985151	0.637091	4.43766	0.0159802	0.0396301	#N/A	liver
znf775	0.227762	-1.52291	1.67528	-0.380134	1.313	-1.08564	0.455922	-2.39864	-0.857081	1.54156	1.37996	4.64993	0.0134272	0.0352581	#N/A	liver
limk1	0.166995	-2.76063	0.435475	2.15816	2.19572	-0.201359	-1.49337	-2.39708	-3.68909	-1.29201	0.0700272	7.67875	0.00148525	0.00875139	#N/A	liver
hebp2_6	0.62609	-0.129026	3.06494	-3.562	0.566337	-1.82913	3.14107	-2.39547	2.57473	4.9702	-1.74268	6.28221	0.00477386	0.0386355	#N/A	skin
card19	1.49814	-1.74321	1.45035	-1.20528	2.43101	0.0358457	2.02757	-2.39517	-0.403444	1.99172	-0.43201	5.42435	0.00728887	0.0235047	#N/A	liver
abcb5	-0.719188	-2.7313	0.453143	2.99735	1.50909	-0.879248	-2.7874	-2.38834	-4.29649	-1.90815	-2.4587	7.94496	0.0012507	0.00793986	#N/A	liver
smcr8	0.0402349	-1.6595	1.52359	0.0956785	1.2748	-1.11252	-0.0415827	-2.38732	-1.31639	1.07093	1.2555	10.8378	0.000229895	0.00315259	#N/A	liver
loc100492545	-0.636484	-1.69665	1.48513	0.848005	0.795122	-1.59121	-1.11337	-2.38633	-1.90849	0.47784	0.560446	6.01632	0.005718	0.0429164	#N/A	skin
peg10_5	1.37777	-1.66157	1.51717	-1.23337	2.2795	-0.10455	1.95836	-2.38405	-0.321146	2.06291	-1.25918	7.56591	0.00159898	0.00915247	#N/A	liver
fmnl2	-1.04223	-1.48488	1.69218	0.834936	0.331993	-2.0508	-1.40787	-2.3828	-1.73987	0.64293	0.908104	11.0758	0.000202487	0.00298448	#N/A	liver
mtmr4	-0.0889634	-1.94906	1.22648	0.811548	1.39507	-0.98658	-0.675383	-2.38165	-2.07046	0.311197	3.21225	9.66152	0.000441813	0.00449603	#N/A	liver
greb1l	-0.272369	-2.69839	0.476196	2.49456	1.81952	-0.561424	-2.0752	-2.38094	-3.89472	-1.51378	1.59651	16.9079	1.39e-05	0.000786426	#N/A	liver
znf131	-0.291657	-2.0332	1.13671	1.18815	1.30616	-1.07127	-1.10986	-2.37743	-2.41602	-0.0385826	1.78266	12.6117	9.27e-05	0.00196504	#N/A	liver
or52e2	-1.8196	-1.59692	1.57136	1.84516	-0.167009	-2.54322	-2.74857	-2.37622	-2.58156	-0.205347	-1.19381	6.76957	0.0027361	0.0125496	#N/A	liver
dnd1_2	-0.0785185	-0.641043	2.52706	-1.8075	0.421893	-1.95418	1.29674	-2.37608	0.874843	3.25092	0.78106	4.27489	0.0182988	0.0436084	#N/A	liver
slc25a43	0.214433	-1.69667	1.47078	0.0114596	1.43333	-0.94226	0.15223	-2.37559	-1.2811	1.09449	1.58979	8.29201	0.00100412	0.00704804	#N/A	liver
mfsd1	-0.136444	-1.56352	1.60045	0.0995157	1.07031	-1.30267	-0.176969	-2.37297	-1.24728	1.1257	2.34484	15.9273	2.08e-05	0.000945595	#N/A	liver
prelid3a	-2.63549	-1.63648	1.51988	2.75209	-0.749252	-3.11653	-4.04068	-2.36728	-3.29143	-0.924154	-2.92734	8.8981	0.000965853	0.0161965	#N/A	skin
cdkn2c	1.6611	-1.96893	1.18627	-0.878444	2.72253	0.356124	1.90466	-2.3664	-0.817867	1.54854	-0.430019	12.8421	8.29e-05	0.00184952	#N/A	liver
zmcm3	0.618668	-1.60377	1.55008	-0.56498	1.66683	-0.698557	0.887736	-2.36538	-0.77909	1.58629	0.366216	8.74431	0.000759714	0.00602792	#N/A	liver
zdhhc9_2	-5.15034	1.86728	5.01923	-1.73616	-5.26321	-7.62717	-2.56063	-2.36396	2.70258	5.06654	0.467395	8.0803	0.0015424	0.0210307	#N/A	skin
abcc1	1.39355	-3.05452	0.093539	1.56743	3.33605	0.975011	-0.130405	-2.36104	-3.46646	-1.10542	1.4863	24.0455	1.15e-06	0.000250487	#N/A	liver
fam174b	0.751432	-2.49934	0.646099	1.10181	2.43808	0.0790004	-0.262786	-2.35908	-2.70087	-0.341786	-0.975253	6.06241	0.00452452	0.0170427	#N/A	liver
pigu	0.566846	-1.83521	1.30671	-0.0383482	1.80154	-0.554902	0.453895	-2.35645	-1.34765	1.0088	1.16782	8.00163	0.00120624	0.00778147	#N/A	liver
xrcc3	2.19167	-2.00261	1.13778	-1.32685	3.14571	0.790418	2.63889	-2.3553	-0.506825	1.84847	-0.228319	5.08092	0.00951371	0.0279447	#N/A	liver
chst7	0.419422	-2.55207	0.583625	1.54903	2.22862	-0.123152	-0.847204	-2.35177	-3.07583	-0.724052	0.360865	4.52788	0.0148352	0.0376599	#N/A	liver
tmem53-a_2	1.06143	-2.37981	0.750639	0.567741	2.58093	0.233094	0.370268	-2.34784	-2.21066	0.137174	-1.60514	4.76832	0.0122004	0.0329819	#N/A	liver
aars2	-1.62049	-1.41598	1.71387	1.32259	-0.153383	-2.50077	-2.20731	-2.34739	-2.05392	0.293462	7.98969	6.47394	0.00420102	0.0363036	#N/A	skin
mfge8	-0.0492542	-1.98138	1.14217	0.888468	1.44909	-0.893566	-0.703291	-2.34266	-2.15239	0.190275	3.73834	8.96741	0.000663989	0.00558285	#N/A	liver
glce	0.828137	-2.02423	1.09731	0.0987842	2.13928	-0.201883	0.547014	-2.34116	-1.59226	0.748897	2.30039	7.00953	0.00231994	0.0113815	#N/A	liver
ralgapb_3	-4.34787	1.07647	4.19753	-0.926124	-4.06825	-6.40905	-2.56631	-2.3408	1.50194	3.84274	-1.81119	11.9396	0.000206385	0.0069715	#N/A	skin
agtrap	0.394891	-1.88427	1.23577	0.253603	1.70937	-0.630661	0.105966	-2.34003	-1.6034	0.736627	2.57231	5.2751	0.00817643	0.0253712	#N/A	liver
zbed4_6	1.44664	-1.64203	1.47719	-1.2818	2.3165	-0.0229173	2.04633	-2.33942	-0.270172	2.06925	4.35958	19.8666	4.56e-06	0.000486842	#N/A	liver
bdh2	1.70754	-2.08566	1.03327	-0.655149	2.84489	0.505699	1.77201	-2.33919	-1.07288	1.26631	3.70646	8.71133	0.00107241	0.0171735	#N/A	skin
nme3	1.22243	-1.80622	1.31263	-0.728842	2.27149	-0.067649	1.46346	-2.33914	-0.808037	1.53111	0.137329	5.24752	0.00835308	0.0257602	#N/A	liver
abracl	2.27426	-3.13515	-0.0218774	0.882768	4.05706	1.7221	1.04362	-2.33496	-3.01344	-0.678484	0.109292	6.90031	0.00318265	0.0311297	#N/A	skin
sdr16c5	0.74772	-1.83715	1.27193	-0.182494	1.93865	-0.393155	0.697661	-2.33181	-1.24099	1.09082	2.99292	7.60648	0.00155702	0.0090266	#N/A	liver
ahnak	0.950703	-1.67505	1.43351	-0.709157	1.96932	-0.362105	1.24489	-2.33142	-0.724423	1.607	6.83088	24.5281	9.88e-07	0.000235321	#N/A	liver
axl	0.0902946	-2.75484	0.350182	2.31436	2.13385	-0.194916	-1.66805	-2.32877	-3.8019	-1.47314	2.03212	21.2361	2.83e-06	0.000396284	#N/A	liver
slc2a13	-0.548607	-1.66262	1.43565	0.775577	0.835511	-1.48819	-0.993138	-2.3237	-1.82865	0.495055	0.930687	13.7005	5.53e-05	0.00150482	#N/A	liver
pmfbp1	0.863716	-1.56172	1.5354	-0.837395	1.81908	-0.50376	1.27583	-2.32284	-0.543242	1.77959	-0.397842	7.00672	0.00232439	0.0113868	#N/A	liver
myc-b	0.136578	-2.03027	1.06373	0.829966	1.62514	-0.695364	-0.520041	-2.3205	-2.14518	0.175323	4.68469	5.99622	0.00474896	0.0176091	#N/A	liver
usp35	0.54351	-1.3894	1.70205	-0.856165	1.44968	-0.868907	1.04976	-2.31859	-0.399925	1.91866	0.323793	6.88585	0.00252499	0.0119983	#N/A	liver
igf2-b	1.02066	-2.61976	0.471418	1.12767	2.73031	0.411933	-0.0802589	-2.31838	-2.81057	-0.492192	6.15898	8.71992	0.000771068	0.00608951	#N/A	liver
bach2	-0.477572	-2.23057	0.859408	1.84874	1.31475	-1.00274	-1.74473	-2.31749	-3.05948	-0.741998	-1.73073	5.22511	0.00849972	0.0260407	#N/A	liver
peg10_4	1.15553	-1.73247	1.35736	-0.780415	2.166	-0.151372	1.45196	-2.31737	-0.714044	1.60333	4.52377	22.4265	1.91e-06	0.000332901	#N/A	liver
fam76b	0.335742	-2.01526	1.0706	0.608921	1.76326	-0.551144	-0.204884	-2.3144	-1.96814	0.34626	1.00689	14.5093	3.83e-05	0.00127256	#N/A	liver
tshz2	0.121852	-2.22003	0.860247	1.23793	1.75641	-0.553796	-0.83706	-2.31021	-2.59347	-0.283264	0.459101	7.56747	0.00159734	0.00914695	#N/A	liver
map3k3	0.996433	-2.2817	0.798077	0.487186	2.4586	0.148767	0.381935	-2.30983	-2.07666	0.233168	-0.341733	6.53818	0.00321654	0.0138652	#N/A	liver
papss2_3	-1.80236	-0.785201	2.29365	0.293903	-0.762866	-3.07201	-1.57219	-2.30914	-0.809328	1.49981	0.529085	5.0175	0.0100012	0.0288177	#N/A	liver
slc30a4	0.915613	-2.36619	0.710493	0.740079	2.46135	0.15384	0.13165	-2.30751	-2.3297	-0.02219	2.05099	16.343	1.75e-05	0.00086279	pigmentation variation	liver
lrp8	0.782724	-1.77523	1.30084	-0.308332	1.91847	-0.388585	0.818292	-2.30705	-1.10017	1.20688	1.3085	4.4405	0.0159426	0.0395792	#N/A	liver
chpf	-0.54394	-1.99499	1.08028	1.45865	1.08828	-1.21816	-1.50194	-2.30645	-2.59022	-0.283775	1.81997	11.1232	0.000197473	0.0029563	#N/A	liver
papolg	0.664933	-2.03232	1.04018	0.327208	2.02294	-0.281433	0.253294	-2.30437	-1.76964	0.534727	1.49235	6.552	0.00318537	0.0138087	#N/A	liver
zg66_52	0.216798	-1.029	2.04176	-1.22956	0.934348	-1.36872	1.08477	-2.30307	0.150419	2.45349	-1.24572	5.76037	0.00565415	0.0198993	#N/A	liver
zbed4_5	0.641104	-1.40282	1.66517	-0.903454	1.53294	-0.768046	1.15842	-2.30099	-0.374521	1.92646	6.30069	11.4399	0.00016728	0.00265921	#N/A	liver
mvb12a_2	2.10748	-2.20087	0.866449	-0.773056	3.23127	0.930775	2.1604	-2.30049	-1.07086	1.22963	2.89453	14.5682	6.62e-05	0.00392501	#N/A	skin
agap1	-0.198181	-2.16412	0.89779	1.46451	1.47445	-0.821978	-1.24702	-2.29643	-2.72148	-0.425042	2.08539	7.10636	0.0021722	0.0109458	#N/A	liver
borcs7_2	-4.04955	0.247707	3.30927	0.492574	-3.22294	-5.51912	-3.40659	-2.29617	-0.18365	2.11252	-0.122063	15.5433	4.5e-05	0.00320844	#N/A	skin
rab11fip2	-2.04624	-0.264073	2.79591	-0.485596	-1.33663	-3.63161	-1.17048	-2.29499	0.166142	2.46113	-0.69548	4.64473	0.0134841	0.0353324	#N/A	liver
bbln	3.17034	-3.27015	-0.210487	0.310296	4.83036	2.53562	2.14503	-2.29474	-2.68533	-0.390588	1.0907	10.0517	0.000520057	0.0117203	#N/A	skin
alpl_2	3.13758	-1.89024	1.16873	-2.41606	3.77087	1.47664	4.16523	-2.29423	0.394363	2.68859	-0.191439	7.24984	0.00197201	0.0103395	#N/A	liver
rab7b	0.516588	-1.48753	1.5709	-0.599954	1.50309	-0.790731	0.837406	-2.29382	-0.665682	1.62814	3.64947	8.28424	0.00100901	0.00707285	#N/A	liver
paqr8	0.294042	-1.81426	1.24286	0.277352	1.58122	-0.711616	0.0125171	-2.29284	-1.56871	0.724133	0.737414	4.16833	0.0200155	0.0463237	#N/A	liver
ensg00000167970	-6.45774	0.410467	3.46593	2.58135	-5.15116	-7.44275	-6.77932	-2.2916	-1.62816	0.663433	0.13865	7.49127	0.00219732	0.0254678	#N/A	skin
palm3	0.584965	-2.66851	0.385248	1.6983	2.44011	0.149787	-0.835003	-2.29032	-3.27511	-0.98479	-0.480028	5.20681	0.0086216	0.0262251	#N/A	liver
rtl1_7	0.0632353	-1.98552	1.06777	0.854514	1.53657	-0.753404	-0.593459	-2.28997	-2.13003	0.159945	4.67639	9.8721	0.000391752	0.00417157	#N/A	liver
dscaml1	0.00497949	-1.60246	1.44447	0.153005	1.20558	-1.07962	-0.111019	-2.2852	-1.3166	0.9686	2.53738	4.71345	0.0127529	0.0340412	#N/A	liver
tp53i11	-5.10524	-1.0062	2.03834	4.0731	-3.07428	-5.35768	-6.88375	-2.2834	-3.80948	-1.52607	-0.876245	19.9903	4.36e-06	0.000473378	#N/A	liver
loc101735197	-1.91259	-0.831211	2.2129	0.5309	-0.811031	-3.09411	-1.83261	-2.28308	-1.02158	1.2615	0.753935	6.02027	0.00570253	0.0428383	#N/A	skin
lrrc27	-0.820995	-1.55163	1.49025	0.882379	0.547978	-1.73343	-1.27753	-2.28141	-1.82551	0.455902	-0.0448207	4.48175	0.015409	0.0386152	#N/A	liver
lmtk2	-0.150515	-2.23891	0.802097	1.58733	1.56629	-0.714459	-1.30338	-2.28075	-2.86968	-0.588922	1.80081	6.0424	0.00459111	0.0171869	#N/A	liver
efna5	0.511087	-2.32198	0.716507	1.09439	2.1248	-0.154065	-0.437476	-2.27887	-2.56228	-0.283411	0.524575	4.09551	0.0212899	0.0484073	#N/A	liver
stard4	-1.49385	-1.13526	1.9025	0.726599	-0.268941	-2.54726	-1.66533	-2.27832	-1.39639	0.881929	0.691112	4.91158	0.0108778	0.0304675	#N/A	liver
klf4	-1.05535	-1.30762	1.72996	0.633015	0.189205	-2.08898	-1.26627	-2.27819	-1.45548	0.822707	0.916499	6.82092	0.00264056	0.0122726	#N/A	liver
asah1	0.534652	-1.93706	1.09976	0.302652	1.85378	-0.423828	0.174	-2.27761	-1.67978	0.597828	4.17931	9.90339	0.000384862	0.00413856	#N/A	liver
rhobtb1	-1.55272	-1.50091	1.53425	1.51937	-0.0388581	-2.31523	-2.30406	-2.27637	-2.26521	0.0111608	4.21194	16.1478	1.9e-05	0.000887565	#N/A	liver
atm	1.57854	-2.47112	0.561304	0.331275	3.03724	0.762926	0.935447	-2.27432	-2.10179	0.172521	-0.287761	7.15944	0.00209565	0.0107153	pigmentation variation	liver
fbxl21	-1.92334	-1.94713	1.08387	2.78659	0.0178416	-2.25541	-3.53245	-2.27325	-3.55029	-1.27704	-3.15948	5.41238	0.00735602	0.0236425	#N/A	liver
fnip1	0.800373	-2.10351	0.926939	0.376202	2.17792	-0.0949242	0.318129	-2.27284	-1.85979	0.413053	4.26318	9.57725	0.000463793	0.00462089	#N/A	liver
dcbld2	0.771876	-2.53988	0.489559	1.27844	2.48381	0.211738	-0.379924	-2.27208	-2.86374	-0.591661	2.32897	9.95813	0.00037313	0.00407889	#N/A	liver
pgbd4_8	0.487701	-0.831718	2.19641	-1.8524	0.989564	-1.28153	1.75507	-2.2711	0.76551	3.03661	4.29382	8.6018	0.000828786	0.00636178	#N/A	liver
capn15	0.334159	-1.99745	1.02778	0.63551	1.7487	-0.520214	-0.226013	-2.26892	-1.97472	0.294201	0.663145	8.75876	0.000753071	0.00599236	#N/A	liver
usp13	-1.7051	-0.332075	2.69036	-0.653181	-1.02977	-3.29659	-0.78894	-2.26682	0.24083	2.50765	0.0394265	5.42012	0.00731256	0.0235392	pigmentation variation	liver
rtn4rl1	-2.24699	-0.864929	2.15671	0.955203	-1.03654	-3.30277	-2.40164	-2.26623	-1.3651	0.901132	-1.33257	4.4924	0.0152744	0.0383486	#N/A	liver
cd274	0.729456	-1.42946	1.58981	-0.889809	1.61919	-0.645268	1.21445	-2.26445	-0.404738	1.85972	1.95777	8.03524	0.0011807	0.00769353	#N/A	liver
ankrd52	0.61694	-2.45939	0.5595	1.28295	2.30725	0.0430799	-0.499506	-2.26417	-2.80675	-0.542586	-0.601619	6.88566	0.00252531	0.0119983	#N/A	liver
rnf11_2	0.240123	-1.72912	1.28971	0.199287	1.47694	-0.787194	0.0306273	-2.26413	-1.44631	0.817821	-0.352414	4.22156	0.0191369	0.0449422	#N/A	liver
peg10_11	0.25225	-0.423252	2.59247	-2.42147	0.506626	-1.75516	2.00529	-2.26179	1.49866	3.76045	-1.04551	6.98824	0.00235388	0.0114857	#N/A	liver
kcnk17	1.96105	-2.9674	0.0453897	0.960962	3.69634	1.43675	0.750067	-2.2596	-2.94628	-0.68668	0.287504	10.7512	0.000240857	0.00322827	#N/A	liver
ncoa1	0.715482	-2.08257	0.928051	0.439038	2.09854	-0.159427	0.207333	-2.25797	-1.89121	0.36676	1.66962	9.26559	0.000556212	0.00511072	#N/A	liver
itgax	1.26949	-1.90486	1.10529	-0.46992	2.38077	0.123149	1.30456	-2.25762	-1.07621	1.18141	2.02722	7.82062	0.00135474	0.00827843	#N/A	liver
zg66_16	0.133721	-1.39761	1.60917	-0.34528	1.1485	-1.10658	0.35925	-2.25508	-0.789245	1.46583	0.172583	6.44152	0.00344415	0.0143873	#N/A	liver
lorf2_63	-1.67534	-2.20256	0.801796	3.07611	0.395414	-1.85785	-3.56359	-2.25327	-3.959	-1.70573	-1.97419	6.82109	0.00334886	0.0318858	#N/A	skin
inpp5k	0.164646	-2.20126	0.802577	1.23404	1.77443	-0.478449	-0.802046	-2.25288	-2.57648	-0.323597	0.58397	7.86273	0.00131847	0.00815254	#N/A	liver
hcn2	1.90008	-2.64387	0.359725	0.384065	3.40796	1.15526	1.13701	-2.25269	-2.27095	-0.0182551	1.19163	8.51804	0.000872597	0.00656867	#N/A	liver
st3gal1	-0.352387	-1.69317	1.3038	0.741759	1.00559	-1.24214	-0.820609	-2.24773	-1.8262	0.421532	1.61756	6.15559	0.00422808	0.0163808	#N/A	liver
sass6.2	-0.925759	-1.19499	1.80197	0.318782	0.201924	-2.04579	-0.933405	-2.24772	-1.13533	1.11239	0.322855	12.5004	9.79e-05	0.00202657	#N/A	liver
tpp1	0.131176	-1.87563	1.11676	0.627698	1.50511	-0.739185	-0.372391	-2.24429	-1.8775	0.366794	3.51082	6.30925	0.00378486	0.0152429	#N/A	liver
crybg3	0.495327	-2.39868	0.593655	1.3097	2.17051	-0.0737458	-0.610781	-2.24425	-2.78129	-0.537035	1.27048	4.69868	0.0129064	0.0343489	#N/A	liver
faah_2	1.37294	-0.671684	2.31913	-3.02039	1.53347	-0.709639	3.295	-2.24311	1.76153	4.00464	-2.84839	4.52755	0.0148392	0.0376605	#N/A	liver
p4ha1	-0.165907	-2.1743	0.81516	1.52505	1.50629	-0.7358	-1.26822	-2.24209	-2.77451	-0.532416	3.37178	8.06969	0.00115513	0.00757058	#N/A	liver
kif15-a	-1.07736	-0.633839	2.35521	-0.644006	-0.332642	-2.57443	-0.325017	-2.24179	0.00762508	2.24941	-1.11941	4.2277	0.0190384	0.0447651	#N/A	liver
notch2	0.550374	-3.01963	-0.0324619	2.50172	2.6775	0.437127	-1.46351	-2.24038	-4.14101	-1.90064	2.15014	15.8173	2.18e-05	0.00096111	pigmentation variation	liver
mboat2_2	3.37695	-1.37048	1.61647	-3.62294	3.56057	1.32036	5.24992	-2.24021	1.68934	3.92955	0.433617	20.6107	3.51e-06	0.000426467	#N/A	liver
reep4	-0.0863527	-1.24952	1.73489	-0.399015	0.872376	-1.36593	0.234497	-2.23831	-0.637879	1.60043	1.89891	4.50437	0.0151247	0.0381134	#N/A	liver
rrh_2	-2.37044	-2.25261	0.729965	3.89309	-0.0883679	-2.3253	-4.69764	-2.23693	-4.60927	-2.37234	-3.20807	9.67542	0.000438301	0.00447542	#N/A	liver
ankle1	1.17844	-2.45253	0.529952	0.744144	2.72323	0.486364	0.32572	-2.23686	-2.39751	-0.160644	-0.237193	4.20201	0.0194546	0.0454443	#N/A	liver
vps13b	0.23049	-2.07625	0.905309	0.940455	1.73006	-0.506114	-0.532474	-2.23617	-2.26253	-0.0263597	2.29807	4.77038	0.0121801	0.0329337	#N/A	liver
myo19	2.01431	-1.63837	1.34301	-1.71895	2.73951	0.503477	2.79995	-2.23603	0.0604385	2.29647	0.0756125	14.4881	3.87e-05	0.00128152	#N/A	liver
cep63-a	-0.210479	-1.69435	1.2864	0.618429	1.1129	-1.12266	-0.621681	-2.23556	-1.73458	0.500977	0.476912	8.18013	0.0010772	0.00731803	#N/A	liver
gulp1	0.28684	-0.693134	2.28608	-1.87979	0.73498	-1.49943	1.62497	-2.23441	0.889992	3.12441	-1.31521	4.95178	0.0105355	0.0299096	#N/A	liver
harbi1_30	-1.36067	-1.07474	1.90405	0.531358	-0.214446	-2.44854	-1.41902	-2.2341	-1.20458	1.02952	-1.31327	5.95002	0.00491288	0.0180245	#N/A	liver
rtl1_14	0.53963	-1.54852	1.42828	-0.419385	1.56612	-0.666488	0.719261	-2.2326	-0.846855	1.38575	1.76641	5.59234	0.00641461	0.021528	#N/A	liver
nrk	-0.705017	-1.22888	1.74749	0.186405	0.392899	-1.83938	-0.668567	-2.23228	-1.06147	1.17082	-0.572485	6.17096	0.00418127	0.0162692	#N/A	liver
slc26a5	-0.838422	-1.9336	1.04196	1.73006	0.821382	-1.41029	-1.92636	-2.23167	-2.74774	-0.516071	2.55999	4.05334	0.0220684	0.049676	#N/A	liver
zcchc3	0.369203	-1.67614	1.29774	0.00919802	1.53401	-0.696402	0.270004	-2.23041	-1.264	0.966405	1.67096	6.99063	0.00235005	0.0114752	#N/A	liver
tsr2_3	-4.26621	-0.136579	2.83526	1.56753	-3.09722	-5.3261	-4.3753	-2.22888	-1.27808	0.950801	-2.11728	11.0122	0.000320869	0.0087448	#N/A	skin
gpr155	0.563042	-1.50624	1.46424	-0.521039	1.55196	-0.675897	0.81306	-2.22786	-0.738901	1.48896	1.91325	16.2331	1.83e-05	0.000878532	#N/A	liver
dnaaf9	0.963463	-2.66826	0.299816	1.40498	2.72379	0.497735	-0.33114	-2.22606	-3.05493	-0.828875	0.944115	10.0032	0.000363766	0.00404572	#N/A	liver
reep4_2	-1.53515	-2.22985	0.735991	3.029	0.521025	-1.70335	-3.42311	-2.22438	-3.94414	-1.71976	0.213184	11.5626	0.000156982	0.00255361	#N/A	liver
ciart	0.238736	-1.40111	1.56316	-0.400785	1.22989	-0.993319	0.479641	-2.22321	-0.750245	1.47296	2.432	4.83183	0.0115934	0.0318489	#N/A	liver
tat_3	-0.543306	-0.311648	2.65217	-1.79721	-0.173744	-2.3966	0.940431	-2.22286	1.11417	3.33704	-1.03815	4.85371	0.0113921	0.0314616	#N/A	liver
clcn7	0.825059	-2.26459	0.69319	0.746337	2.31723	0.0989016	0.0590416	-2.21833	-2.25819	-0.03986	2.78955	9.21266	0.000573841	0.00519099	pigmentation variation	liver
itpkc	0.0287253	-1.52499	1.43067	0.0655921	1.16528	-1.05146	-0.0276501	-2.21674	-1.19293	1.02381	2.08994	6.65117	0.00297123	0.0132402	#N/A	liver
tmem67_2	1.65265	-2.26872	0.686818	-0.0707524	2.94103	0.724378	1.29256	-2.21665	-1.64848	0.568178	-0.915077	5.06813	0.00960991	0.0280902	#N/A	liver
cd40_2	0.245086	-1.57611	1.37474	-0.043717	1.3659	-0.84724	0.216602	-2.21314	-1.14929	1.06384	1.86045	8.68313	0.000788553	0.00617723	#N/A	liver
cfap300	2.63008	-1.39869	1.5505	-2.78189	3.02158	0.80969	4.05898	-2.21189	1.03741	3.24929	-0.452814	17.0487	1.32e-05	0.000755562	#N/A	liver
il18rap	-1.04143	-1.71774	1.23033	1.52884	0.507228	-1.70382	-1.9277	-2.21105	-2.43493	-0.223882	-1.68305	6.16393	0.00420262	0.0163238	#N/A	liver
cntn1	-1.24544	-1.64393	1.30113	1.58825	0.298872	-1.90992	-2.12526	-2.20879	-2.42413	-0.21534	1.61005	8.87523	0.000701822	0.00573183	#N/A	liver
abhd5	0.497135	-2.23073	0.713258	1.02034	2.0459	-0.162092	-0.392405	-2.20799	-2.43831	-0.230313	3.2563	10.0873	0.000346972	0.00391752	#N/A	liver
rbm12	0.817895	-2.58462	0.357627	1.4091	2.55189	0.345201	-0.443406	-2.20669	-2.9953	-0.788606	0.740693	7.21987	0.00201207	0.0104776	#N/A	liver
pank2	0.999714	-2.22267	0.718783	0.504175	2.41679	0.210698	0.371654	-2.20609	-2.04514	0.160956	2.54613	20.8073	3.28e-06	0.000423096	#N/A	liver
atp10d	0.764703	-2.31694	0.624506	0.927729	2.31123	0.105148	-0.12227	-2.20608	-2.4335	-0.227418	1.84086	11.755	0.000142219	0.00241225	#N/A	liver
abhd11	0.530776	-1.52161	1.41972	-0.42889	1.53929	-0.666708	0.71975	-2.20599	-0.819537	1.38646	1.04049	9.83201	0.000400777	0.00422921	pigmentation variation	liver
rimklb	0.741495	-2.63002	0.31121	1.57732	2.52864	0.322713	-0.626867	-2.20592	-3.15551	-0.949581	-1.12625	4.23733	0.0188848	0.0445432	#N/A	liver
smim19	2.74747	-3.30397	-0.366135	0.922629	4.53858	2.33521	1.36863	-2.20337	-3.16995	-0.966574	0.0253847	8.64302	0.000808121	0.00626768	#N/A	liver
stat5b	0.758326	-2.27851	0.657478	0.862704	2.27763	0.0756362	-0.0782834	-2.20199	-2.35591	-0.15392	2.19128	10.4609	0.000282066	0.00352192	#N/A	liver
sumf2	0.2269	-1.59784	1.33501	0.0359327	1.36856	-0.831083	0.143225	-2.19964	-1.22533	0.974308	2.80536	10.9461	0.000216941	0.00307069	#N/A	liver
rtl1_15	0.16293	-1.4058	1.5247	-0.281831	1.17654	-1.02132	0.333571	-2.19787	-0.842973	1.3549	8.14943	12.8855	8.12e-05	0.00183188	#N/A	liver
dicer1	0.209327	-2.11575	0.813376	1.09305	1.74381	-0.453037	-0.662792	-2.19685	-2.4066	-0.209756	1.01956	13.9505	4.93e-05	0.00144285	pigmentation variation	liver
atp9a	0.597937	-1.80357	1.12482	0.0808132	1.80113	-0.395164	0.387843	-2.1963	-1.41329	0.783007	1.80251	5.11566	0.0092578	0.0274554	#N/A	liver
npc2_3	3.00568	-3.67387	-0.746456	1.41465	5.00966	2.8141	1.19327	-2.19556	-3.81639	-1.62083	2.82193	4.38146	0.0167422	0.0409495	#N/A	liver
brca1	0.584805	-1.74918	1.17623	-0.0118562	1.75049	-0.443571	0.447496	-2.19406	-1.30299	0.891066	-1.16234	4.37772	0.0167943	0.0410251	pigmentation variation	liver
peg10_13	-0.0487788	-0.968083	1.95129	-0.934427	0.689478	-1.50005	0.664236	-2.18953	-0.0252419	2.16429	-0.231292	5.3084	0.00796852	0.0248741	#N/A	liver
tmcc3	1.69419	-2.8348	0.0834548	1.05716	3.39675	1.20805	0.477778	-2.18869	-2.91897	-0.730276	0.00643404	6.49045	0.0033268	0.0141089	#N/A	liver
fbxo25	-0.981828	-1.85411	1.0606	1.77534	0.65421	-1.53182	-2.06787	-2.18603	-2.72208	-0.536052	2.97441	18.3504	7.95e-06	0.000592077	#N/A	liver
sh3bgrl_3	4.80687	-4.34443	-1.43024	0.967795	6.86348	4.67783	2.87931	-2.18564	-3.98417	-1.79852	0.692747	12.6143	9.26e-05	0.00196504	#N/A	liver
rttn	0.149764	-1.34548	1.56688	-0.371166	1.12143	-1.06284	0.390697	-2.18427	-0.730735	1.45353	0.868983	7.68422	0.00147997	0.00874058	#N/A	liver
rtl1_13	-0.056141	-1.40327	1.50211	-0.0427022	1.01035	-1.16869	-0.0100791	-2.17904	-1.02043	1.15861	2.03823	8.21037	0.00105688	0.00724539	#N/A	liver
sh3glb2	0.374573	-1.64822	1.25166	0.0219888	1.51709	-0.657812	0.264438	-2.1749	-1.25265	0.92225	2.95653	6.48181	0.00334719	0.0141484	#N/A	liver
eng	-0.687851	-2.23364	0.662135	2.25935	1.15934	-1.01249	-2.2104	-2.17183	-3.36974	-1.19791	3.12665	10.2554	0.000315931	0.00371877	#N/A	liver
heatr5b	0.87832	-1.74266	1.15283	-0.288491	1.96574	-0.205885	0.875108	-2.17162	-1.09063	1.08099	2.41948	14.3178	4.17e-05	0.00132468	#N/A	liver
rps6ka3_2	-3.43082	-0.594473	2.30062	1.72468	-2.12726	-4.29857	-3.86662	-2.17132	-1.73936	0.431955	-0.778649	5.86753	0.00522126	0.0187863	#N/A	liver
adck1	1.03792	-1.72327	1.17131	-0.485962	2.07089	-0.100043	1.14291	-2.17093	-0.92798	1.24295	0.578456	9.11344	0.000608575	0.00534021	#N/A	liver
slc27a6	0.48595	-2.11143	0.777309	0.84817	1.94803	-0.21852	-0.271665	-2.16655	-2.2197	-0.0531452	3.17167	6.8616	0.00256748	0.0121265	#N/A	liver
mbnl1	0.323405	-2.59802	0.287023	1.98759	2.19107	0.027286	-1.24814	-2.16378	-3.4392	-1.27542	3.31581	10.9616	0.000215155	0.00305803	#N/A	liver
lix1	-1.48015	-1.3913	1.48868	1.38277	-0.0666392	-2.22662	-2.14719	-2.15998	-2.08055	0.0794285	0.183362	5.6078	0.00634014	0.0213919	#N/A	liver
ms4a4a	1.17183	-3.05732	-0.177891	2.06338	3.17186	1.01229	-0.668664	-2.15957	-3.84053	-1.68096	1.57956	5.53911	0.00667849	0.0221251	#N/A	liver
adcy7	0.453747	-2.50062	0.377867	1.66901	2.21578	0.0569096	-0.911445	-2.15887	-3.12722	-0.968355	0.89729	5.65092	0.00613742	0.0209479	melanin synthesis	liver
ckap4	-1.5558	-1.13614	1.74207	0.949863	-0.314742	-2.4734	-1.87924	-2.15866	-1.5645	0.594159	-0.115055	7.49768	0.00167238	0.00941365	#N/A	liver
emilin2	0.0395264	-2.41763	0.46013	1.91798	1.84287	-0.315453	-1.40884	-2.15832	-3.25171	-1.09339	1.29955	6.57308	0.00313846	0.0136621	#N/A	liver
abca1_4	-4.08413	-1.39873	1.47563	4.00722	-2.01405	-4.16982	-6.06852	-2.15577	-4.05446	-1.89869	-0.381884	9.84679	0.000397423	0.0042037	#N/A	liver
sbno2	0.972914	-2.67297	0.200126	1.49993	2.73442	0.579591	-0.395265	-2.15483	-3.12968	-0.974856	1.72508	20.1336	4.15e-06	0.000464882	#N/A	liver
tcf19	-2.23143	-2.00567	0.864739	3.37236	-0.16932	-2.32213	-4.20285	-2.15281	-4.03352	-1.88072	-2.30804	12.7867	8.52e-05	0.00188074	#N/A	liver
casp2_2	4.06333	-1.66241	1.20788	-3.60881	4.2943	2.14159	5.7541	-2.15272	1.4598	3.61252	-1.36367	7.30914	0.00245889	0.0270087	#N/A	skin
gadd45b	0.478048	-2.5896	0.280398	1.83115	2.30073	0.148238	-1.01483	-2.1525	-3.31556	-1.16307	-1.50888	4.19499	0.0195701	0.0456197	#N/A	liver
mast4	0.271485	-2.42351	0.446141	1.70589	2.02125	-0.130992	-1.0758	-2.15224	-3.09705	-0.944809	2.94023	15.882	2.12e-05	0.000950897	#N/A	liver
iqck	0.501398	-1.94415	0.924	0.518752	1.83416	-0.316952	-0.0130159	-2.15111	-1.84718	0.303936	-0.781219	4.08112	0.0215522	0.0488301	#N/A	liver
tal1	-0.0752065	-1.92088	0.941156	1.05493	1.38425	-0.762272	-0.847599	-2.14652	-2.23185	-0.0853267	1.11505	4.04587	0.0222096	0.0499749	#N/A	liver
kpna2_2	0.0263629	-1.22619	1.63582	-0.435994	0.939417	-1.2071	0.346768	-2.14651	-0.592649	1.55386	2.85329	10.3798	0.000439577	0.0105477	#N/A	skin
otof	-0.0306083	-0.873999	1.98727	-1.08266	0.632543	-1.51341	0.789041	-2.14595	0.156497	2.30245	-0.26533	6.85745	0.00257483	0.0121443	#N/A	liver
itgb2	0.800926	-2.2224	0.637749	0.783724	2.26749	0.122383	0.0129018	-2.14511	-2.25459	-0.109481	4.29893	15.8685	2.13e-05	0.000953161	#N/A	liver
gss	1.2161	-2.29976	0.557298	0.526359	2.63689	0.494103	0.517307	-2.14279	-2.11959	0.0232043	2.60193	8.18026	0.00107711	0.00731803	#N/A	liver
calcoco1-b	0.184974	-1.49198	1.35185	-0.0448376	1.25772	-0.875153	0.172359	-2.13287	-1.08536	1.04751	3.03097	6.29917	0.00381233	0.015308	#N/A	liver
zdhhc2	-1.59288	-0.723249	2.11889	0.197236	-0.652224	-2.78383	-1.34259	-2.13161	-0.690363	1.44124	1.33851	8.96016	0.000666883	0.0055902	#N/A	liver
cdh17	-2.79354	-2.59361	0.247214	5.13993	-0.149947	-2.28056	-5.95011	-2.13062	-5.80016	-3.66954	-3.37903	6.83044	0.00332875	0.0318362	#N/A	skin
sox8	2.86096	-2.28928	0.548978	-1.12065	3.86268	1.73398	2.98621	-2.12869	-0.876472	1.25222	-1.933	5.13947	0.00908675	0.0271402	#N/A	liver
iqsec1	0.448446	-2.47764	0.360307	1.66889	2.19456	0.0661043	-0.91533	-2.12846	-3.10989	-0.981434	2.10721	9.80108	0.000407899	0.00427442	#N/A	liver
tmtc4	1.13876	-1.84726	0.987438	-0.278935	2.23952	0.113493	1.06327	-2.12603	-1.17625	0.94978	0.926592	6.89688	0.00250591	0.0119533	#N/A	liver
malt1_2	1.06759	-2.35887	0.472352	0.818923	2.56984	0.44643	0.186501	-2.12341	-2.38334	-0.259929	1.99413	8.84634	0.000714165	0.00581976	#N/A	liver
phf21a	0.975504	-2.39774	0.432683	0.989558	2.52994	0.407116	-0.0105404	-2.12282	-2.54048	-0.417657	2.10252	9.23103	0.000567652	0.00517701	#N/A	liver
palm	0.607638	-1.14749	1.68093	-1.14108	1.31634	-0.80497	1.31154	-2.12131	-0.00480541	2.11651	2.34138	21.0696	3e-06	0.00041085	#N/A	liver
smpd1	0.629824	-1.39333	1.43388	-0.67037	1.51737	-0.603042	0.975145	-2.12041	-0.542223	1.57819	1.92583	7.96111	0.00123785	0.00790187	#N/A	liver
tmem50b	-0.110564	-0.847633	1.97848	-1.02028	0.552801	-1.56678	0.68229	-2.11958	0.129488	2.24907	2.86653	7.73531	0.00143163	0.0085369	#N/A	liver
capg	0.223212	-1.56831	1.25378	0.0913197	1.34364	-0.772926	0.0989193	-2.11657	-1.24472	0.871845	2.58382	7.9645	0.00123518	0.00789302	#N/A	liver
cyp2g1_3	0.894741	-1.5451	1.27675	-0.626394	1.82988	-0.286506	1.14085	-2.11638	-0.689026	1.42736	0.269942	4.83063	0.0116046	0.0318732	#N/A	liver
cacnb1	-1.09142	-1.6839	1.13755	1.63777	0.444357	-1.67173	-2.0469	-2.11609	-2.49126	-0.375165	-1.60292	4.92422	0.0107689	0.0303029	#N/A	liver
lin1_45	1.34021	-1.91413	0.905537	-0.331611	2.44075	0.326002	1.25386	-2.11475	-1.18689	0.927861	-0.0180834	4.55175	0.0145476	0.0372179	#N/A	liver
hnmt-a	-0.0184033	-1.53581	1.27702	0.277194	1.13805	-0.971564	-0.221698	-2.10962	-1.35975	0.749866	2.8162	6.17287	0.0041755	0.0162514	#N/A	liver
cyce3	-1.27091	-1.11498	1.69754	0.688352	-0.116952	-2.22634	-1.46945	-2.10939	-1.3525	0.756889	-0.867554	5.0687	0.0096056	0.0280836	#N/A	liver
slc45a4	-0.093307	-2.38441	0.428027	2.04969	1.71833	-0.391001	-1.60725	-2.10933	-3.32558	-1.21625	0.926453	19.1296	5.95e-06	0.000537783	#N/A	liver
cd151	0.479898	-1.70874	1.1023	0.126538	1.64148	-0.466801	0.26502	-2.10828	-1.37646	0.731822	1.97135	9.21447	0.000573229	0.00518891	#N/A	liver
casd1	0.294799	-1.69241	1.11678	0.280827	1.49041	-0.616489	0.0104788	-2.1069	-1.47993	0.626967	1.29757	4.09964	0.0212154	0.0483173	#N/A	liver
fbxo32_2	-0.3784	-2.05437	0.749837	1.68293	1.25698	-0.846178	-1.546	-2.10315	-2.80298	-0.699821	2.27172	7.50271	0.00166684	0.00939027	#N/A	liver
pligb_2	-0.864868	-1.75418	1.0494	1.56965	0.666984	-1.4357	-1.82589	-2.10269	-2.49287	-0.390183	1.4636	4.63942	0.0135424	0.0354334	#N/A	liver
pycard_6	-3.27667	-0.218852	2.58332	0.912204	-2.29336	-4.39499	-3.14165	-2.10163	-0.848292	1.25334	-1.89972	4.10232	0.0211671	0.0482478	#N/A	liver
dgke	0.575117	-1.82069	0.981177	0.264396	1.79685	-0.304545	0.233041	-2.1014	-1.56381	0.537586	0.135134	4.16253	0.020114	0.0465039	#N/A	liver
borcs7_2	-3.37036	1.2477	4.04669	-1.92402	-3.46354	-5.56278	-1.08475	-2.09924	2.37879	4.47803	-1.77343	14.8015	3.36e-05	0.00118826	#N/A	liver
bbox1	-0.799535	-0.0414581	2.75608	-1.91509	-0.568558	-2.66671	0.836663	-2.09815	1.40522	3.50337	5.44809	6.29989	0.00381035	0.0153046	#N/A	liver
wdr17	-1.66936	-1.37717	1.41831	1.62823	-0.219143	-2.31575	-2.4732	-2.09661	-2.25405	-0.157443	0.0993848	4.57578	0.0142642	0.0367419	#N/A	liver
pik3r2	0.840605	-2.60233	0.192071	1.56965	2.5822	0.486401	-0.546785	-2.0958	-3.12899	-1.03319	-0.204207	6.55257	0.00318409	0.0138084	#N/A	liver
cdh1	-0.155198	-1.78082	1.01253	0.923487	1.21922	-0.875797	-0.809013	-2.09502	-2.02823	0.0667842	5.02738	7.88392	0.00130063	0.00810149	#N/A	liver
hnf4g	0.583902	-0.997666	1.7953	-1.38153	1.18618	-0.908546	1.47408	-2.09472	0.287899	2.38262	0.283683	5.77394	0.00559721	0.0197651	#N/A	liver
stk17a	-0.0208529	-2.05214	0.740533	1.33246	1.52347	-0.57104	-1.01499	-2.09451	-2.53846	-0.443948	2.82506	12.4026	0.000102747	0.00208259	#N/A	liver
adcy3	-0.798365	-0.476348	2.31332	-1.0386	-0.241512	-2.33376	0.180179	-2.09225	0.421692	2.51394	-1.73251	5.15877	0.00895068	0.0268793	melanin synthesis	liver
egfl6	-2.7855	-0.00869864	2.78093	0.0132753	-2.0826	-4.17482	-2.09909	-2.09222	-0.0164805	2.07574	-2.21618	6.61004	0.00305806	0.013452	#N/A	liver
klrg2	0.170745	-2.22009	0.569534	1.47981	1.79313	-0.299092	-0.981799	-2.09222	-2.77493	-0.682707	2.29281	4.59354	0.0140586	0.0364016	#N/A	liver
mcc	-0.533383	-1.74324	1.04517	1.23145	0.90739	-1.18392	-1.32362	-2.09131	-2.23101	-0.139709	0.0973077	7.37541	0.0018134	0.0098686	#N/A	liver
ptpre	0.241599	-1.93008	0.856849	0.831631	1.62876	-0.461437	-0.442524	-2.0902	-2.07128	0.0189129	1.24077	8.12014	0.00111878	0.00745257	#N/A	liver
loc100496565	0.0708436	-3.36747	-0.582313	3.87894	2.57873	0.489868	-2.85607	-2.08887	-5.4348	-3.34594	0.0249989	10.7125	0.000371953	0.0095925	#N/A	skin
gaskbb	0.686139	-2.27949	0.502318	1.09104	2.22423	0.137865	-0.303674	-2.08636	-2.5279	-0.44154	0.827433	6.72309	0.00282587	0.0127943	#N/A	liver
asb7	-0.284997	-1.55826	1.22001	0.62324	0.954944	-1.12876	-0.681177	-2.0837	-1.63612	0.44758	0.27088	6.41591	0.00350738	0.0145089	#N/A	liver
pinlyp_2	-1.57096	-1.29658	1.47651	1.39103	-0.205786	-2.2856	-2.22149	-2.07982	-2.0157	0.064112	-0.068286	6.27022	0.00389239	0.0155192	#N/A	liver
megf6	-1.24639	-1.71298	1.05604	1.90333	0.349948	-1.72682	-2.36229	-2.07677	-2.71224	-0.635472	0.197096	4.92393	0.0107714	0.0303029	#N/A	liver
stmn1-a	-0.569016	-1.03901	1.72966	-0.121638	0.352494	-1.72401	-0.335533	-2.0765	-0.688027	1.38848	3.94234	13.4781	6.13e-05	0.00159245	#N/A	liver
bbs7	0.383083	-1.66038	1.10787	0.169432	1.5326	-0.543587	0.160238	-2.07619	-1.37236	0.703825	0.0537873	4.50214	0.0151524	0.0381412	pigmentation variation	liver
fam131a	0.796985	-1.2728	1.49536	-1.01955	1.55234	-0.52378	1.3624	-2.07612	-0.189937	1.88618	-1.27731	4.19146	0.0196285	0.0457144	#N/A	liver
loc100498550	0.54403	-1.85247	0.909786	0.398656	1.79738	-0.274317	0.10903	-2.07169	-1.68835	0.383347	-0.204063	4.64527	0.0134782	0.0353324	#N/A	liver
ak4	-0.451363	-1.68859	1.07156	1.06839	0.92792	-1.14219	-1.13982	-2.07011	-2.06774	0.00237346	2.24172	9.65426	0.000443662	0.00449966	#N/A	liver
pfkfb3	0.628046	-2.54545	0.210907	1.7065	2.38012	0.312854	-0.80884	-2.06727	-3.18896	-1.12169	5.01014	5.11465	0.00926511	0.0274554	#N/A	liver
harbi1_8	-3.83405	-0.00867326	2.74528	1.09744	-2.86903	-4.93449	-3.69861	-2.06547	-0.829584	1.23588	-1.24072	6.62498	0.00302619	0.0133752	#N/A	liver
gna15	-0.141601	-1.64903	1.1044	0.686236	1.13058	-0.934499	-0.620878	-2.06507	-1.75145	0.313622	2.01041	12.3755	0.000104131	0.00209533	#N/A	liver
loc100494903	0.814119	-3.33936	-0.586828	3.11207	3.11511	1.05071	-1.72347	-2.0644	-4.83858	-2.77418	1.05198	14.68	3.55e-05	0.00122483	#N/A	liver
mpo_2	-3.51561	0.0320396	2.78298	0.700599	-2.66074	-4.72394	-3.16216	-2.0632	-0.50142	1.56178	-1.25511	11.8766	0.000212519	0.00709785	#N/A	skin
col1a2	-1.56933	-1.63153	1.11682	2.08404	0.0466506	-2.01461	-2.74002	-2.06126	-2.78667	-0.725415	4.79336	9.89151	0.000387461	0.00415334	#N/A	liver
kmt2a	0.847574	-2.06287	0.684825	0.530467	2.18283	0.122062	0.23783	-2.06077	-1.945	0.115769	1.88188	15.3002	2.71e-05	0.00106821	#N/A	liver
gabarapl1	-0.987501	-1.69148	1.05552	1.62346	0.527982	-1.53226	-1.95822	-2.06024	-2.4862	-0.425959	5.16936	7.52342	0.00164427	0.00933037	#N/A	liver
klhl5	-0.413069	-2.28269	0.460752	2.23501	1.40222	-0.655366	-1.98606	-2.05758	-3.38828	-1.33069	1.90719	9.61859	0.000452864	0.0045589	#N/A	liver
zbtb44	0.909278	-2.59786	0.144971	1.54362	2.63036	0.57323	-0.475753	-2.05713	-3.10611	-1.04898	1.53252	6.24613	0.00396044	0.0156524	#N/A	liver
fbp2	-3.00583	-0.295531	2.44534	0.856019	-2.03272	-4.08837	-2.89638	-2.05565	-0.863662	1.19199	3.0159	11.1227	0.000197523	0.0029563	#N/A	liver
cep97	1.08758	-2.13889	0.590783	0.460524	2.41986	0.372601	0.470296	-2.04726	-1.94956	0.0976944	8.29042	9.65827	0.00044264	0.00449603	#N/A	liver
pla2g6	0.231539	-1.49501	1.23405	0.0294169	1.29491	-0.751886	0.151591	-2.0468	-1.14332	0.903478	2.56267	10.4648	0.000281457	0.00351756	#N/A	liver
itgbl1	-2.56814	-0.0455718	2.68287	-0.0691669	-1.89192	-3.93826	-1.87423	-2.04634	0.0176964	2.06403	-1.81703	7.61516	0.0015482	0.00898017	#N/A	liver
ankfn1l	2.29935	-1.86795	0.855527	-1.28693	3.12547	1.08287	2.68971	-2.04261	-0.435763	1.60684	-2.39213	7.14196	0.00212053	0.010814	#N/A	liver
hebp2_5	-2.08635	-1.00078	1.72081	1.36632	-0.814176	-2.85537	-2.5895	-2.04119	-1.77533	0.265868	1.79016	4.93331	0.0106913	0.0301652	#N/A	liver
twist2_3	-2.39557	-2.07236	0.648099	3.81984	-0.242411	-2.28276	-4.66156	-2.04034	-4.41915	-2.3788	-2.37336	5.6405	0.00742826	0.0491025	#N/A	skin
pkdcc	-0.18383	-1.92285	0.796648	1.31003	1.30427	-0.735359	-1.1204	-2.03962	-2.42466	-0.38504	0.228052	5.14073	0.00907783	0.0271315	#N/A	liver
usp54	-0.346284	-1.59584	1.1235	0.818631	0.937169	-1.10234	-0.873686	-2.03951	-1.81086	0.228649	2.37823	8.58117	0.000839344	0.00641935	#N/A	liver
ttc21a	1.93989	-1.27615	1.44195	-2.10569	2.41203	0.373457	3.03418	-2.03858	0.62215	2.66073	2.07839	8.50376	0.000880316	0.00659872	#N/A	liver
znf521	-0.615648	-1.28979	1.42582	0.479616	0.505606	-1.5311	-0.821448	-2.03671	-1.32705	0.709653	0.78648	11.1185	0.00019796	0.00295632	#N/A	liver
atp7a	0.679113	-2.22677	0.488526	1.05913	2.17941	0.14294	-0.285011	-2.03647	-2.46442	-0.427951	2.30427	9.83021	0.000401188	0.00422989	pigmentation variation	liver
ddr2l	0.032761	-2.12651	0.588272	1.50548	1.61946	-0.416634	-1.10454	-2.03609	-2.724	-0.687906	2.50292	10.4685	0.000280898	0.00351381	#N/A	liver
rabgef1	0.148174	-1.97532	0.739355	1.08779	1.59262	-0.443386	-0.704709	-2.036	-2.29733	-0.261323	2.85271	11.8881	0.000132909	0.00236374	#N/A	liver
dexi	2.71647	-1.81732	0.894537	-1.79369	3.40035	1.36645	3.38262	-2.0339	-0.0177285	2.01617	1.42548	11.2768	0.000282235	0.00826968	#N/A	skin
wnk3	0.904549	-2.51779	0.193422	1.41981	2.56675	0.533345	-0.386449	-2.03341	-2.9532	-0.919795	-1.84329	4.54562	0.0146208	0.0373156	#N/A	liver
mob4	0.0924688	-0.990574	1.719	-0.820898	0.812282	-1.2199	0.685025	-2.03218	-0.127257	1.90493	2.72057	7.79063	0.00138124	0.00835397	#N/A	liver
igf2r	0.751093	-1.64758	1.06041	-0.16392	1.79901	-0.231987	0.68626	-2.03099	-1.11275	0.918246	3.13195	19.1363	5.93e-06	0.000537783	#N/A	liver
cables2	0.949383	-2.23202	0.475328	0.807308	2.38605	0.355542	0.106557	-2.03051	-2.2795	-0.248985	1.66617	9.16886	0.000588897	0.0052605	#N/A	liver
ptch1_2	-2.56567	-0.640991	2.06421	1.14245	-1.44351	-3.47241	-2.78108	-2.0289	-1.33758	0.691321	-1.42108	7.46086	0.00171353	0.00953775	#N/A	liver
gpr157_2	1.37094	-2.0439	0.660621	0.0123334	2.56113	0.532741	1.01896	-2.02839	-1.54217	0.486216	1.14353	6.45773	0.00340476	0.0142848	#N/A	liver
loc100487110	1.12955	-1.2557	1.44765	-1.3215	1.78894	-0.238572	1.83829	-2.02751	0.0493514	2.07686	5.48333	9.17129	0.00058805	0.00525986	#N/A	liver
sorl1	0.967043	-2.0668	0.635119	0.464633	2.27538	0.248943	0.376808	-2.02644	-1.89857	0.127865	5.20885	5.34116	0.00776973	0.024495	#N/A	liver
ube4b	-0.0222868	-2.18391	0.51386	1.69234	1.62122	-0.40211	-1.28597	-2.02333	-2.90719	-0.883858	4.27688	18.8814	6.52e-06	0.000546607	#N/A	liver
zdhhc3	0.886459	-1.99521	0.695628	0.413125	2.16125	0.143123	0.355	-2.01813	-1.80625	0.211877	1.06051	6.63663	0.00300161	0.0133056	#N/A	liver
dlg5	0.309229	-1.86401	0.825869	0.728911	1.62993	-0.38748	-0.314761	-2.01741	-1.94469	0.0727185	3.2392	14.1881	4.42e-05	0.00136002	#N/A	liver
morn4	-2.65979	0.335971	3.02542	-0.701604	-2.24682	-4.26391	-1.46864	-2.01709	0.778181	2.79527	0.431253	5.76966	0.00678336	0.0469857	#N/A	skin
rplp2_4	-3.73698	-2.03393	0.655054	5.11586	-1.27729	-3.29403	-6.63963	-2.01674	-5.36234	-3.3456	0.287546	13.8964	8.72e-05	0.0045547	#N/A	skin
pdzd8	0.130645	-1.97318	0.712431	1.1301	1.57787	-0.436339	-0.749591	-2.01421	-2.32746	-0.313252	1.78882	4.91822	0.0108204	0.0303841	#N/A	liver
eurl	-0.747895	-1.70405	0.980266	1.47168	0.717114	-1.29612	-1.66468	-2.01323	-2.38179	-0.368558	1.54417	5.74891	0.00570275	0.0200076	#N/A	liver
pnpla2	0.681442	-2.35076	0.330803	1.33852	2.27415	0.262979	-0.492807	-2.01118	-2.76696	-0.755786	5.04386	18.1547	8.56e-06	0.000620583	#N/A	liver
acsbg1	-1.9628	-0.431653	2.24965	0.144798	-1.14836	-3.15934	-1.5807	-2.01098	-0.432338	1.57864	-0.0511776	7.92417	0.00169168	0.0221999	#N/A	skin
epg5	0.419175	-1.55748	1.1227	0.0156014	1.48249	-0.527645	0.302681	-2.01013	-1.17981	0.830325	3.51049	8.12935	0.00111229	0.00742986	pigmentation variation	liver
znf804b	-2.70275	-1.30038	1.37896	2.62416	-1.05178	-3.06128	-3.99518	-2.0095	-2.9434	-0.933898	-2.7273	12.2219	0.000112378	0.00216067	#N/A	liver
ervk-11	0.153799	-2.08131	0.596928	1.33058	1.67633	-0.332346	-0.882588	-2.00868	-2.55892	-0.550242	3.82513	7.21339	0.00202087	0.0105032	#N/A	liver
ly75	0.171257	-1.8809	0.795825	0.913814	1.53912	-0.468426	-0.556917	-2.00754	-2.09603	-0.0884915	3.79334	14.283	4.24e-05	0.00132856	#N/A	liver
cyp2r1_2	-4.72275	1.57236	4.24839	-1.098	-4.72133	-6.72836	-2.71857	-2.00703	2.00277	4.00979	-0.975714	6.05757	0.00555874	0.0422071	#N/A	skin
anxa6	0.983153	-1.59295	1.08235	-0.47255	1.93208	-0.0743992	1.09178	-2.00648	-0.840303	1.16618	3.10558	18.732	6.89e-06	0.000552719	#N/A	liver
pdpk1	0.271198	-2.13226	0.542852	1.31821	1.80259	-0.203741	-0.785256	-2.00633	-2.58785	-0.581516	2.22432	11.7534	0.000142338	0.00241225	#N/A	liver
qpct	1.21784	-2.0467	0.62678	0.202088	2.44841	0.443293	0.761811	-2.00511	-1.68659	0.318518	1.18756	8.04758	0.00117147	0.00765179	#N/A	liver
tent5b	0.75468	-2.67532	-0.00302179	1.92366	2.5725	0.568276	-0.876738	-2.00423	-3.44924	-1.44501	-0.828506	6.93488	0.00244141	0.0117576	#N/A	liver
cdh5	0.657562	-2.67548	-0.0038668	2.02179	2.49978	0.496071	-1.02317	-2.00371	-3.52295	-1.51924	2.82181	6.82319	0.00263643	0.0122656	#N/A	liver
tap1	1.73258	-1.55604	1.11126	-1.28779	2.46646	0.465988	2.26528	-2.00048	-0.201186	1.79929	2.50068	10.5726	0.00026536	0.00341393	#N/A	liver
ppp6r2	0.553575	-1.99207	0.674103	0.764392	1.90923	-0.090396	-0.158113	-1.99963	-2.06735	-0.0677168	0.62669	5.83613	0.0053442	0.0191016	#N/A	liver
slc19a2	-0.128203	-1.19852	1.46634	-0.139616	0.802739	-1.19591	0.00855951	-1.99865	-0.794179	1.20447	0.548171	4.90854	0.0109041	0.0304929	#N/A	liver
lin1_7	-0.496125	-1.49459	1.16863	0.822087	0.748848	-1.24856	-0.988659	-1.99741	-1.73751	0.259906	6.89692	21.2029	2.87e-06	0.000396674	#N/A	liver
apoa4	-2.31249	-1.84107	0.82154	3.33202	-0.353563	-2.35052	-4.23338	-1.99696	-3.87982	-1.88286	5.29346	7.24882	0.00197335	0.0103395	#N/A	liver
kif16b	-0.204477	-1.40892	1.25177	0.361629	0.903334	-1.09219	-0.42458	-1.99552	-1.32791	0.667607	3.06573	16.8174	1.44e-05	0.000786469	#N/A	liver
prodh	0.202713	-1.79189	0.867609	0.721569	1.49595	-0.498672	-0.389142	-1.99463	-1.8851	0.10953	3.05601	9.71495	0.000428475	0.00441164	#N/A	liver
zscan26	0.480879	-0.963007	1.69649	-1.21436	1.08291	-0.911709	1.27143	-1.99462	0.188517	2.18314	-0.212496	8.29474	0.00100241	0.00704804	#N/A	liver
slco2b1	-0.143699	-1.32584	1.33366	0.135875	0.886603	-1.10802	-0.20968	-1.99462	-1.09628	0.898339	5.09489	8.46454	0.000901917	0.00668671	#N/A	liver
hsd17b14_4	-4.85566	0.831878	3.4908	0.532976	-4.26565	-6.25985	-4.04148	-1.99419	0.224177	2.21837	-0.656554	10.1704	0.000331221	0.00382961	#N/A	liver
frmd4a	0.213293	-1.93624	0.722432	1.00052	1.61215	-0.381854	-0.590419	-1.99401	-2.20257	-0.208565	2.14593	6.15123	0.00424148	0.0164233	#N/A	liver
dpysl4	0.604216	-1.4799	1.1785	-0.302816	1.56309	-0.430711	0.680274	-1.9938	-0.882811	1.11098	2.17523	14.1777	4.44e-05	0.00136002	#N/A	liver
f2rl3	0.409696	-2.23921	0.414219	1.4153	1.98668	-0.0033924	-0.754201	-1.99007	-2.74088	-0.750809	-1.34947	4.53677	0.0147274	0.0374678	#N/A	liver
edar	0.213168	-1.91153	0.741403	0.956956	1.59352	-0.396176	-0.557841	-1.9897	-2.15136	-0.161665	3.48896	9.56006	0.000468422	0.00464993	pigmentation variation	liver
desi1	-1.24362	-1.01216	1.64048	0.615294	-0.173593	-2.16307	-1.39418	-1.98948	-1.22059	0.768891	0.769663	12.5356	9.62e-05	0.00200157	#N/A	liver
tcaf2	1.05064	-1.67387	0.978666	-0.355437	2.04339	0.0539839	1.05456	-1.9894	-0.988826	1.00058	1.91411	9.87635	0.000390808	0.00416616	#N/A	liver
tmem98	-1.06494	-1.36342	1.28824	1.14012	0.223865	-1.76489	-1.65379	-1.98875	-1.87766	0.111094	2.02279	7.31719	0.00188512	0.0100733	#N/A	liver
ripk4_2	1.30476	-1.52921	1.1205	-0.896042	2.12548	0.138197	1.6506	-1.98728	-0.474878	1.5124	1.72269	17.04	1.32e-05	0.000755562	#N/A	liver
cdc20	-0.616192	-1.33808	1.31128	0.642991	0.541412	-1.4456	-0.944387	-1.98701	-1.4858	0.501214	-0.572624	4.2792	0.0182329	0.0435124	#N/A	liver
c4bpa_2	-0.001573	-2.3724	0.276438	2.09753	1.77812	-0.208508	-1.57433	-1.98662	-3.35244	-1.36582	2.77055	15.4711	2.52e-05	0.00104075	#N/A	liver
nynrin_2	0.404581	-1.37559	1.27293	-0.301922	1.33513	-0.651262	0.529877	-1.98639	-0.805249	1.18114	2.89086	5.60279	0.00636417	0.0214192	#N/A	liver
fbxo32	-0.338936	-1.70269	0.945211	1.09642	1.02282	-0.96311	-1.07652	-1.98593	-2.09934	-0.113406	4.32636	6.37849	0.0036021	0.0147745	#N/A	liver
st6galnac4	0.231556	-2.13183	0.514306	1.38597	1.77254	-0.212062	-0.86581	-1.9846	-2.63835	-0.653748	-0.0358029	8.41547	0.000929761	0.00676735	#N/A	liver
rundc3b	0.570805	-1.05466	1.59116	-1.10731	1.2191	-0.76527	1.25858	-1.98437	0.0394819	2.02385	1.18771	7.36695	0.00182363	0.00989635	#N/A	liver
ankrd54	0.452612	-1.258	1.38742	-0.582034	1.28296	-0.701107	0.775985	-1.98407	-0.506974	1.47709	0.158413	4.58518	0.014155	0.0365415	#N/A	liver
slc38a2	-0.544187	-2.11078	0.532925	2.12204	1.17495	-0.807834	-1.99967	-1.98278	-3.17462	-1.19184	5.83338	7.9808	0.00122238	0.00784014	#N/A	liver
dym	-0.413827	-1.17311	1.47049	0.116444	0.569463	-1.41324	-0.397703	-1.9827	-0.967166	1.01554	3.52549	12.6452	9.12e-05	0.00195814	#N/A	liver
fam161a	0.246759	-1.17359	1.46893	-0.542096	1.06526	-0.916625	0.591641	-1.98188	-0.473619	1.50827	-1.12347	4.50013	0.0151774	0.0381617	#N/A	liver
ctsl	-0.345655	-1.46988	1.17222	0.643312	0.843168	-1.13841	-0.741725	-1.98158	-1.58489	0.396682	8.83859	6.69891	0.00287384	0.0129465	#N/A	liver
slc2a4rg	0.533632	-1.8783	0.76322	0.581451	1.80895	-0.172191	-0.035865	-1.98114	-1.84482	0.136326	2.09626	5.14349	0.00905825	0.0270849	#N/A	liver
hspb1	-0.659412	-1.68397	0.956093	1.38729	0.768419	-1.21163	-1.53503	-1.98005	-2.30344	-0.323397	2.48207	6.38369	0.00446051	0.0374314	#N/A	skin
smap2	0.995034	-2.63274	0.00620623	1.6315	2.72083	0.741621	-0.47735	-1.97921	-3.19818	-1.21897	2.8091	17.1168	1.28e-05	0.000746942	#N/A	liver
nrbp2_2	4.26588	-2.2175	0.42067	-2.46905	4.86254	2.88391	5.0512	-1.97863	0.188665	2.16729	-2.26619	9.81797	0.000587415	0.0126426	#N/A	skin
lacc1	-0.0201971	-1.69875	0.939214	0.779729	1.25891	-0.719558	-0.599944	-1.97847	-1.85886	0.119614	-0.868566	4.07278	0.0217058	0.0490307	#N/A	liver
slc6a9	-1.71255	-1.58115	1.05416	2.23954	-0.0985523	-2.07503	-2.96406	-1.97648	-2.86551	-0.889031	0.953547	10.9325	0.000333645	0.00895119	#N/A	skin
actmap	-0.0162204	-1.11873	1.51653	-0.381579	0.826881	-1.14956	0.274019	-1.97644	-0.552862	1.42358	1.29137	8.93546	0.000945993	0.0159754	#N/A	skin
zo22_2	-5.17752	-0.014741	2.61945	2.57281	-3.87209	-5.84773	-5.81275	-1.97565	-1.94066	0.0349818	-0.734107	12.0587	0.000121941	0.0022364	#N/A	liver
tax1bp3_2	0.38462	-1.59292	1.03708	0.171221	1.48315	-0.489343	0.160049	-1.9725	-1.3231	0.649392	0.509093	4.22802	0.0190331	0.0447606	#N/A	liver
nrf1	1.0588	-2.03397	0.594557	0.380612	2.31958	0.348185	0.508644	-1.9714	-1.81094	0.160459	-0.0205397	7.93587	0.001258	0.00796755	#N/A	liver
pkp2_3	-1.30665	0.735134	3.36354	-2.79203	-1.53134	-3.50264	1.11404	-1.97131	2.64537	4.61668	-2.27353	9.2241	0.000569977	0.00518061	#N/A	liver
ankrd28	0.169262	-1.68644	0.941	0.576178	1.39178	-0.578804	-0.305187	-1.97058	-1.69696	0.273616	2.36613	12.3414	0.000105902	0.00211804	#N/A	liver
pttg1ip_2	0.450938	-1.85109	0.776253	0.6239	1.72652	-0.243986	-0.129721	-1.97051	-1.85624	0.114265	5.6373	20.8561	3.23e-06	0.000423096	#N/A	liver
rela_2	0.162252	-1.67029	0.956921	0.551121	1.37441	-0.596001	-0.291652	-1.97041	-1.66606	0.30435	1.41826	7.44196	0.00173509	0.00960881	#N/A	liver
tp53inp2_2	-2.55351	-2.35358	0.271211	4.63588	-0.149947	-2.11854	-5.39204	-1.96859	-5.2421	-3.2735	-3.47581	14.3033	7.37e-05	0.00412452	#N/A	skin
trim66	-1.45643	-1.62015	0.999136	2.07744	0.122788	-1.84168	-2.65041	-1.96446	-2.7732	-0.808731	-2.3422	4.99053	0.0102168	0.0292587	#N/A	liver
syn3	-0.0580353	-1.39696	1.22047	0.23453	1.0042	-0.958878	-0.219424	-1.96307	-1.22362	0.739454	1.06788	6.98483	0.00235938	0.011496	#N/A	liver
rplp2_4	-3.00292	-1.60948	1.00551	3.6069	-1.04508	-3.00632	-4.95737	-1.96124	-3.91229	-1.95104	-0.327078	4.72865	0.0125972	0.0337786	#N/A	liver
adamtsl3	-1.66378	-1.24435	1.36899	1.53915	-0.314577	-2.27458	-2.4022	-1.96	-2.08762	-0.127621	-0.955918	4.05909	0.0219605	0.0494822	#N/A	liver
msl2	-0.0833979	-1.59883	1.0134	0.668825	1.13658	-0.822602	-0.564167	-1.95918	-1.70074	0.258434	0.888463	6.6107	0.00305665	0.013452	#N/A	liver
rbl1	0.0956049	-1.50705	1.10422	0.307219	1.20199	-0.756465	-0.158711	-1.95845	-1.3607	0.597754	1.82324	5.936	0.00496384	0.0181488	#N/A	liver
bin3	0.0541691	-1.64852	0.96066	0.633689	1.27702	-0.679868	-0.43464	-1.95688	-1.71166	0.245228	0.587624	6.08818	0.0044403	0.0168217	#N/A	liver
znhit6	-0.40485	-1.3933	1.21477	0.583383	0.741339	-1.21471	-0.741175	-1.95605	-1.48251	0.473539	1.2331	5.46898	0.00704447	0.023001	#N/A	liver
bnc1	-1.86416	-0.82114	1.78567	0.89963	-0.782262	-2.73737	-2.07284	-1.9551	-1.29058	0.664527	0.355886	4.32286	0.0175793	0.0423778	#N/A	liver
naa20_2	4.36237	-1.66205	0.944297	-3.64462	4.51831	2.56355	6.00524	-1.95476	1.48693	3.44169	-0.19805	13.7697	5.35e-05	0.00149349	#N/A	liver
med23	0.691588	-1.69832	0.905463	0.10127	1.79243	-0.160406	0.442739	-1.95284	-1.34969	0.603145	0.994614	10.8589	0.000227309	0.00313243	pigmentation variation	liver
mmp2	-1.76838	-1.15957	1.44301	1.48494	-0.456613	-2.40855	-2.43999	-1.95193	-1.98338	-0.0314445	1.64533	24.4021	1.03e-06	0.000240092	#N/A	liver
gatm	2.2854	-1.51527	1.07908	-1.84921	2.85051	0.904736	3.10096	-1.94577	0.250452	2.19622	-0.23576	6.80378	0.00338645	0.0319658	#N/A	skin
ensg00000167970	-5.07595	-0.0463502	2.54712	2.57518	-3.7722	-5.7173	-5.73835	-1.9451	-1.96615	-0.0210464	-1.20915	11.5421	0.000158657	0.00256728	#N/A	liver
enpp4	0.686831	-1.87765	0.71553	0.475292	1.92336	-0.021524	0.158654	-1.94489	-1.76471	0.180178	0.984135	5.13223	0.00913839	0.0272221	#N/A	liver
drc1	0.264692	-1.38434	1.20849	-0.088845	1.23677	-0.707852	0.265152	-1.94463	-0.971622	0.973005	1.81491	4.88752	0.0110884	0.0308618	#N/A	liver
il21r	1.0658	-1.83863	0.753246	0.0195887	2.17833	0.234415	0.784658	-1.94391	-1.39367	0.550243	1.26335	6.42623	0.00348174	0.0144469	#N/A	liver
ptbp3	0.706121	-1.96945	0.621542	0.641787	2.00668	0.0634343	0.0482511	-1.94324	-1.95843	-0.0151832	2.6399	11.3889	0.000171772	0.00271156	#N/A	liver
piwil1_2	0.760595	-0.94948	1.64008	-1.4512	1.28256	-0.659617	1.65885	-1.94217	0.376289	2.31846	-0.493297	5.79578	0.00550689	0.0195174	#N/A	liver
dok2	0.196408	-2.39684	0.189215	2.01122	1.94494	0.00539479	-1.36111	-1.93954	-3.30605	-1.3665	-0.106368	8.10764	0.00112767	0.00747937	#N/A	liver
vat1	0.438271	-1.58044	1.00447	0.137707	1.51403	-0.424646	0.225423	-1.93868	-1.28861	0.650069	5.02299	17.3471	1.17e-05	0.000720772	#N/A	liver
brd4-b	0.762538	-2.27678	0.30622	1.20802	2.27949	0.342238	-0.334113	-1.93725	-2.6136	-0.676351	3.4621	25.6942	6.99e-07	0.000189499	#N/A	liver
mfap4	0.602952	-1.92131	0.661157	0.657201	1.8932	-0.0436542	-0.0406867	-1.93685	-1.93388	0.00296743	6.76484	4.42549	0.0161418	0.0398755	#N/A	liver
acp2	-0.609913	-1.34954	1.23236	0.727088	0.554717	-1.38171	-1.00275	-1.93642	-1.55747	0.378955	2.85933	6.54834	0.00319358	0.0138354	#N/A	liver
canx_4	-0.110594	-3.20535	-0.624279	3.94023	2.32107	0.385264	-3.03812	-1.9358	-5.35918	-3.42338	-2.05622	6.48377	0.0041738	0.0362883	#N/A	skin
rtl1_89	-1.30822	-2.22047	0.359197	3.1695	0.684189	-1.25056	-3.35829	-1.93475	-4.04248	-2.10773	-2.96796	6.59757	0.00308492	0.0135151	#N/A	liver
kif13b	0.223885	-2.07599	0.50154	1.35056	1.7249	-0.208241	-0.845008	-1.93315	-2.56991	-0.636767	2.31389	7.77195	0.00139803	0.00841053	#N/A	liver
ocm	-5.23747	-3.37046	-0.793789	9.40172	-1.40026	-3.33276	-10.9794	-1.9325	-9.57913	-7.64663	-1.85105	7.74167	0.00188701	0.0234556	#N/A	skin
tlr5_2	-0.585534	-2.55535	0.0180338	3.12285	1.47736	-0.452676	-2.78129	-1.93004	-4.25865	-2.32861	2.04437	10.9162	0.000220438	0.00309703	#N/A	liver
rars2	0.520316	-0.675751	1.89542	-1.73998	0.89705	-1.03133	1.69522	-1.92838	0.798172	2.72655	4.50737	9.43063	0.000504971	0.00484943	#N/A	liver
c2cd4c	2.0532	-0.986244	1.58455	-2.65151	2.27959	0.351492	3.52853	-1.92809	1.24895	3.17704	-1.49303	6.48284	0.00334474	0.0141424	#N/A	liver
kiaa0556	0.0294599	-1.18548	1.38331	-0.227297	0.911203	-1.01539	0.192568	-1.92659	-0.718636	1.20796	-0.231967	4.46583	0.0156126	0.0389454	#N/A	liver
trappc10	0.717868	-1.74187	0.826889	0.197116	1.84481	-0.081766	0.390564	-1.92657	-1.45424	0.47233	1.84549	5.54355	0.006656	0.0220943	#N/A	liver
mknk2_3	4.38258	-3.83731	-1.26877	0.723501	6.16492	4.23852	2.74431	-1.92641	-3.42061	-1.4942	-0.689192	11.7024	0.0001461	0.00244764	#N/A	liver
pc	0.688491	-1.8327	0.733372	0.410833	1.89089	-0.0336603	0.208244	-1.92455	-1.68265	0.241904	3.21551	4.94736	0.0105725	0.0299548	#N/A	liver
usp31	0.0826193	-1.57687	0.988243	0.506003	1.24461	-0.679218	-0.317538	-1.92383	-1.56215	0.36168	0.456495	4.15132	0.0203056	0.0468034	#N/A	liver
linc00596_4	-2.77627	1.03415	3.598	-1.85588	-2.85781	-4.78071	-0.690292	-1.92289	2.16752	4.09041	-1.8853	8.83548	0.000718867	0.00584324	#N/A	liver
lin54	0.356583	-2.11595	0.447152	1.31222	1.8544	-0.0679271	-0.716726	-1.92233	-2.57113	-0.648798	2.63903	8.6228	0.000818182	0.00630902	#N/A	liver
dhx35	0.346044	-1.44589	1.11633	-0.016487	1.34395	-0.577716	0.271898	-1.92167	-1.07205	0.849614	0.608826	6.0186	0.00467172	0.0173843	#N/A	liver
pbxip1	0.207406	-2.15506	0.407157	1.5405	1.77185	-0.149814	-0.999818	-1.92166	-2.77167	-0.850005	3.95079	16.1453	1.9e-05	0.000887565	#N/A	liver
gtpbp3_2	1.65458	-0.691487	1.8686	-2.8317	1.75955	-0.160514	3.36471	-1.92007	1.60516	3.52523	-1.24068	8.33742	0.000976031	0.00694014	#N/A	liver
dock4	1.26352	-2.19073	0.368856	0.558354	2.59069	0.671	0.528877	-1.91969	-2.06182	-0.142123	1.36498	13.427	6.28e-05	0.00160607	#N/A	liver
wwp2	0.299307	-1.66216	0.896119	0.466731	1.4711	-0.447609	-0.125568	-1.91871	-1.59667	0.322041	1.4509	4.93582	0.01067	0.0301428	#N/A	liver
ehbp1l1	0.916221	-2.45313	0.105047	1.43186	2.52702	0.608381	-0.386732	-1.91863	-2.91375	-0.995114	2.23871	16.3132	1.77e-05	0.000864831	#N/A	liver
ucp2	-2.14595	-0.341893	2.2136	0.274247	-1.35304	-3.26966	-1.81515	-1.91662	-0.462105	1.45451	3.87745	6.8291	0.00333161	0.0318362	#N/A	skin
chpf2	0.528388	-1.70714	0.84622	0.33253	1.67664	-0.238373	0.146894	-1.91502	-1.52975	0.385267	3.10198	7.84085	0.00133719	0.00822746	#N/A	liver
clmn	0.887774	-2.32187	0.231391	1.20271	2.40723	0.492287	-0.2362	-1.91495	-2.64343	-0.728488	1.03034	5.92637	0.00499919	0.018227	#N/A	liver
mtmr2	0.724199	-1.50318	1.04989	-0.270906	1.67053	-0.244266	0.746329	-1.9148	-0.924205	0.990595	0.793964	6.84108	0.00260407	0.0122007	#N/A	liver
cyth3	1.4034	-2.40836	0.142874	0.862086	2.85882	0.945396	0.405987	-1.91343	-2.45284	-0.539409	1.09731	12.3036	0.000107904	0.0021298	#N/A	liver
sgo1	0.373583	-1.25356	1.29709	-0.417117	1.22036	-0.692634	0.593025	-1.91299	-0.627333	1.28566	-0.505426	4.29616	0.0179759	0.0430853	#N/A	liver
lipg	-1.49045	-1.36354	1.18337	1.67061	-0.0951835	-2.00536	-2.37079	-1.91018	-2.27561	-0.365431	2.24794	4.08608	0.0214614	0.048673	#N/A	liver
igfbp1	0.0734572	-1.68374	0.863017	0.747262	1.3179	-0.59217	-0.505353	-1.91007	-1.82325	0.0868167	4.52204	11.3476	0.000175515	0.00274825	#N/A	liver
cdk14	-1.00028	-1.16233	1.38393	0.778685	0.121536	-1.78815	-1.33422	-1.90969	-1.45576	0.45393	2.4437	8.67808	0.00109272	0.0173004	#N/A	skin
ssx2ip-a	0.41978	-0.926005	1.61828	-1.11206	1.00934	-0.898877	1.14888	-1.90822	0.139539	2.04776	1.17091	7.51902	0.00216027	0.0252255	#N/A	skin
atg4d	0.750624	-1.78121	0.763017	0.267564	1.89887	-0.00929492	0.362295	-1.90817	-1.53658	0.37159	1.68757	7.2168	0.00201623	0.0104862	#N/A	liver
pdlim5	0.707514	-2.05369	0.488469	0.857704	2.0709	0.164283	-0.112643	-1.90662	-2.18354	-0.276926	1.01857	8.15041	0.00109758	0.00737654	#N/A	liver
psme4	-0.237568	-1.81913	0.721411	1.33528	1.18617	-0.719234	-1.17964	-1.9054	-2.36581	-0.460405	4.22862	11.3776	0.000172791	0.00272447	#N/A	liver
cry2	-0.583994	-0.722316	1.81763	-0.511315	0.103742	-1.80121	-0.0545086	-1.90496	-0.158251	1.74671	4.34837	17.9103	1.89e-05	0.00217212	#N/A	skin
nedd4	0.417256	-1.94384	0.595386	0.931199	1.77082	-0.133597	-0.385457	-1.90442	-2.15628	-0.25186	2.69904	12.1844	0.0001145	0.0021715	#N/A	liver
gcnt4	1.01093	-2.22174	0.315424	0.895378	2.4245	0.521632	0.0866662	-1.90287	-2.33783	-0.434965	0.972822	8.52635	0.000868139	0.00654362	#N/A	liver
samd8	0.83868	-1.59359	0.942714	-0.187803	1.8242	-0.078026	0.769862	-1.90223	-1.05434	0.847888	-0.109531	7.20218	0.00203615	0.0105379	#N/A	liver
ccdc176	0.343555	-1.29092	1.24465	-0.297287	1.22585	-0.675818	0.480632	-1.90167	-0.745221	1.15645	1.02121	4.34203	0.0173005	0.0419219	#N/A	liver
zfyve28	0.283535	-1.56035	0.97457	0.302246	1.38291	-0.518276	-0.0140337	-1.90119	-1.39695	0.504242	2.88759	12.4635	9.97e-05	0.00204547	#N/A	liver
nynrin_3	0.348159	-1.26068	1.27417	-0.361652	1.20663	-0.694508	0.532358	-1.90113	-0.674268	1.22687	0.909921	6.00912	0.00470429	0.0174768	#N/A	liver
harbi1_3	1.90282	-1.39737	1.13631	-1.64176	2.47514	0.574885	2.65843	-1.90025	0.183296	2.08355	0.0346295	5.48873	0.00693923	0.0227505	#N/A	liver
ifrd2	0.666478	-1.79186	0.740842	0.384538	1.84375	-0.055773	0.211455	-1.89953	-1.6323	0.267228	0.604928	5.65642	0.00611206	0.0209161	#N/A	liver
ytx2_2	-0.921312	-1.83044	0.699166	2.05258	0.681843	-1.21536	-2.23042	-1.8972	-2.91226	-1.01506	4.60373	21.3292	2.75e-06	0.000396265	#N/A	liver
tmem231	-0.532852	-0.673312	1.8533	-0.647131	0.105345	-1.78961	0.085709	-1.89496	-0.0196362	1.87532	1.65432	18.6072	7.22e-06	0.000570128	#N/A	liver
nanp	-0.45747	-0.892592	1.63329	-0.283233	0.326341	-1.56807	-0.130678	-1.89441	-0.457019	1.4374	0.0611382	4.71091	0.0127792	0.0340846	#N/A	liver
retreg1	-0.60202	-1.80657	0.718207	1.69039	0.903415	-0.990171	-1.7193	-1.89359	-2.62272	-0.729134	6.03407	9.98401	0.000367721	0.0040539	#N/A	liver
slc37a4	0.909177	-1.94071	0.582638	0.448892	2.13741	0.244904	0.345214	-1.89251	-1.7922	0.10031	6.68459	5.39591	0.0074495	0.0238131	#N/A	liver
mfsd4b	0.796438	-1.64357	0.877335	-0.030206	1.83	-0.0606723	0.619983	-1.89068	-1.21002	0.680655	2.22953	11.052	0.000205053	0.00298759	#N/A	liver
sort1	-0.184419	-1.41807	1.09948	0.503011	0.925241	-0.962925	-0.515573	-1.88817	-1.44081	0.447353	3.9626	8.0436	0.00117444	0.00766011	#N/A	liver
acer1	-0.372677	-1.42396	1.09119	0.705447	0.788463	-1.0979	-0.808593	-1.88636	-1.59706	0.289308	3.05764	9.14157	0.000844309	0.0151028	#N/A	skin
cdk2ap1	-0.942012	-1.51773	0.996936	1.4628	0.431786	-1.45421	-1.80361	-1.886	-2.2354	-0.3494	-0.466317	6.3042	0.00379859	0.0152805	#N/A	liver
wwc2	0.169908	-1.48554	1.02831	0.287322	1.24158	-0.643798	-0.0880604	-1.88538	-1.32964	0.555738	1.05111	5.40766	0.00738266	0.023687	#N/A	liver
rad54l2	0.135426	-1.6321	0.875782	0.620892	1.32564	-0.555267	-0.364099	-1.88091	-1.68974	0.191168	2.15813	12.1278	0.000117783	0.00219388	#N/A	liver
smim19	3.61696	-3.23627	-0.728687	0.347997	5.13993	3.25924	2.45173	-1.88069	-2.6882	-0.807513	1.12803	8.43715	0.00125346	0.0188133	#N/A	skin
isca1	1.06162	-1.48835	1.01855	-0.591823	1.91248	0.032303	1.24008	-1.88017	-0.672393	1.20778	4.13708	13.7455	5.41e-05	0.00150398	#N/A	liver
smtn	0.280814	-2.01648	0.490401	1.24527	1.72297	-0.15719	-0.72334	-1.88016	-2.44631	-0.56615	1.25573	9.38212	0.000519469	0.0049171	#N/A	liver
lman2l	0.682024	-1.76305	0.742523	0.338505	1.83381	-0.0453744	0.257639	-1.87918	-1.57617	0.303014	1.56465	4.39723	0.0165244	0.0405925	#N/A	liver
degs1	0.234662	-1.53442	0.970703	0.329055	1.32681	-0.552031	-0.0707949	-1.87884	-1.39761	0.481236	4.48952	6.48807	0.0033324	0.0141122	#N/A	liver
cert1	0.289762	-2.1911	0.311781	1.58956	1.86065	-0.0165141	-0.974847	-1.87716	-2.83549	-0.958333	6.39369	15.4012	2.6e-05	0.00104918	#N/A	liver
zkscan7	2.12071	-1.40214	1.10024	-1.81881	2.64214	0.765356	2.95464	-1.87678	0.312507	2.18929	-0.653085	6.15901	0.00518777	0.0405308	#N/A	skin
uck1	-0.0113677	-0.851124	1.64939	-0.786894	0.629817	-1.24557	0.581645	-1.87538	-0.0481724	1.82721	3.11542	17.6189	1.05e-05	0.000695568	#N/A	liver
trim36	0.399318	-1.72349	0.776483	0.54769	1.59211	-0.282874	-0.111279	-1.87498	-1.70339	0.171595	0.175697	6.65936	0.00295428	0.013195	#N/A	liver
c2cd2	0.315627	-1.87212	0.625685	0.930804	1.64081	-0.232543	-0.461383	-1.87335	-2.10219	-0.228839	1.63325	5.13095	0.00914759	0.0272259	#N/A	liver
pnlip	-0.165928	-0.910249	1.58712	-0.510946	0.55824	-1.31479	0.258763	-1.87303	-0.299477	1.57355	7.08367	5.76953	0.00678398	0.0469857	#N/A	skin
ppip5k2	0.711062	-1.80944	0.687808	0.410574	1.89038	0.0174406	0.225366	-1.87294	-1.66501	0.207926	0.927682	6.6992	0.00287327	0.0129465	#N/A	liver
mfsd11	0.0864214	-1.5427	0.953192	0.503085	1.22184	-0.650078	-0.312498	-1.87192	-1.53434	0.337581	-0.0747332	4.73552	0.0125275	0.0336381	#N/A	liver
loc116408410	0.764627	-1.26556	1.22878	-0.727851	1.52264	-0.348118	1.11936	-1.87076	-0.403281	1.46748	1.34285	4.22972	0.019006	0.0447355	#N/A	liver
znf397	2.48681	-1.32796	1.16629	-2.32514	2.86108	0.990385	3.60896	-1.87069	0.747885	2.61858	-1.76538	5.97869	0.00586771	0.04355	#N/A	skin
rtl1_5	-0.549887	-1.21102	1.28225	0.478654	0.495847	-1.3741	-0.771406	-1.86995	-1.26725	0.602697	2.2227	4.691	0.012987	0.0345078	#N/A	liver
mfap4.1	-1.24391	-0.686444	1.80659	0.123758	-0.418099	-2.28788	-1.02575	-1.86978	-0.607651	1.26213	1.58458	4.52858	0.0148267	0.0376568	#N/A	liver
iqce	0.664911	-1.3429	1.14995	-0.471962	1.50586	-0.363781	0.852654	-1.86964	-0.653205	1.21644	-0.177326	6.59173	0.00309761	0.0135468	#N/A	liver
hps5	0.275283	-1.4163	1.0756	0.0654222	1.26869	-0.600235	0.157396	-1.86892	-1.11129	0.75763	4.09993	8.63805	0.000810582	0.00627191	pigmentation variation	liver
b4galnt3	1.49461	-1.402	1.08986	-1.18246	2.17246	0.303561	2.0078	-1.8689	-0.164661	1.70424	1.59715	7.87883	0.001738	0.0224894	#N/A	skin
plekhm1	0.253952	-1.49753	0.992515	0.251063	1.31361	-0.553923	0.00216642	-1.86753	-1.31144	0.556089	4.07576	7.83807	0.00133958	0.00822746	#N/A	liver
dcn	-2.52953	-1.19711	1.29119	2.43545	-0.999311	-2.86554	-3.72373	-1.86623	-2.72442	-0.858193	1.26303	18.8173	6.67e-06	0.000551339	#N/A	liver
rsph9	-0.622059	-0.959258	1.52779	0.0535222	0.252899	-1.61239	-0.506686	-1.86529	-0.759585	1.1057	1.13194	5.55181	0.00661447	0.0220052	#N/A	liver
pol_9	0.926621	-1.17244	1.31325	-1.06743	1.5743	-0.289975	1.49554	-1.86427	-0.0787584	1.78551	2.144	4.87868	0.0111669	0.031022	#N/A	liver
sesn3	0.356444	-1.95677	0.52677	1.07355	1.73491	-0.127744	-0.53783	-1.86265	-2.27274	-0.410086	2.04463	4.29806	0.0179474	0.0430637	#N/A	liver
slc7a7_2	0.37578	-1.68787	0.794866	0.517228	1.54774	-0.314315	-0.106086	-1.86205	-1.65383	0.208229	3.08211	5.67915	0.00600856	0.0207279	#N/A	liver
rgs14	1.28929	-1.71501	0.765628	-0.339907	2.25323	0.392749	1.2219	-1.86048	-1.03133	0.829151	1.86312	9.96014	0.000372706	0.00407889	#N/A	liver
nup35	-0.562644	-0.894543	1.58347	-0.126284	0.248924	-1.60959	-0.32727	-1.85851	-0.576194	1.28232	-0.179635	4.63804	0.0135577	0.0354635	#N/A	liver
msh2	0.583489	-1.08057	1.39729	-0.900202	1.24805	-0.610348	1.11277	-1.8584	-0.135279	1.72312	1.57217	16.2936	1.79e-05	0.000867845	pigmentation variation	liver
scamp5-b	-0.191962	-1.93001	0.544873	1.5771	1.30353	-0.552626	-1.32679	-1.85616	-2.63033	-0.774168	1.28491	8.74005	0.000761683	0.00603648	#N/A	liver
nr2c2	0.699905	-1.81146	0.66282	0.448733	1.88352	0.027814	0.188379	-1.85571	-1.69514	0.160565	2.53185	9.20231	0.000577359	0.00520695	#N/A	liver
lurap1	-0.218617	-0.714218	1.75957	-0.826731	0.371701	-1.48364	0.456086	-1.85534	0.0843847	1.93972	1.30911	7.09605	0.00218743	0.0109958	#N/A	liver
osbpl8	0.899623	-2.13529	0.336984	0.898686	2.27619	0.421979	0.000703095	-1.85421	-2.27548	-0.421276	3.4058	16.0458	1.98e-05	0.000915441	#N/A	liver
rb1	0.0719995	-1.22821	1.24322	-0.0870087	0.975161	-0.878418	0.119256	-1.85358	-0.855904	0.997674	-0.20611	4.84104	0.0115082	0.0316781	pigmentation variation	liver
cttnbp2nl	-0.275194	-1.7441	0.72704	1.29225	1.10168	-0.751675	-1.17559	-1.85336	-2.27727	-0.423911	-0.397307	4.15102	0.0203107	0.0468071	#N/A	liver
il6st	-0.230683	-1.78124	0.688423	1.3235	1.16292	-0.689329	-1.16564	-1.85225	-2.32856	-0.476309	5.46951	8.43743	0.000917187	0.00671522	#N/A	liver
brwd1	1.20555	-1.68738	0.780608	-0.298779	2.1697	0.318709	1.12825	-1.85099	-1.04145	0.80954	1.81396	10.8879	0.000223795	0.00309703	#N/A	liver
cd84_3	-6.14883	0.851343	3.3188	1.97869	-5.25013	-7.10073	-6.09564	-1.8506	-0.845507	1.00509	0.522982	16.9553	2.65e-05	0.0024588	#N/A	skin
fry	-0.268727	-1.11015	1.35597	0.022908	0.631071	-1.21853	-0.218726	-1.8496	-0.849797	0.999799	0.810194	5.69576	0.00593413	0.020564	#N/A	liver
rrh_2	-3.06995	-2.84775	-0.381852	6.29954	-0.166649	-2.01607	-7.02712	-1.84942	-6.86047	-5.01105	-2.96137	15.548	4.49e-05	0.00320844	#N/A	skin
nsmaf	-0.0889871	-1.24334	1.22099	0.111338	0.865766	-0.982483	-0.150244	-1.84825	-1.01601	0.832239	1.79049	9.26476	0.000556482	0.00511072	#N/A	liver
dtx3	0.577008	-1.78388	0.679164	0.527705	1.77066	-0.0766176	0.0369773	-1.84728	-1.73369	0.113595	1.18348	4.63734	0.0135654	0.0354768	#N/A	liver
emd	1.25	-2.1991	0.263656	0.685446	2.58683	0.739759	0.423417	-1.84707	-2.16341	-0.316342	1.66534	11.05	0.000205276	0.00298759	#N/A	liver
gls2	-0.469509	-1.89138	0.570719	1.79017	1.0664	-0.780171	-1.69476	-1.84657	-2.76116	-0.914585	2.97555	10.8944	0.00022302	0.00309703	#N/A	liver
heatr5a	0.533856	-1.46744	0.994538	-0.0609593	1.50097	-0.345512	0.446111	-1.84648	-1.05486	0.791623	0.8503	4.56029	0.0144461	0.0370529	#N/A	liver
mrtfa	0.314598	-1.52639	0.930978	0.280811	1.38074	-0.462285	0.0253405	-1.84302	-1.3554	0.487625	3.05356	9.54734	0.000471882	0.00466063	#N/A	liver
iqgap1	0.326698	-1.83229	0.62501	0.880582	1.61924	-0.223734	-0.415413	-1.84298	-2.03465	-0.191679	3.54291	13.8079	5.26e-05	0.00147963	#N/A	liver
gls2	-2.01919	-0.933145	1.52298	1.42935	-0.814532	-2.65662	-2.58641	-1.84209	-1.77187	0.0702194	0.99992	9.6281	0.000649372	0.0132092	#N/A	skin
fhod1	-0.575919	-1.81302	0.642818	1.74612	0.927829	-0.914053	-1.74153	-1.84188	-2.66936	-0.82748	3.34986	21.7531	2.38e-06	0.000367271	#N/A	liver
ctsd	1.30482	-1.07548	1.37977	-1.60911	1.78522	-0.0562078	2.18545	-1.84143	0.400228	2.24166	5.84713	8.27864	0.00101255	0.00708109	pigmentation variation	liver
flot2	0.406429	-1.72246	0.732262	0.583766	1.59666	-0.244375	-0.133003	-1.84104	-1.72967	0.111372	3.41025	4.89987	0.0109797	0.0306348	#N/A	liver
tfpi2	-0.509518	-1.41737	1.0365	0.890385	0.680887	-1.15951	-1.04993	-1.8404	-1.73081	0.109586	2.88796	11.9669	0.000127713	0.00230598	pigmentation variation	liver
dgcr6	0.137079	-0.707635	1.74611	-1.17556	0.633535	-1.20678	0.984479	-1.84031	0.350944	2.19126	0.762006	7.29153	0.00191772	0.0101977	#N/A	liver
atg4a	-0.723914	-1.14004	1.31158	0.552382	0.312097	-1.52662	-0.957222	-1.83871	-1.26932	0.569396	2.50273	6.07943	0.0044687	0.0168945	#N/A	liver
lin1_3	-1.6431	-0.951679	1.49967	1.09511	-0.518564	-2.35708	-2.05365	-1.83851	-1.53509	0.303424	1.65382	5.80876	0.0066006	0.0464355	#N/A	skin
cav2_2	-2.01321	-0.385578	2.06246	0.336321	-1.22072	-3.05675	-1.76215	-1.83603	-0.541424	1.29461	1.02337	20.1565	4.11e-06	0.000464882	#N/A	liver
crtc3	0.293418	-1.71038	0.736835	0.680125	1.50285	-0.332563	-0.29003	-1.83541	-1.79288	0.042533	1.97851	6.65749	0.00295814	0.0132068	pigmentation variation	liver
lpcat1	-0.845743	-1.67343	0.77324	1.74593	0.620765	-1.21424	-1.94376	-1.835	-2.56452	-0.72952	0.877608	5.87388	0.00519678	0.0187416	#N/A	liver
ralgapb	0.682555	-1.83496	0.611438	0.540963	1.88813	0.0533375	0.106194	-1.8348	-1.78194	0.0528564	2.05998	6.99677	0.00234023	0.0114437	#N/A	liver
exo5	0.0687179	-1.6288	0.816527	0.743552	1.27314	-0.560857	-0.506126	-1.83399	-1.77926	0.0547312	0.480966	5.3222	0.00788412	0.0246845	#N/A	liver
talpid3	1.06419	-1.1854	1.25876	-1.13755	1.68719	-0.145924	1.6513	-1.83312	-0.0358896	1.79723	0.0152956	9.28856	0.000548746	0.00506535	#N/A	liver
znf425_2	-0.12157	-1.19997	1.24413	0.0774089	0.808798	-1.02427	-0.149234	-1.83307	-0.958032	0.87504	0.85423	5.13308	0.00913236	0.0272219	#N/A	liver
znf653	0.874826	-1.54945	0.892669	-0.218043	1.81821	-0.0133827	0.819651	-1.83159	-0.998557	0.833034	1.65912	4.77586	0.0121265	0.032828	#N/A	liver
sh3kbp1	-0.0170965	-1.37492	1.06694	0.32507	1.01837	-0.813031	-0.256625	-1.8314	-1.27499	0.556406	2.04845	7.75425	0.00141415	0.00846989	#N/A	liver
ric3	-2.78306	-0.123945	2.31728	0.58972	-1.99434	-3.82526	-2.52958	-1.83092	-0.535249	1.29567	-2.06228	5.76113	0.00682393	0.0471322	#N/A	skin
zfyve27	-0.0137882	-1.93491	0.506175	1.44252	1.44084	-0.389972	-1.09223	-1.83081	-2.53307	-0.702259	-0.408577	4.07251	0.0217108	0.0490337	#N/A	liver
unk	0.609445	-1.51103	0.929987	-0.0284028	1.59036	-0.240406	0.478386	-1.83076	-1.11197	0.718792	0.32566	4.10081	0.0211943	0.0482853	#N/A	liver
znf783_2	0.396697	-0.763036	1.67577	-1.30943	0.8698	-0.959304	1.27959	-1.8291	0.409795	2.2389	-0.11618	9.13581	0.000600545	0.00529398	#N/A	liver
reep4_2	-0.940889	-1.93429	0.504155	2.37103	0.745053	-1.08378	-2.48394	-1.82884	-3.22899	-1.40015	2.75964	8.55681	0.00117055	0.0180196	#N/A	skin
cnp	0.391491	-2.27896	0.155814	1.73166	2.00284	0.176758	-1.00512	-1.82608	-3.00796	-1.18188	2.41477	11.4354	0.000167669	0.00265921	#N/A	liver
tmem143	0.762615	-0.962183	1.47172	-1.27215	1.2936	-0.531827	1.52607	-1.82543	0.232475	2.0579	0.54548	12.56	9.51e-05	0.00198964	#N/A	liver
peli1	-0.33665	-2.03828	0.393822	1.98111	1.27623	-0.547854	-1.73832	-1.82408	-3.01455	-1.19047	1.94643	21.8363	2.32e-06	0.000365574	#N/A	liver
cyb561d1	0.496724	-2.05259	0.377802	1.17807	1.91199	0.0891911	-0.511006	-1.8228	-2.42299	-0.600198	-0.738634	4.56917	0.0143415	0.0368805	#N/A	liver
akna	0.496304	-2.16564	0.263753	1.40559	1.99646	0.174413	-0.681963	-1.82205	-2.67842	-0.856377	-0.279196	4.1808	0.0198058	0.0459403	#N/A	liver
sertad1	-0.525716	-1.48649	0.940397	1.07181	0.720579	-1.09958	-1.19814	-1.82016	-1.91872	-0.098559	2.39911	10.6085	0.000260219	0.00337339	#N/A	liver
lipg	-0.331345	-0.870168	1.55646	-0.354951	0.404117	-1.41586	0.0177047	-1.81997	-0.386413	1.43356	4.43768	9.41054	0.000729515	0.0141132	#N/A	skin
gin1	0.813895	-1.6929	0.73087	0.148132	1.88009	0.0622687	0.499322	-1.81782	-1.38077	0.437054	2.98616	7.02735	0.00229195	0.0113014	#N/A	liver
camsap2	0.829325	-2.05985	0.36369	0.866833	2.16688	0.349226	-0.0281311	-1.81765	-2.19501	-0.377357	-0.074497	4.80415	0.0118538	0.0323416	#N/A	liver
cyp1a5	-1.87392	-0.857843	1.56462	1.16714	-0.762057	-2.5789	-2.2808	-1.81685	-1.51874	0.298106	0.227977	8.96505	0.000930584	0.0158071	#N/A	skin
tchh_2	-6.26627	-0.0573585	2.36425	3.95938	-4.65668	-6.47289	-7.66923	-1.81621	-3.01255	-1.19634	-0.935025	23.7525	3.06e-06	0.000681581	#N/A	skin
spg21	-0.0443946	-1.1065	1.31294	-0.162042	0.796582	-1.018	0.0882358	-1.81458	-0.708346	1.10624	2.35786	9.60713	0.000455866	0.00457407	#N/A	liver
galnt4	0.312362	-1.62238	0.794261	0.515754	1.45105	-0.361424	-0.152544	-1.81248	-1.6036	0.208881	1.69403	5.79384	0.00551487	0.0195405	#N/A	liver
atg7	0.309256	-1.42297	0.990234	0.123477	1.29917	-0.510733	0.139334	-1.8099	-1.15983	0.650067	1.40156	7.49214	0.0016785	0.00944025	pigmentation variation	liver
wdr31	-0.236644	-0.560876	1.8517	-1.05418	0.243174	-1.56626	0.61315	-1.80943	0.369975	2.17941	-0.306566	6.19215	0.00411767	0.0161095	#N/A	liver
lorf2_102	-1.17458	0.0275241	2.43889	-1.29184	-0.901575	-2.7101	0.0879493	-1.80853	0.989524	2.79805	-1.15563	5.62896	0.00623975	0.0211475	#N/A	liver
lgi1_2	-1.79601	-0.512571	1.89718	0.4114	-0.962579	-2.76989	-1.65556	-1.80731	-0.692979	1.11434	-0.59813	4.09982	0.0212121	0.0483173	#N/A	liver
afap1l2	0.499905	-2.11971	0.289734	1.33007	1.96471	0.157628	-0.622624	-1.80708	-2.58733	-0.780252	-0.0952832	6.45335	0.00341536	0.0143072	#N/A	liver
wdr24	-0.371634	-1.33876	1.06512	0.645271	0.725345	-1.07757	-0.762679	-1.80291	-1.48802	0.314889	0.971579	9.22079	0.000571093	0.00518061	#N/A	liver
tnfsf15	1.06775	-2.95158	-0.54866	2.43249	3.0145	1.21231	-1.02355	-1.80219	-4.03805	-2.23586	-0.659013	9.842	0.000398506	0.0042118	#N/A	liver
slc25a47_2	-2.24425	-0.939171	1.46219	1.72123	-0.97881	-2.77983	-2.97411	-1.80102	-1.9953	-0.194283	1.59992	9.32422	0.000537379	0.00500471	#N/A	liver
slc46a3	-0.0203434	-2.13915	0.261383	1.89811	1.5891	-0.211294	-1.43884	-1.8004	-3.02794	-1.22754	2.08038	19.5829	5.05e-06	0.000518791	#N/A	liver
adam12	-0.445224	-2.00522	0.391741	2.05871	1.17	-0.627724	-1.87795	-1.79772	-3.04795	-1.25022	-1.38659	8.06739	0.00115681	0.00757431	#N/A	liver
prpsap1	0.862199	-1.33566	1.06111	-0.587647	1.6484	-0.149184	1.08738	-1.79758	-0.561012	1.23657	1.88218	6.31876	0.00375917	0.0151761	guanine synthesis in iridophores	liver
vwa5a	-0.452253	-1.14669	1.25	0.34894	0.520824	-1.27669	-0.600895	-1.79751	-1.12172	0.675794	4.78466	14.1105	4.58e-05	0.00138637	#N/A	liver
id3	0.557992	-1.37676	1.01849	-0.199715	1.45107	-0.345371	0.56828	-1.79644	-0.882786	0.913651	5.32055	12.1676	0.000115466	0.00217162	#N/A	liver
arhgef18	1.21243	-1.74507	0.648896	-0.116254	2.21812	0.422649	0.996512	-1.79547	-1.22161	0.573863	1.25533	10.781	0.000237017	0.00321074	#N/A	liver
phkg1	0.0992525	-1.23763	1.15584	-0.0174669	1.00266	-0.792441	0.0875396	-1.7951	-0.915119	0.879981	2.34179	4.85652	0.0113665	0.0314085	#N/A	liver
drc3	2.66761	-1.96589	0.423932	-1.12565	3.47513	1.68276	2.84495	-1.79237	-0.630182	1.16219	0.187777	5.62029	0.00753528	0.0494646	#N/A	skin
aifm2_2	0.845565	-1.11636	1.27278	-1.00199	1.47145	-0.320415	1.38566	-1.79186	-0.0857809	1.70608	1.8078	6.9539	0.00307542	0.0305464	#N/A	skin
slc30a3	-1.00608	-2.62022	-0.23186	3.85815	1.21061	-0.580662	-3.64817	-1.79127	-4.85878	-3.06751	-0.603351	19.9327	9.61e-06	0.00139732	#N/A	skin
vamp3	0.592011	-1.56763	0.820255	0.155365	1.61973	-0.171183	0.327485	-1.79092	-1.29225	0.498668	2.2817	9.81231	0.000405296	0.00425044	#N/A	liver
niban2	1.28953	-1.8844	0.499911	0.0949545	2.38045	0.592215	0.895932	-1.78823	-1.48451	0.303718	4.59513	12.1648	0.000115627	0.00217162	#N/A	liver
psen2	0.529559	-1.36512	1.0187	-0.183136	1.42101	-0.366857	0.534521	-1.78787	-0.886491	0.901378	0.517969	5.84906	0.00529322	0.0189804	pigmentation variation	liver
ppt2-a	-0.786889	-0.70247	1.68055	-0.191193	-0.0633142	-1.85058	-0.446772	-1.78727	-0.383458	1.40381	3.04744	8.92566	0.000680836	0.00565695	#N/A	liver
unc45a	0.667772	-1.91813	0.464047	0.786316	1.93943	0.152794	-0.088908	-1.78664	-2.02834	-0.241702	1.85905	5.33966	0.00777871	0.0245073	#N/A	liver
gprc5b	0.228057	-1.88205	0.498798	1.15519	1.58258	-0.203055	-0.695351	-1.78563	-2.27793	-0.492295	2.88555	5.37647	0.00756146	0.0240408	#N/A	liver
slc26a2	0.416068	-1.33964	1.04036	-0.116784	1.31678	-0.468218	0.399639	-1.785	-0.917143	0.867857	3.68666	6.56496	0.00315644	0.0137269	#N/A	liver
atg2a	-0.60275	-1.48522	0.893406	1.19457	0.661853	-1.12212	-1.34799	-1.78397	-2.00984	-0.22587	5.0842	11.211	0.000188534	0.00287573	#N/A	liver
arhgap31	0.577257	-2.16605	0.212352	1.37644	2.05748	0.273679	-0.59939	-1.7838	-2.65687	-0.87307	2.09302	10.3897	0.000293323	0.00358007	#N/A	liver
ccdc102a	0.513373	-1.41539	0.962917	-0.0609048	1.44657	-0.337158	0.430708	-1.78373	-1.01586	0.767866	2.25391	4.09884	0.0212298	0.0483258	#N/A	liver
socs4	0.401137	-1.47088	0.905165	0.164581	1.40401	-0.378021	0.177417	-1.78204	-1.2266	0.555438	1.96822	9.47271	0.000492753	0.00477949	#N/A	liver
mfsd13a	0.411287	-1.49682	0.879107	0.206429	1.43108	-0.350865	0.153644	-1.78195	-1.27744	0.504509	1.87749	4.58086	0.014205	0.0366406	#N/A	liver
cdc14b	-0.302697	-1.41858	0.955939	0.765334	0.83691	-0.943977	-0.801023	-1.78089	-1.63793	0.142954	1.38481	4.30622	0.0178254	0.0428113	#N/A	liver
cry-dash	0.804246	-1.1171	1.25356	-0.940703	1.44101	-0.336987	1.30871	-1.778	-0.132301	1.6457	3.33711	8.38942	0.00128834	0.0191431	#N/A	skin
htatip2	-6.97295	1.43076	3.79842	1.74377	-6.30278	-8.07852	-6.53753	-1.77574	-0.234752	1.54099	2.06095	4.78431	0.0120444	0.0326774	#N/A	liver
tcf7l2_2	1.02134	-1.78571	0.576375	0.188	2.10529	0.333722	0.625003	-1.77157	-1.48029	0.291281	3.74686	10.894	0.000223066	0.00309703	#N/A	liver
rasgef1a	0.00153732	-1.62552	0.735573	0.888406	1.22029	-0.550527	-0.665151	-1.77082	-1.88544	-0.114624	3.35774	6.50346	0.00329632	0.0140427	#N/A	liver
ets2-a	0.482273	-1.91881	0.440771	0.995771	1.80082	0.0311265	-0.385124	-1.76969	-2.18594	-0.416251	2.89349	4.64166	0.0135178	0.0354001	#N/A	liver
zyg-11	0.22536	-1.26037	1.0978	-0.0627994	1.11429	-0.654333	0.21612	-1.76863	-0.898175	0.870453	1.0453	6.99415	0.00234441	0.0114518	#N/A	liver
cog3	0.0525047	-1.72089	0.636421	1.03197	1.33005	-0.437937	-0.734597	-1.76799	-2.06465	-0.29666	1.64043	8.36917	0.000956911	0.00687516	#N/A	liver
igl1	-0.359408	-2.5916	-0.23437	3.18538	1.67415	-0.0937787	-2.65859	-1.76792	-4.33274	-2.56481	-2.63866	5.69373	0.00715455	0.048203	#N/A	skin
ldlrad4	-0.328034	-1.32209	1.0317	0.618431	0.745544	-1.0198	-0.709848	-1.76534	-1.45539	0.309949	4.39605	6.54381	0.0032038	0.0138469	#N/A	liver
map3k2	0.75282	-2.00407	0.345535	0.905718	2.06767	0.305464	-0.114673	-1.76221	-2.18234	-0.420137	3.8901	11.8662	0.000134392	0.00236374	#N/A	liver
matcap	0.948687	-1.1673	1.18187	-0.963259	1.58699	-0.174889	1.43396	-1.76188	-0.153031	1.60885	-0.807075	4.8432	0.0114883	0.0316437	#N/A	liver
fli1	0.440673	-2.37669	-0.028384	1.9644	2.11302	0.351793	-1.1428	-1.76123	-3.25582	-1.49459	1.25382	13.9648	4.89e-05	0.00143967	#N/A	liver
stil	1.38343	-2.02794	0.319932	0.324577	2.55853	0.797626	0.794143	-1.76091	-1.76439	-0.00348343	0.311996	8.70571	0.000777773	0.00611397	#N/A	liver
ift20-b	-0.218487	-0.836926	1.51056	-0.455146	0.463829	-1.29678	0.177494	-1.76061	-0.286335	1.47428	1.73292	6.80854	0.00266325	0.0123381	#N/A	liver
sh2b3	0.0837848	-2.43592	-0.0907829	2.44292	1.88978	0.130926	-1.76935	-1.75886	-3.65913	-1.90028	2.02362	17.192	1.24e-05	0.000737653	#N/A	liver
tgfbr2	0.755126	-2.27082	0.0728944	1.4428	2.26946	0.511674	-0.515754	-1.75778	-2.78521	-1.02743	2.72594	9.83495	0.000400107	0.00422543	pigmentation variation	liver
loc100486380	-1.52357	-1.36657	0.975666	1.91447	-0.117747	-1.87443	-2.57853	-1.75668	-2.46078	-0.704105	2.12483	22.8389	1.67e-06	0.000314581	#N/A	liver
tgm1	0.288092	-1.26554	1.07545	-0.0980101	1.16522	-0.590521	0.289576	-1.75574	-0.875644	0.880098	3.65226	11.3622	0.000174185	0.0027369	#N/A	liver
lpin1	-0.148809	-1.26217	1.07863	0.332349	0.835021	-0.92058	-0.360868	-1.7556	-1.19589	0.559712	3.01588	5.09817	0.00938566	0.0276756	#N/A	liver
abhd12	0.552407	-1.45404	0.885155	0.0164784	1.50484	-0.249561	0.401946	-1.7544	-1.10289	0.651507	2.67087	7.87645	0.00130689	0.0081291	#N/A	liver
pax7	-2.67024	-0.959801	1.37902	2.25102	-1.28283	-3.03695	-3.69095	-1.75412	-2.40812	-0.654	-2.26926	7.10166	0.00217913	0.0109684	pigmentation variation	liver
ctsz	0.616231	-1.32703	1.00928	-0.298487	1.45744	-0.294791	0.686038	-1.75223	-0.771405	0.980829	7.42342	9.76511	0.000416356	0.00433624	#N/A	liver
itga2	-0.0162473	-2.22315	0.113139	2.12626	1.65518	-0.09704	-1.60688	-1.75222	-3.26206	-1.50984	0.807017	4.42996	0.0160822	0.0398165	#N/A	liver
peg10	1.38266	-1.62943	0.706343	-0.459569	2.25907	0.507238	1.38167	-1.75183	-0.877399	0.874434	6.24455	15.4482	2.54e-05	0.00104206	#N/A	liver
esrp1	-0.054705	-1.21176	1.12254	0.143917	0.867788	-0.882937	-0.148966	-1.75072	-1.01675	0.73397	3.46339	7.06115	0.00223985	0.0111786	#N/A	liver
sgms1	0.0223457	-1.95241	0.380952	1.54912	1.48107	-0.268955	-1.14508	-1.75002	-2.62615	-0.876124	0.573897	7.30192	0.00190444	0.0101444	#N/A	liver
cpd	0.118626	-1.67055	0.662764	0.889161	1.34188	-0.408103	-0.577901	-1.74999	-1.91978	-0.169798	3.36203	9.64177	0.000446859	0.00451858	#N/A	liver
sema7a	1.44646	-2.45806	-0.125745	1.13735	2.92838	1.17915	0.231832	-1.74923	-2.69655	-0.947318	1.40764	9.88433	0.000389043	0.00415715	#N/A	liver
mbd1	0.363028	-1.644	0.687799	0.593178	1.50527	-0.243578	-0.172613	-1.74885	-1.67789	0.0709652	2.77133	7.45369	0.00172168	0.0095641	#N/A	liver
naa80	1.24881	-1.71103	0.618563	-0.156339	2.21988	0.472684	1.05386	-1.7472	-1.16602	0.581177	0.696909	10.7196	0.000245003	0.0032571	#N/A	liver
pilra	1.25366	-2.28646	0.0425664	0.990233	2.65508	0.908317	0.197567	-1.74677	-2.45752	-0.71075	1.26146	5.8114	0.00544328	0.0193628	#N/A	liver
sstr4	4.2701	-1.76961	0.559386	-3.05988	4.52978	2.78304	5.49748	-1.74674	0.967706	2.71445	-1.61528	8.68772	0.000786349	0.00616458	#N/A	liver
prkaa2	-0.0438242	-1.16601	1.16238	0.0474604	0.841642	-0.904651	-0.0684635	-1.74629	-0.910105	0.836187	1.4975	4.85843	0.0113492	0.0313789	#N/A	liver
dcp2	0.952709	-2.12619	0.201359	0.972122	2.30917	0.563512	-0.0145604	-1.74566	-2.32373	-0.578073	0.0813907	7.9015	0.00128603	0.00806966	#N/A	liver
papss2	-1.01256	-1.29872	1.02735	1.28393	0.214618	-1.52993	-1.72237	-1.74455	-1.93699	-0.192438	5.58461	5.43424	0.00723394	0.0233943	#N/A	liver
dzip1	-1.27098	-0.627121	1.69826	0.199837	-0.482895	-2.22693	-1.10311	-1.74404	-0.620218	1.12382	-1.13863	4.69549	0.0129397	0.0344179	#N/A	liver
kpna1_2	-0.0892722	-2.01162	0.313553	1.78733	1.44176	-0.302119	-1.40746	-1.74388	-2.84921	-1.10534	2.51287	7.569	0.00159574	0.00914695	#N/A	liver
sox7	-0.806744	-1.27974	1.04531	1.04117	0.354746	-1.38904	-1.38593	-1.74379	-1.74068	0.00310855	0.495988	5.54152	0.00666629	0.0221014	#N/A	liver
tanc1	0.769598	-1.7921	0.532073	0.49043	1.92127	0.178144	0.209376	-1.74313	-1.7119	0.0312326	2.23415	7.74543	0.00142226	0.00849597	#N/A	liver
gmfb	-2.44404	1.61759	3.93996	-3.11352	-3.04622	-4.788	0.50211	-1.74178	3.54833	5.29011	-0.234744	7.89095	0.00129477	0.00809083	#N/A	liver
scd	0.709512	-1.87055	0.449403	0.711637	1.93505	0.195082	-0.00159338	-1.73997	-1.93664	-0.196675	2.52936	7.33523	0.00186257	0.0100065	#N/A	liver
tada2a	0.357595	-0.736331	1.58139	-1.20266	0.820445	-0.917849	1.17019	-1.73829	0.349745	2.08804	1.13191	7.73978	0.00142748	0.00851588	#N/A	liver
efcab11	-0.559585	-0.746696	1.5708	-0.264516	0.140333	-1.59779	-0.221302	-1.73812	-0.361634	1.37649	1.34372	9.96758	0.000371144	0.00407168	#N/A	liver
dmbt1_2	-0.450759	-1.3239	0.992653	0.78201	0.654859	-1.08256	-0.924577	-1.73742	-1.57944	0.157982	7.58265	4.33543	0.0173959	0.0420929	#N/A	liver
dera_2	-0.370257	-1.40621	0.908134	0.868335	0.776966	-0.958793	-0.928944	-1.73576	-1.70591	0.0298493	3.81228	4.09047	0.0213813	0.0485484	#N/A	liver
slc43a1	0.263766	-1.68592	0.627466	0.794687	1.46226	-0.272775	-0.39819	-1.73504	-1.86045	-0.125415	1.94178	4.37529	0.0168282	0.0410709	#N/A	liver
caap1	-0.125757	-1.28719	1.02592	0.387029	0.871074	-0.863756	-0.38459	-1.73483	-1.25566	0.479167	1.20952	6.2719	0.00388771	0.0155051	#N/A	liver
tef	0.278892	-0.740734	1.57099	-1.10914	0.76472	-0.96907	1.04103	-1.73379	0.276307	2.0101	4.78288	17.9586	9.22e-06	0.000638111	#N/A	liver
cnppd1	-0.626266	-1.68431	0.626914	1.68367	0.793536	-0.939885	-1.73245	-1.73342	-2.52598	-0.792564	3.57259	13.0945	7.35e-05	0.0017353	#N/A	liver
exoc5	0.146769	-1.40058	0.909857	0.343949	1.16051	-0.572316	-0.147885	-1.73282	-1.30839	0.424431	3.00681	11.3643	0.000173993	0.0027369	pigmentation variation	liver
cep97	0.834661	-2.35249	-0.043017	1.56084	2.39036	0.658258	-0.544638	-1.7321	-2.935	-1.2029	9.21538	14.7111	6.25e-05	0.00376548	#N/A	skin
kndc1	0.518429	-1.58906	0.719853	0.350778	1.58062	-0.151068	0.125738	-1.73168	-1.45488	0.276806	0.720363	5.63563	0.00620848	0.0210912	#N/A	liver
tjp3	-0.257519	-1.23482	1.07372	0.418617	0.732976	-0.998432	-0.507102	-1.73141	-1.24008	0.49133	2.05463	9.26663	0.000555872	0.00511072	#N/A	liver
loc100488690	-0.285216	-1.00578	1.30119	-0.0101923	0.540421	-1.1898	-0.206268	-1.73022	-0.746689	0.983533	1.11768	4.20492	0.019407	0.0453769	#N/A	liver
pan3	-0.0183337	-1.65388	0.652666	1.01954	1.22666	-0.50325	-0.778408	-1.72991	-2.00506	-0.275158	1.1514	5.24846	0.008347	0.0257532	#N/A	liver
peli2	-0.147693	-1.27984	1.02548	0.402049	0.849108	-0.87988	-0.412306	-1.72899	-1.26141	0.467574	2.23071	10.7043	0.000247036	0.0032689	#N/A	liver
cdk20	0.0747774	-1.15457	1.15049	-0.070696	0.92201	-0.806783	0.109105	-1.72879	-0.812905	0.915888	2.672	6.89349	0.00251176	0.0119678	#N/A	liver
dffa	-0.0532777	-1.15301	1.15002	0.0562675	0.824796	-0.90247	-0.0821589	-1.72727	-0.906955	0.820312	2.95357	6.16548	0.0041979	0.0163105	#N/A	liver
vsig10	0.148654	-1.45796	0.844911	0.464393	1.20496	-0.522193	-0.236804	-1.72715	-1.44176	0.285388	2.27086	4.93349	0.0106898	0.0301652	#N/A	liver
sertad2_2	0.301559	-2.24838	0.0540408	1.89278	1.91246	0.185638	-1.19342	-1.72682	-3.10588	-1.37906	1.89757	17.2075	1.24e-05	0.000737653	#N/A	liver
uggt2	-0.932827	-1.47468	0.8276	1.57991	0.406391	-1.32032	-1.88455	-1.72671	-2.29094	-0.564232	0.694892	9.19007	0.00058155	0.00522933	#N/A	liver
fbln5	-1.04297	-1.06945	1.23233	0.880088	0.0198629	-1.70647	-1.44229	-1.72633	-1.46215	0.26418	0.528659	4.90951	0.0108957	0.0304929	#N/A	liver
srd5a3	0.766377	-1.25408	1.04691	-0.559213	1.51534	-0.210403	0.994192	-1.72574	-0.521149	1.20459	2.49035	13.1182	7.26e-05	0.00172486	#N/A	liver
il10rb	-1.03196	-2.01248	0.287689	2.75675	0.735388	-0.989738	-2.84154	-1.72513	-3.57692	-1.8518	1.95257	43.5194	1.1e-08	1.1e-05	#N/A	liver
inpp5j	-0.0687748	-2.00298	0.296299	1.77546	1.45065	-0.273806	-1.38317	-1.72446	-2.83383	-1.10937	-0.96951	4.23998	0.0188429	0.0444782	#N/A	liver
ctnna1	0.244702	-1.60162	0.697613	0.659304	1.38474	-0.339683	-0.310951	-1.72442	-1.69569	0.0287317	3.70707	12.8142	8.4e-05	0.00186301	#N/A	liver
dnah8_2	2.32751	-2.21553	0.0834398	-0.195419	3.40728	1.68305	1.8922	-1.72423	-1.51508	0.209144	-1.99692	5.63004	0.00748341	0.0492583	#N/A	skin
ptpn14	-0.508596	-1.0344	1.26452	0.278481	0.394355	-1.32984	-0.590308	-1.72419	-0.984663	0.739528	-0.0828093	4.35574	0.0171041	0.0415796	#N/A	liver
sasb_3	0.291977	-0.567443	1.73066	-1.4552	0.644565	-1.07901	1.31038	-1.72358	0.665815	2.38939	3.66623	7.93296	0.00168286	0.0221038	#N/A	skin
ptk7	1.00954	-1.81476	0.483023	0.322198	2.11823	0.394889	0.515508	-1.72334	-1.60272	0.120619	2.44187	7.82466	0.00135121	0.0082645	#N/A	liver
ddhd2	0.386444	-1.32058	0.9757	-0.0415598	1.28027	-0.441942	0.321003	-1.72221	-0.959268	0.762945	2.33153	6.81081	0.00265908	0.0123258	#N/A	liver
fbxo10	0.341043	-0.569064	1.72638	-1.49836	0.68258	-1.039	1.37955	-1.72158	0.696974	2.41856	-0.582665	4.74755	0.0124064	0.0333951	#N/A	liver
lgr4	-0.123306	-1.43348	0.858117	0.698671	0.982632	-0.736067	-0.616482	-1.7187	-1.59911	0.119585	4.95954	5.82911	0.00537215	0.0191701	#N/A	liver
scai	0.970522	-1.40197	0.889531	-0.458086	1.77937	0.0607426	1.07146	-1.71862	-0.70791	1.01071	0.774933	5.9125	0.0050506	0.0183511	#N/A	liver
cep104	0.153119	-0.937055	1.35437	-0.570437	0.817631	-0.90094	0.542667	-1.71857	-0.274964	1.44361	2.25142	7.21856	0.00201385	0.0104788	#N/A	liver
dr1	1.41307	-2.60534	-0.314507	1.50677	3.01381	1.29569	-0.0702724	-1.71812	-3.08408	-1.36596	-2.3495	4.27692	0.0182677	0.0435573	#N/A	liver
nbr1	0.620126	-1.74928	0.540312	0.588843	1.77706	0.05986	0.0234622	-1.7172	-1.75359	-0.0363978	4.79803	14.6389	3.62e-05	0.00123476	#N/A	liver
igf3	-3.79727	-1.00437	1.28515	3.5165	-2.09467	-3.81182	-5.48533	-1.71714	-3.39066	-1.67352	1.04266	8.57782	0.000841076	0.00642897	#N/A	liver
zbtb7b	-0.202011	-1.48128	0.808153	0.875142	0.959455	-0.757623	-0.807865	-1.71708	-1.76732	-0.0502416	2.80443	9.59349	0.000459465	0.00459465	#N/A	liver
mcu	0.619449	-1.10266	1.18638	-0.703173	1.29158	-0.425202	0.991967	-1.71678	-0.299616	1.41717	2.52501	11.8347	0.000136558	0.00237457	#N/A	liver
tmem86a	-0.313663	-1.83249	0.456177	1.68998	1.13912	-0.57738	-1.50273	-1.7165	-2.64185	-0.925351	1.95674	15.2414	2.78e-05	0.00109234	#N/A	liver
cd48	-0.794698	-1.24181	1.0459	0.990609	0.335335	-1.38045	-1.33898	-1.71578	-1.67432	0.041469	2.02536	6.01071	0.00469882	0.0174612	#N/A	liver
abhd12b	0.491198	-1.22031	1.06682	-0.337704	1.28363	-0.431714	0.621676	-1.71534	-0.661954	1.05339	4.43106	12.6907	8.92e-05	0.00195127	#N/A	liver
slamf8	0.25991	-1.14717	1.13965	-0.252387	1.05531	-0.659804	0.384222	-1.71511	-0.671088	1.04403	0.335024	5.15624	0.00896838	0.026911	#N/A	liver
myo15a	1.59787	-1.78633	0.498438	-0.309974	2.53815	0.824571	1.43088	-1.71358	-1.10727	0.606309	-0.112961	4.50229	0.0151506	0.0381412	#N/A	liver
scyl2	-0.110083	-1.09252	1.19081	0.0117876	0.736826	-0.975673	-0.0914033	-1.7125	-0.828229	0.88427	1.73761	11.0612	0.000204058	0.00298759	#N/A	liver
smim1	-0.326513	-1.39025	0.889095	0.827668	0.797803	-0.911706	-0.865636	-1.70951	-1.66344	0.0460704	0.182602	5.22188	0.00852108	0.0260763	#N/A	liver
tmem243	-0.323505	-0.893278	1.3851	-0.168318	0.42733	-1.28145	-0.11639	-1.70878	-0.54372	1.16506	1.56486	7.54598	0.00162005	0.00923019	#N/A	liver
arhgap39_2	0.506368	-1.92134	0.355726	1.05925	1.82078	0.112982	-0.414661	-1.7078	-2.23545	-0.527643	3.84991	7.12062	0.00215134	0.0108692	#N/A	liver
hmgxb4	-0.0491531	-0.951977	1.32416	-0.323025	0.677118	-1.02998	0.205404	-1.7071	-0.471714	1.23539	1.76596	10.0077	0.000362845	0.00404224	#N/A	liver
parp9_4	2.74688	-1.91747	0.358119	-1.18753	3.49827	1.79157	2.95081	-1.70669	-0.547455	1.15924	2.32283	12.2005	0.000113586	0.00216067	#N/A	liver
zfand5_4	-3.76476	-0.71252	1.56253	2.91475	-2.28918	-3.99547	-5.00963	-1.70629	-2.72045	-1.01416	-2.53045	9.1869	0.000582642	0.00523556	#N/A	liver
uspl1	0.394546	-2.2226	0.0522625	1.77579	1.96286	0.256712	-1.03593	-1.70615	-2.99879	-1.29265	0.875629	7.84876	0.00133039	0.00819694	#N/A	liver
daam1-a	-0.138587	-1.3818	0.892813	0.627573	0.932408	-0.77355	-0.57462	-1.70596	-1.50703	0.19893	3.73378	8.45466	0.000907449	0.0066924	#N/A	liver
ccdc30	-0.119525	-1.13433	1.13981	0.11404	0.761103	-0.944505	-0.175174	-1.70561	-0.936277	0.769331	0.150067	4.42356	0.0161676	0.039904	#N/A	liver
cln8	0.762306	-1.98564	0.28683	0.936502	2.06096	0.356607	-0.130647	-1.70435	-2.19161	-0.487254	0.0477778	8.26841	0.00101907	0.00710466	#N/A	liver
pim3_2	-0.498222	-0.762796	1.50963	-0.248607	0.19843	-1.50589	-0.187211	-1.70432	-0.385642	1.31867	4.37311	9.69869	0.000625521	0.013029	#N/A	skin
slc25a36	-0.418537	-0.859315	1.41149	-0.133637	0.330584	-1.37252	-0.213675	-1.7031	-0.544258	1.15884	0.936163	8.15929	0.00109144	0.0073659	#N/A	liver
ripk1	0.45405	-1.75109	0.519379	0.777666	1.65386	-0.0489968	-0.242712	-1.70286	-1.89657	-0.193715	1.9117	10.4985	0.000276317	0.00348016	#N/A	liver
mybl2	0.482275	-1.13227	1.13779	-0.487794	1.21091	-0.491638	0.727552	-1.70255	-0.483359	1.21919	0.477111	7.86931	0.00131291	0.00814508	#N/A	liver
cluh	0.665583	-1.52216	0.746822	0.109758	1.64081	-0.0609293	0.416869	-1.70174	-1.22394	0.477798	3.49677	4.34605	0.0172426	0.0418264	#N/A	liver
vmo1_2	-2.09016	0.146613	2.41358	-0.470031	-1.67758	-3.3778	-1.21509	-1.70022	0.462483	2.16271	1.43876	6.39399	0.00443001	0.0373097	#N/A	skin
stag1	0.143464	-1.50088	0.765782	0.591637	1.23326	-0.466739	-0.33613	-1.7	-1.56939	0.130609	2.92687	9.42474	0.000506705	0.00485402	#N/A	liver
cfap210	2.39828	-1.93724	0.329038	-0.790076	3.25164	1.55193	2.39127	-1.69971	-0.860374	0.839335	-1.81801	4.85317	0.011397	0.0314624	#N/A	liver
cog7	0.325831	-0.882836	1.38297	-0.825967	0.9065	-0.792856	0.863849	-1.69936	-0.0426515	1.65671	2.22875	8.07598	0.00115053	0.0075623	#N/A	liver
evc	-0.221773	-0.669811	1.59493	-0.703351	0.336029	-1.36253	0.361183	-1.69856	0.0251547	1.72371	1.03896	4.61326	0.0138342	0.035997	#N/A	liver
ddb2	0.772714	-1.64991	0.612915	0.264282	1.81697	0.11985	0.381324	-1.69712	-1.43564	0.261475	2.83688	6.76703	0.00274092	0.0125526	pigmentation variation	liver
ncoa2	0.188261	-1.79155	0.470477	1.13281	1.48486	-0.211662	-0.708411	-1.69652	-2.19327	-0.496749	3.70731	13.8892	5.07e-05	0.00146198	#N/A	liver
phka2	-0.14419	-1.09516	1.16669	0.0726582	0.713226	-0.98316	-0.162636	-1.69639	-0.875862	0.820524	5.32459	6.8568	0.00257599	0.0121455	#N/A	liver
slc23a2	0.383799	-2.09466	0.165871	1.54499	1.85884	0.163446	-0.87089	-1.6954	-2.72973	-1.03434	3.58569	10.7651	0.000239064	0.00321917	#N/A	liver
lrrc51_2	-1.79814	-2.42798	-0.169746	4.39587	0.472379	-1.2213	-4.64551	-1.69368	-5.11789	-3.42421	-2.99185	6.2524	0.00487052	0.0390405	#N/A	skin
c7orf50	-4.69187	-0.0928225	2.16534	2.61935	-3.44929	-5.14291	-5.48342	-1.69362	-2.03413	-0.34051	-1.092	6.44648	0.00427814	0.0365707	#N/A	skin
gpatch2	0.195922	-1.35391	0.902989	0.255003	1.16238	-0.530301	-0.0443106	-1.69268	-1.20669	0.48599	1.77392	5.54543	0.00664654	0.0220846	#N/A	liver
bmpr2	-0.143703	-2.12854	0.126518	2.14573	1.48863	-0.202666	-1.71707	-1.69129	-3.2057	-1.51441	5.12671	17.1006	1.29e-05	0.000746942	pigmentation variation	liver
wdr44	0.294234	-1.69909	0.555565	0.849287	1.49499	-0.195998	-0.416289	-1.69099	-1.91128	-0.220291	4.47107	11.7844	0.000140103	0.00239489	#N/A	liver
shkbp1	0.458071	-1.79179	0.461812	0.871912	1.6874	-0.00280566	-0.310381	-1.6902	-1.99778	-0.307575	1.19731	8.30195	0.000997895	0.0070403	#N/A	liver
pgr	-1.97946	-0.481232	1.7709	0.689795	-1.12367	-2.81277	-2.00194	-1.6891	-0.87827	0.810825	-0.401319	6.40141	0.00354377	0.0146117	#N/A	liver
alg6	-0.260897	-1.05884	1.19322	0.126511	0.598455	-1.09059	-0.290556	-1.68905	-0.889012	0.800035	1.31557	5.38354	0.00752054	0.0239555	#N/A	liver
ctsd_2	0.4125	-1.25994	0.989903	-0.142463	1.25433	-0.433053	0.416222	-1.68738	-0.838107	0.849275	6.95694	6.09526	0.00441748	0.0167691	#N/A	liver
epc2	-0.283856	-1.38867	0.860618	0.811903	0.828607	-0.858356	-0.82182	-1.68696	-1.65043	0.0365362	2.03533	12.2002	0.000113598	0.00216067	#N/A	liver
slc49a4	-0.36654	-1.53317	0.715725	1.18398	0.874971	-0.811699	-1.16289	-1.68667	-2.03786	-0.351194	4.28873	10.39	0.000293276	0.00358007	#N/A	liver
lmo2	0.0541041	-1.71648	0.531715	1.13066	1.32794	-0.358208	-0.807417	-1.68614	-2.13535	-0.449209	1.88258	4.17837	0.0198465	0.0460189	#N/A	liver
arid1a	0.518612	-1.79842	0.44971	0.830095	1.73777	0.0516765	-0.233612	-1.6861	-1.97138	-0.285288	3.95873	12.2124	0.000112912	0.00216067	#N/A	liver
tnfrsf19_2	-0.679631	-1.44334	0.803989	1.31898	0.572781	-1.11271	-1.49896	-1.6855	-2.07174	-0.386244	1.36706	7.3498	0.00239762	0.0267358	#N/A	skin
tmprss11g	-0.301953	-0.865494	1.38138	-0.213934	0.422656	-1.2625	-0.0660138	-1.68516	-0.48867	1.19649	1.32396	5.94909	0.00491626	0.0180272	#N/A	liver
foxo3	-0.177313	-1.79983	0.446902	1.53024	1.21688	-0.468161	-1.28066	-1.68505	-2.49755	-0.812501	4.89291	20.7842	3.31e-06	0.000423096	#N/A	liver
zo29_12	0.202532	-1.12491	1.11973	-0.197356	0.99558	-0.6879	0.299916	-1.68348	-0.695664	0.987816	0.36707	5.33745	0.00779193	0.0245261	#N/A	liver
anpep	0.673537	-2.84178	-0.598084	2.76632	2.63649	0.953716	-1.56959	-1.68277	-4.20608	-2.52331	1.24921	8.53608	0.00118446	0.0181498	#N/A	skin
lcor	0.663965	-1.64416	0.59616	0.38404	1.7311	0.0508538	0.209944	-1.68024	-1.52115	0.15909	0.825158	5.5446	0.00665069	0.0220875	#N/A	liver
abcc2	-0.407616	-1.55012	0.690101	1.26763	0.856875	-0.823287	-1.25643	-1.68016	-2.11331	-0.433147	7.5709	8.5465	0.00085743	0.00650266	#N/A	liver
hpdl	-2.09479	-1.13448	1.1051	2.12417	-0.720239	-2.39992	-3.16422	-1.67968	-2.44398	-0.764297	-2.55931	4.93483	0.0106784	0.0301602	#N/A	liver
c8orf44_3	-1.90117	1.09196	3.33114	-2.52193	-2.24485	-3.92423	0.465566	-1.67938	2.71042	4.3898	-2.11332	4.10236	0.0211663	0.0482478	#N/A	liver
lypd2_5	-1.9091	-1.06515	1.17396	1.80029	-0.632962	-2.3123	-2.78204	-1.67933	-2.14908	-0.469747	6.50686	20.9716	6.93e-06	0.00112934	#N/A	skin
arhgef37	0.385517	-1.31695	0.921645	0.00978822	1.27685	-0.402096	0.281797	-1.67895	-0.995054	0.683893	4.73011	24.5255	9.89e-07	0.000235321	#N/A	liver
mex3c	-0.202783	-1.60977	0.626254	1.1863	1.05524	-0.621778	-1.04181	-1.67702	-2.09705	-0.420031	2.07043	11.5037	0.000161832	0.00259698	#N/A	liver
ppt1	-0.206127	-0.900811	1.33504	-0.228103	0.521013	-1.15588	0.0164822	-1.67689	-0.504531	1.17236	4.60407	9.49383	0.000486744	0.0047457	#N/A	liver
lrp6	0.610815	-1.47033	0.76533	0.0941849	1.56086	-0.115886	0.387473	-1.67675	-1.17339	0.503359	2.99341	5.18081	0.00879804	0.0265673	#N/A	liver
sap30	-0.151959	-1.08127	1.15423	0.0790017	0.696982	-0.979639	-0.173221	-1.67662	-0.870203	0.806419	3.3374	6.1204	0.00433745	0.0166164	#N/A	liver
plpbp	-0.0480823	-1.0093	1.22301	-0.165629	0.720913	-0.953319	0.0881598	-1.67423	-0.632753	1.04148	3.89057	6.35035	0.00367518	0.0149432	#N/A	liver
jkamp	-0.488711	-0.924534	1.30576	0.107481	0.326868	-1.34586	-0.447144	-1.67272	-0.774012	0.898712	1.82738	9.06669	0.00062574	0.00541056	#N/A	liver
drp2	-1.94666	-0.255285	1.97367	0.228269	-1.26853	-2.94025	-1.6312	-1.67172	-0.362666	1.30905	-1.25172	6.3353	0.00371495	0.0150536	#N/A	liver
tmem184b	0.485646	-1.84074	0.387577	0.967516	1.74479	0.0735516	-0.361402	-1.67124	-2.10619	-0.434954	3.39072	10.2332	0.000319854	0.00374545	#N/A	liver
rnf44	0.203466	-1.67233	0.555788	0.913072	1.40684	-0.264241	-0.532204	-1.67109	-1.93905	-0.267963	3.575	6.89008	0.00251766	0.0119829	#N/A	liver
pank1	0.352453	-1.68697	0.539956	0.794559	1.52957	-0.140627	-0.331579	-1.67019	-1.86115	-0.190952	4.27222	4.67357	0.0131718	0.03481	#N/A	liver
rif1	0.509014	-1.55476	0.671386	0.374361	1.54783	-0.121779	0.10099	-1.66961	-1.44684	0.222769	0.882744	4.67258	0.0131824	0.0348243	#N/A	liver
slc6a8_2	0.426689	-2.0411	0.183978	1.43044	1.85085	0.182033	-0.752811	-1.66881	-2.60366	-0.934844	0.897975	4.40601	0.0164045	0.0403639	#N/A	liver
hnf4a	0.222442	-2.08194	0.142997	1.7165	1.72829	0.0595837	-1.12054	-1.6687	-2.84883	-1.18013	4.15269	7.55833	0.00160696	0.00918551	#N/A	liver
cdkl5	-0.0286664	-0.934717	1.28996	-0.326577	0.679538	-0.98897	0.223433	-1.66851	-0.456105	1.2124	1.85984	8.12135	0.00111792	0.00745257	#N/A	liver
fkrp	-0.41504	-0.787331	1.4371	-0.234729	0.279218	-1.3891	-0.135233	-1.66832	-0.414451	1.25387	1.2866	7.1264	0.00214295	0.0108556	#N/A	liver
ulk1	-0.589984	-1.2415	0.982836	0.848647	0.488637	-1.17961	-1.07897	-1.66825	-1.56761	0.100642	4.06825	8.84049	0.000716696	0.00582987	#N/A	liver
tecpr2	0.519109	-1.79784	0.425361	0.853371	1.73771	0.0703111	-0.250697	-1.6674	-1.98841	-0.321008	2.57101	7.62387	0.0015394	0.00894482	#N/A	liver
slc38a3	0.547584	-1.78698	0.435391	0.804007	1.75092	0.0841449	-0.192317	-1.66678	-1.94324	-0.276462	6.23955	7.86465	0.00131685	0.00815248	#N/A	liver
irs2-a	-0.115138	-1.94096	0.281105	1.77499	1.36937	-0.297182	-1.4176	-1.66655	-2.78696	-1.12041	6.47157	6.25097	0.00394665	0.0156344	#N/A	liver
vcpip1	-0.259214	-1.3293	0.892523	0.695992	0.802565	-0.863803	-0.716405	-1.66637	-1.51897	0.147398	3.3681	12.464	9.97e-05	0.00204547	#N/A	liver
lmnb2	-0.100928	-1.6307	0.590641	1.14098	1.14733	-0.518676	-0.931434	-1.666	-2.07876	-0.412758	1.70517	6.97586	0.00237388	0.0115335	#N/A	liver
hid1	-0.117825	-1.11892	1.10161	0.135136	0.750818	-0.914573	-0.189721	-1.66539	-0.940539	0.724853	3.8764	6.59772	0.00308461	0.0135151	#N/A	liver
sema4g	0.518562	-1.82883	0.390334	0.919938	1.76055	0.0961714	-0.301031	-1.66438	-2.06158	-0.397203	2.98719	9.08897	0.000617492	0.00538403	#N/A	liver
cngb3	-1.25427	-0.711152	1.50741	0.458018	-0.407341	-2.07126	-1.28422	-1.66392	-0.876877	0.787043	-0.314848	4.77229	0.0121614	0.0329029	#N/A	liver
tnnc1	1.68417	-0.556542	1.66171	-2.78933	1.68053	0.016847	3.35513	-1.66369	1.67459	3.33828	0.0987394	9.89192	0.000387372	0.00415334	#N/A	liver
spacdr_2	-5.76953	0.555891	2.77314	2.4405	-4.74407	-6.407	-6.15752	-1.66294	-1.41346	0.24948	-0.92669	6.66709	0.00370044	0.033831	#N/A	skin
fras1	-0.0129508	-1.81071	0.406269	1.41739	1.34832	-0.314415	-1.07276	-1.66274	-2.42108	-0.758343	0.933942	6.46466	0.00338809	0.0142369	#N/A	liver
vps4b	-0.0488556	-1.04674	1.16862	-0.0730293	0.748411	-0.913108	0.0181303	-1.66152	-0.730281	0.931238	4.53631	17.0195	1.33e-05	0.000758463	#N/A	liver
ralgapa1	0.667547	-1.66733	0.546807	0.452979	1.75116	0.0905549	0.160926	-1.6606	-1.59023	0.0703711	2.46096	7.39267	0.00179272	0.00979407	#N/A	liver
dgat2	-3.99312	-0.873522	1.33846	3.52818	-2.3397	-3.99868	-5.64097	-1.65898	-3.30128	-1.64229	0.00797529	13.9298	8.6e-05	0.00452348	carotenoid metabolism	skin
kif3b	0.147455	-1.35851	0.851278	0.359782	1.12948	-0.527868	-0.159245	-1.65735	-1.28872	0.368623	2.6172	10.3595	0.000298242	0.00361507	#N/A	liver
gkn2_3	1.36183	-1.5677	0.641727	-0.435862	2.19715	0.540078	1.34827	-1.65707	-0.848875	0.808192	8.05191	21.502	5.89e-06	0.00107015	#N/A	skin
tprkb	0.227736	-0.933505	1.27571	-0.569943	0.870931	-0.785982	0.598259	-1.65691	-0.272671	1.38424	0.857414	4.65615	0.0133594	0.0351277	#N/A	liver
uvrag	0.80118	-1.68832	0.520221	0.366918	1.86712	0.210719	0.325696	-1.6564	-1.54143	0.114977	1.41151	6.75843	0.00275733	0.0126126	pigmentation variation	liver
lgg_00306	-0.967219	0.00678944	2.2151	-1.25467	-0.730506	-2.38674	0.215585	-1.65623	0.946091	2.60232	2.6993	5.37426	0.00757435	0.0240534	#N/A	liver
harbi1_10	-0.811811	-1.1806	1.02755	0.964863	0.276591	-1.37952	-1.33251	-1.65611	-1.6091	0.0470126	1.88695	5.13141	0.0091443	0.0272221	#N/A	liver
alg10	0.507649	-0.982714	1.22464	-0.749579	1.11777	-0.537747	0.942921	-1.65552	-0.174852	1.48067	1.96296	7.81667	0.0013582	0.00828264	#N/A	liver
cbfb	0.0423175	-1.59021	0.617036	0.930857	1.2244	-0.431039	-0.666404	-1.65543	-1.8908	-0.235366	3.0936	12.6724	9e-05	0.00195729	#N/A	liver
cep164	-0.205337	-0.873032	1.33302	-0.254648	0.500771	-1.15377	0.0369831	-1.65454	-0.463788	1.19075	0.222247	5.04934	0.00975309	0.0283719	#N/A	liver
xdh_13	-2.07768	-1.80429	0.401198	3.48077	-0.205043	-1.85916	-4.16884	-1.65411	-3.96379	-2.30968	-2.49282	8.43901	0.000916287	0.0067125	#N/A	liver
cep350	0.59396	-1.69181	0.512318	0.585536	1.71433	0.061231	0.00631779	-1.6531	-1.70801	-0.0549132	3.22911	13.8945	5.05e-05	0.00146198	#N/A	liver
c2cd3	0.789964	-1.11996	1.08246	-0.752456	1.43245	-0.219368	1.15682	-1.65181	-0.27563	1.37618	0.540216	4.45854	0.0157068	0.0391332	#N/A	liver
nfkb1	0.416492	-1.62941	0.572458	0.640463	1.53443	-0.116975	-0.167978	-1.6514	-1.70241	-0.0510031	1.87474	5.51873	0.00678262	0.0223886	#N/A	liver
zdhhc17	0.613693	-1.52764	0.67396	0.239989	1.606	-0.0452002	0.280279	-1.6512	-1.32572	0.325479	1.85924	6.37388	0.00361397	0.0147983	#N/A	liver
selp	1.01446	-2.79554	-0.596062	2.37714	2.8575	1.20789	-1.02201	-1.64961	-3.87952	-2.2299	0.0857168	7.2899	0.0019198	0.0102048	#N/A	liver
tbc1d16	0.549226	-1.3331	0.865506	-0.0816285	1.41175	-0.23721	0.473141	-1.64896	-0.938606	0.710351	3.26378	18.9694	6.31e-06	0.000540501	#N/A	liver
plxnc1	0.699649	-1.63362	0.5649	0.369066	1.74995	0.101061	0.247937	-1.64889	-1.50201	0.146876	3.46618	6.53263	0.00322914	0.0139051	#N/A	liver
hmgxb3	-0.227061	-1.46645	0.732063	0.961443	0.929538	-0.719343	-0.891379	-1.64888	-1.82092	-0.172035	1.03801	6.12094	0.00433574	0.0166164	#N/A	liver
entrep1	-0.0549856	-1.3504	0.846111	0.55927	0.971558	-0.675823	-0.460691	-1.64738	-1.43225	0.215131	2.47172	10.7783	0.000237366	0.00321226	#N/A	liver
lpl	0.317743	-2.08918	0.106537	1.6649	1.80519	0.158405	-1.01036	-1.64678	-2.81555	-1.16877	6.95467	7.72012	0.00144581	0.00860748	#N/A	liver
hdac5	-0.877105	-1.43479	0.760018	1.55188	0.418267	-1.22784	-1.82174	-1.64611	-2.24001	-0.593898	1.55561	7.55294	0.00161265	0.00919576	#N/A	liver
nlgn2	-2.79418	-0.691712	1.49968	1.98621	-1.57685	-3.22039	-3.58529	-1.64355	-2.00844	-0.364894	-1.58228	9.08352	0.000619499	0.00538487	#N/A	liver
blcap-a	-5.62638	0.511682	2.7024	2.4123	-4.60354	-6.24658	-6.029	-1.64304	-1.42546	0.217574	-0.659686	6.88055	0.00253421	0.0120238	#N/A	liver
patj	0.858423	-1.33389	0.856808	-0.381337	1.64424	0.00121146	0.92982	-1.64303	-0.714418	0.928609	2.1334	5.7682	0.00562121	0.0198344	#N/A	liver
rilpl1	-0.0842423	-1.37199	0.818199	0.63803	0.965808	-0.676831	-0.541704	-1.64264	-1.50751	0.135126	2.17208	10.3483	0.000300092	0.00362411	#N/A	liver
tbcc	-0.595856	-1.24955	0.939564	0.90584	0.49027	-1.15157	-1.12627	-1.64183	-1.61654	0.025293	1.18458	4.24775	0.0187202	0.0443324	#N/A	liver
ptprb	0.673676	-2.31482	-0.125822	1.76697	2.24137	0.599623	-0.81997	-1.64175	-3.06134	-1.41959	3.27744	13.8323	5.2e-05	0.00147515	#N/A	liver
eral1	0.54128	-1.26834	0.920262	-0.193203	1.35721	-0.284236	0.550862	-1.64145	-0.806353	0.835098	1.46269	5.21099	0.00859355	0.0261781	#N/A	liver
itfg1	0.26338	-1.21016	0.977326	-0.0305454	1.10516	-0.535459	0.220444	-1.64061	-0.884711	0.755903	2.47171	9.5878	0.000460976	0.00460637	#N/A	liver
aqp10	1.07354	-1.00363	1.17978	-1.24968	1.55788	-0.0796854	1.74241	-1.63756	0.184538	1.8221	3.86043	16.8623	1.42e-05	0.000786469	#N/A	liver
eif2ak2_2	0.126505	-2.72236	-0.539728	3.13558	2.13665	0.499675	-2.25681	-1.63697	-4.39346	-2.75648	3.47139	17.701	1.02e-05	0.000680405	#N/A	liver
nub1	-0.167641	-1.34557	0.835828	0.677386	0.88345	-0.752602	-0.63377	-1.63605	-1.51722	0.118832	3.13187	5.60777	0.00634027	0.0213919	#N/A	liver
sh3tc1_2	4.63335	-2.23226	-0.0534592	-2.34764	5.14921	3.51511	5.23574	-1.6341	0.0865342	1.72063	0.280021	7.71766	0.00144813	0.00861632	#N/A	liver
myo7a	-0.292775	-1.42841	0.750071	0.97111	0.851723	-0.782134	-0.947914	-1.63386	-1.79964	-0.165779	2.63079	7.35212	0.00184172	0.00993973	#N/A	liver
mpzl3	-0.12106	-1.37665	0.801391	0.696315	0.94169	-0.691838	-0.613031	-1.63353	-1.55472	0.0788074	2.83718	7.16411	0.00208905	0.0107046	pigmentation variation	liver
ppp4r1_2	0.889224	-1.62978	0.547988	0.192564	1.88925	0.255927	0.522495	-1.63332	-1.36675	0.266568	3.28126	8.05953	0.00116261	0.0076049	#N/A	liver
slc26a4	-2.08178	-0.0568639	2.11999	0.0186476	-1.51868	-3.15133	-1.57532	-1.63264	-0.0566336	1.57601	5.2306	33.0231	3.2e-07	0.000163739	#N/A	skin
ralgapa2	0.233176	-1.82929	0.347359	1.24875	1.54685	-0.0856375	-0.761684	-1.63249	-2.30853	-0.676046	3.03172	14.0062	4.8e-05	0.00143448	#N/A	liver
slc16a10	0.900126	-2.01734	0.159088	0.958127	2.1881	0.555779	-0.0435005	-1.63232	-2.2316	-0.599279	2.67177	4.59286	0.0140664	0.0364078	#N/A	liver
ano10	0.715126	-1.61568	0.559008	0.341542	1.7481	0.117088	0.280188	-1.63101	-1.46791	0.163099	3.35283	7.19307	0.00204867	0.0105707	#N/A	liver
cybrd1	0.304005	-2.04388	0.130264	1.60961	1.76091	0.130306	-0.979205	-1.63061	-2.74012	-1.10951	2.89409	6.61501	0.00304742	0.0134344	#N/A	liver
adipor1	0.1112	-1.19861	0.974389	0.113019	0.982356	-0.647392	-0.00136471	-1.62975	-0.983721	0.646027	2.40778	8.36163	0.000961415	0.00688454	#N/A	liver
pars2	-0.33062	-0.321555	1.85045	-1.19827	-0.00679841	-1.6358	0.65074	-1.629	0.657539	2.28654	4.77282	12.0938	0.000192214	0.00668107	#N/A	skin
pitpnm2	-0.0696368	-1.36067	0.810926	0.61938	0.968274	-0.660422	-0.516763	-1.6287	-1.48504	0.143659	2.46869	6.39762	0.00355334	0.0146232	#N/A	liver
rp2	0.291104	-1.23533	0.935643	0.00858235	1.14483	-0.483404	0.211892	-1.62823	-0.932934	0.695295	2.45427	7.21875	0.0020136	0.0104788	#N/A	liver
dync1i1	-1.96396	-1.25794	0.912652	2.30925	-0.529511	-2.15746	-3.2049	-1.62795	-2.67539	-1.04744	1.47766	16.6659	2.95e-05	0.00258869	#N/A	skin
ikzf4	-0.521047	-1.34925	0.820111	1.05019	0.621153	-1.00587	-1.17843	-1.62702	-1.79958	-0.172558	0.0187353	5.32746	0.00785222	0.0246301	#N/A	liver
clip1	0.350256	-1.22748	0.941871	-0.0646431	1.1833	-0.443712	0.311174	-1.62702	-0.872131	0.754886	4.51483	10.2868	0.000310467	0.0036895	#N/A	liver
fam135a	0.517227	-1.8193	0.349444	0.952629	1.7524	0.125837	-0.326551	-1.62656	-2.07895	-0.452388	3.05255	11.5379	0.000158996	0.00256971	#N/A	liver
casc3	0.215447	-1.5195	0.648806	0.655244	1.30121	-0.325019	-0.329848	-1.62623	-1.63106	-0.00482879	2.66867	5.69843	0.00592229	0.0205439	#N/A	liver
dolk	0.244081	-0.848112	1.31714	-0.713108	0.819145	-0.804793	0.717892	-1.62394	-0.101254	1.52268	1.74468	9.06299	0.000627119	0.00541056	#N/A	liver
klf2	-0.712823	-1.29977	0.864005	1.14859	0.440213	-1.18262	-1.39606	-1.62283	-1.83627	-0.213441	3.16435	6.22275	0.00402772	0.0158287	#N/A	liver
cdc42bpa	0.247092	-1.18631	0.975864	-0.0366436	1.07505	-0.546579	0.212802	-1.62163	-0.862252	0.759381	4.31781	7.03751	0.00227614	0.0112453	#N/A	liver
rab23	-0.157086	-0.609788	1.55123	-0.78436	0.339527	-1.28124	0.470455	-1.62077	0.130928	1.7517	0.509905	7.94153	0.00125346	0.00795362	#N/A	liver
tbl1xr1-a	0.0663053	-1.57209	0.587102	0.918687	1.2288	-0.390598	-0.639286	-1.6194	-1.86809	-0.248689	2.89976	9.0873	0.000618105	0.00538403	#N/A	liver
pold1	0.458733	-0.752641	1.40642	-1.11252	0.908531	-0.710767	1.17844	-1.6193	0.269906	1.8892	0.484527	7.78665	0.00138479	0.00836283	#N/A	liver
spire1	0.144246	-1.34152	0.817004	0.380267	1.11432	-0.504568	-0.177015	-1.61889	-1.29134	0.327553	1.18974	6.63988	0.00299479	0.0132927	pigmentation variation	liver
tnks2	-0.183472	-1.79073	0.367676	1.60652	1.20544	-0.413361	-1.3425	-1.6188	-2.54794	-0.929135	3.9634	24.2458	1.08e-06	0.000247547	#N/A	liver
ermp1	-0.464258	-0.800297	1.35525	-0.0906957	0.252029	-1.36463	-0.280172	-1.61666	-0.532201	1.08446	2.91225	4.98989	0.010222	0.0292638	#N/A	liver
lrig1	0.155714	-1.51803	0.637378	0.724937	1.25531	-0.361248	-0.426918	-1.61656	-1.68222	-0.0656697	1.93364	5.14834	0.00902392	0.027018	#N/A	liver
sphk2	0.637058	-2.16858	-0.0155818	1.5471	2.10423	0.48948	-0.682534	-1.61475	-2.78676	-1.17201	1.5657	6.96481	0.00239189	0.0115994	#N/A	liver
pde6a	-1.34566	-1.88905	0.263778	2.97093	0.407547	-1.20708	-3.23744	-1.61462	-3.64499	-2.03037	-1.06823	6.37141	0.00449717	0.0375409	#N/A	skin
slf2	0.572421	-1.21296	0.939809	-0.299266	1.33904	-0.275541	0.653765	-1.61458	-0.685274	0.929306	1.91347	5.18827	0.00874698	0.0264634	#N/A	liver
tbc1d9b	0.350914	-1.77167	0.380534	1.04023	1.59194	-0.0222144	-0.516984	-1.61416	-2.10893	-0.49477	3.24074	4.04529	0.0222205	0.0499768	#N/A	liver
larp1b	-1.58579	-1.04337	1.10837	1.52078	-0.406815	-2.02062	-2.32992	-1.6138	-1.92311	-0.309303	1.3713	5.0872	0.00946688	0.0278434	#N/A	liver
pom121	0.085042	-1.36605	0.785507	0.495504	1.08832	-0.525348	-0.307846	-1.61367	-1.39617	0.217502	2.10395	7.69108	0.00147338	0.00872066	#N/A	liver
erbb3	0.367861	-1.69525	0.455456	0.871934	1.54733	-0.0656958	-0.378054	-1.61303	-1.92539	-0.312358	3.835	7.95023	0.0012465	0.00793751	pigmentation variation	liver
thap1	0.795168	-1.28676	0.862462	-0.370873	1.56144	-0.0504704	0.874531	-1.61191	-0.686913	0.925001	1.74581	6.45476	0.00341195	0.0143017	#N/A	liver
ofd1	0.777645	-0.847771	1.30115	-1.23103	1.21906	-0.392632	1.5065	-1.61169	0.287443	1.89914	0.779646	7.39149	0.00179413	0.00979407	#N/A	liver
prss8_2	-1.62988	-0.810885	1.33693	1.10384	-0.614245	-2.2251	-2.05029	-1.61086	-1.43604	0.174816	1.62351	7.63595	0.00201162	0.0242129	#N/A	skin
adam28_3	1.32032	-1.9103	0.237106	0.352874	2.42296	0.812407	0.725581	-1.61055	-1.69738	-0.0868254	1.91349	7.82617	0.0013499	0.0082602	#N/A	liver
esco1	-0.190495	-1.16399	0.982717	0.371765	0.730119	-0.87991	-0.421695	-1.61003	-1.15181	0.458214	2.25241	6.8536	0.00258168	0.0121554	#N/A	liver
timd4	0.531063	-2.26615	-0.119982	1.85507	2.09791	0.488284	-0.993008	-1.60963	-3.09092	-1.48129	4.39564	12.9817	7.75e-05	0.00178476	#N/A	liver
islr2_2	1.07462	-1.83128	0.313306	0.443354	2.17943	0.570988	0.473452	-1.60844	-1.70598	-0.0975363	0.825932	4.68646	0.0130347	0.034569	#N/A	liver
junb	1.83473	-2.35213	-0.209518	0.726917	3.14014	1.53318	0.830857	-1.60696	-2.30928	-0.702326	3.50777	8.67411	0.00079291	0.00619346	#N/A	liver
cbfa2t3	-0.0684453	-1.5622	0.58018	1.05047	1.12032	-0.486469	-0.839185	-1.60679	-1.9595	-0.352716	0.386839	7.13175	0.0021352	0.0108399	#N/A	liver
asxl2	0.893473	-1.53935	0.60205	0.0438244	1.82462	0.218567	0.637237	-1.60605	-1.18738	0.41867	3.51719	15.651	2.33e-05	0.000991299	#N/A	liver
flcn	-0.357907	-0.732937	1.40594	-0.315091	0.281272	-1.32288	-0.0321121	-1.60415	-0.313384	1.29077	3.14462	9.99355	0.000365747	0.00404572	#N/A	liver
clca1	-0.572945	-1.92315	0.214967	2.28113	1.01265	-0.590934	-2.14056	-1.60359	-3.15321	-1.54962	4.88071	23.2079	1.49e-06	0.00029228	#N/A	liver
anapc5	0.724388	-0.890306	1.24759	-1.08167	1.21102	-0.392401	1.35454	-1.60342	0.143522	1.74694	1.67697	10.8909	0.000223434	0.00309703	#N/A	liver
narf	-0.509162	-1.55545	0.581519	1.48309	0.784717	-0.81801	-1.49419	-1.60273	-2.27891	-0.676181	4.20971	10.7579	0.000239988	0.0032252	#N/A	liver
runx1	0.842573	-1.76613	0.3702	0.553359	1.95653	0.35428	0.21691	-1.60225	-1.73962	-0.13737	1.39436	8.44293	0.000914064	0.00670709	#N/A	liver
atg2b	0.333134	-1.08589	1.04823	-0.295475	1.06427	-0.536325	0.471457	-1.60059	-0.592812	1.00778	4.04993	11.4965	0.000162441	0.00260366	#N/A	liver
nfatc4	-0.704548	-1.47948	0.654581	1.52945	0.581201	-1.01935	-1.6755	-1.60055	-2.2567	-0.656152	0.201087	7.20378	0.00203396	0.0105349	#N/A	liver
nfatc3	-0.164414	-1.1976	0.936259	0.425751	0.774886	-0.825505	-0.442624	-1.60039	-1.21751	0.382881	2.88252	8.29326	0.00100334	0.00704804	#N/A	liver
samsn1	1.20397	-2.14895	-0.0154353	0.960417	2.51469	0.914553	0.182664	-1.60014	-2.33203	-0.731889	0.320679	6.30034	0.00380912	0.0153042	#N/A	liver
nrdc	0.229781	-1.46812	0.665285	0.573057	1.27343	-0.326628	-0.257457	-1.60006	-1.53088	0.0691712	3.61375	11.4541	0.000166049	0.00264586	#N/A	liver
spacdr_2	-3.65903	0.317206	2.44963	0.89219	-2.98217	-4.58149	-3.41341	-1.59932	-0.431238	1.16808	-2.599	5.20285	0.00864816	0.0262523	#N/A	liver
rtn3	0.300446	-1.50178	0.629181	0.572156	1.35167	-0.246551	-0.203783	-1.59822	-1.55546	0.0427686	5.30044	11.5164	0.000160772	0.00258724	#N/A	liver
atp6v0a1	0.115929	-1.51574	0.61447	0.78534	1.22375	-0.373906	-0.502058	-1.59766	-1.72581	-0.128152	4.20326	15.6425	2.34e-05	0.000991299	#N/A	liver
tprn	-0.185145	-1.22483	0.904946	0.505034	0.779767	-0.817569	-0.517634	-1.59734	-1.2974	0.299934	1.69587	6.05379	0.00455306	0.0170791	#N/A	liver
ap5z1	-0.929591	-0.630942	1.49758	0.0629547	-0.223987	-1.82038	-0.74441	-1.59639	-0.520422	1.07597	1.98808	8.74317	0.000760237	0.00602855	#N/A	liver
tmpo_13	-0.66503	-1.93576	0.192053	2.40874	0.953049	-0.642812	-2.30533	-1.59586	-3.25838	-1.66252	-0.819176	4.65979	0.01332	0.0350649	#N/A	liver
rdh7_2	-0.7667	0.997262	3.12346	-3.35402	-1.32297	-2.91762	1.94049	-1.59465	3.26346	4.8581	1.48246	8.09262	0.00113845	0.00751273	#N/A	liver
abcb7	0.634694	-1.14503	0.979605	-0.469271	1.33479	-0.258683	0.827974	-1.59347	-0.506817	1.08666	2.86234	5.42302	0.0072963	0.0235132	#N/A	liver
zranb3	0.229996	-1.01573	1.10859	-0.32285	0.934298	-0.658944	0.414635	-1.59324	-0.519663	1.07358	0.961779	4.35983	0.0170459	0.0414725	#N/A	liver
ccdc107	1.25344	-1.58836	0.534454	-0.199531	2.13135	0.539236	1.08972	-1.59211	-1.04162	0.550488	1.49693	19.0361	6.16e-06	0.000540501	#N/A	liver
pacs1	-0.00295323	-1.529	0.593733	0.938223	1.14454	-0.447515	-0.705882	-1.59205	-1.85042	-0.258367	2.46069	5.37448	0.00757305	0.0240534	#N/A	liver
cic	0.441583	-1.91945	0.202422	1.27545	1.77078	0.179371	-0.625396	-1.5914	-2.39617	-0.804767	3.82466	7.61501	0.00154835	0.00898017	#N/A	liver
fbxo11	0.136622	-1.43117	0.690455	0.604088	1.17584	-0.415375	-0.3506	-1.59122	-1.52644	0.0647752	4.32077	17.4799	1.11e-05	0.000706442	#N/A	liver
rgl2	0.472087	-1.38401	0.73725	0.174674	1.39207	-0.198872	0.22306	-1.59095	-1.16901	0.421932	2.22023	7.41956	0.00176102	0.00968346	#N/A	liver
rab4a	0.0645806	-0.872436	1.2466	-0.438742	0.702762	-0.886513	0.377492	-1.58928	-0.32527	1.264	2.37037	5.61722	0.00629524	0.021293	#N/A	liver
trio_2	0.601321	-2.06122	0.0563065	1.40359	1.9969	0.408761	-0.601703	-1.58814	-2.59861	-1.01046	-0.471288	5.39741	0.00744094	0.023797	#N/A	liver
uckl1_2	0.348309	-0.883837	1.23334	-0.697816	0.924109	-0.663777	0.784594	-1.58789	-0.139515	1.44837	0.53447	5.92244	0.0050137	0.0182708	#N/A	liver
pak2	1.28819	-2.0859	0.0310162	0.766686	2.53057	0.942883	0.391131	-1.58768	-2.13944	-0.551752	3.10098	10.3464	0.000300406	0.00362411	#N/A	liver
mthfd2	-0.407935	-1.66082	0.456003	1.61276	0.939666	-0.647954	-1.51552	-1.58762	-2.45518	-0.867564	3.61882	12.0847	0.000120359	0.0022205	#N/A	liver
zdhhc6	0.0748696	-1.16445	0.951453	0.138127	0.929489	-0.657437	-0.0474431	-1.58693	-0.976932	0.609994	2.31213	10.7049	0.000246965	0.0032689	#N/A	liver
pdzd2	-0.0348699	-1.73637	0.3794	1.39184	1.27613	-0.310703	-1.07004	-1.58683	-2.34616	-0.759332	2.16293	6.8496	0.00258881	0.0121721	#N/A	liver
pym1	0.139587	-1.58494	0.530731	0.914621	1.29339	-0.293358	-0.581276	-1.58675	-1.87467	-0.287918	1.05101	4.4111	0.0163354	0.0402448	#N/A	liver
bgn	-0.0965749	-1.88917	0.226029	1.75971	1.34445	-0.241953	-1.39222	-1.5864	-2.73666	-1.15026	5.94639	15.7641	2.23e-05	0.000970202	#N/A	liver
pigf	-5.54236	1.94654	4.06152	-0.465694	-5.61668	-7.20291	-3.8075	-1.58623	1.80917	3.39541	0.0351021	9.86991	0.000392238	0.00417157	#N/A	liver
lims1	0.538939	-1.64889	0.465463	0.644491	1.64087	0.0551068	-0.0791639	-1.58577	-1.72004	-0.134271	4.12847	15.1136	2.94e-05	0.0011155	#N/A	liver
hsp30c	-0.0653832	-4.87947	-2.76676	7.71161	3.61057	2.02603	-5.83275	-1.58454	-9.44331	-7.85878	1.56625	14.5768	3.72e-05	0.0012617	#N/A	liver
fbxo30	-0.25045	-1.27868	0.833006	0.696122	0.771171	-0.812592	-0.709929	-1.58376	-1.4811	0.102663	2.90419	6.73248	0.00280748	0.0127463	#N/A	liver
micall1	0.531606	-1.26471	0.845103	-0.112003	1.34723	-0.235123	0.482707	-1.58236	-0.864527	0.71783	2.36869	8.06747	0.00115676	0.00757431	#N/A	liver
ppp1r18	0.0169127	-1.6212	0.487449	1.11684	1.22859	-0.352902	-0.824945	-1.58149	-2.05353	-0.472043	1.94875	9.36353	0.000525147	0.00494894	#N/A	liver
b2m_2	1.52108	-1.98012	0.126934	0.332103	2.6259	1.04561	0.891735	-1.58029	-1.73417	-0.153877	5.30252	6.43125	0.00346937	0.0144181	#N/A	liver
piezo1	0.694948	-1.44146	0.663156	0.0833539	1.6023	0.0238439	0.458695	-1.57846	-1.14361	0.434852	2.09539	6.53875	0.00321524	0.0138652	#N/A	liver
egfr	0.433873	-1.61744	0.486047	0.697519	1.53848	-0.0391304	-0.197734	-1.57762	-1.73622	-0.158604	6.76377	6.13354	0.00429626	0.0165217	pigmentation variation	liver
slc12a9	0.879726	-2.08132	0.0220905	1.1795	2.22078	0.643227	-0.224831	-1.57756	-2.44561	-0.868058	2.4533	7.13001	0.00213772	0.0108445	#N/A	liver
metrnl	0.0429867	-1.49634	0.607063	0.846286	1.15449	-0.423057	-0.602475	-1.57755	-1.75697	-0.179417	2.53781	5.54243	0.00666165	0.022101	#N/A	liver
slc2a10	-0.982522	-1.62053	0.482506	2.12055	0.478506	-1.09877	-2.3273	-1.57728	-2.80581	-1.22853	-2.04664	6.23204	0.00400082	0.0157646	#N/A	liver
tmem106b	-1.30359	-0.765565	1.33674	0.732415	-0.403517	-1.98024	-1.527	-1.57673	-1.12348	0.453243	4.13407	17.266	1.21e-05	0.000728474	#N/A	liver
tmtc2	-0.200882	-1.22588	0.875868	0.550895	0.76875	-0.807562	-0.563833	-1.57631	-1.33258	0.24373	3.6518	4.5654	0.0143858	0.0369432	#N/A	liver
hjv	-0.10139	-1.29392	0.805232	0.590079	0.894399	-0.679966	-0.518601	-1.57436	-1.413	0.161365	4.14865	5.14754	0.00902959	0.027023	#N/A	liver
ankrd27	0.172214	-1.22924	0.869568	0.187463	1.05109	-0.523016	-0.0114368	-1.57411	-1.06253	0.511579	2.97717	4.20162	0.019461	0.0454513	#N/A	liver
arap1	0.0770493	-1.35052	0.745408	0.528059	1.07067	-0.501269	-0.338257	-1.57194	-1.40893	0.163012	4.2275	10.4497	0.000283798	0.00353959	#N/A	liver
hsf1	0.347272	-1.44638	0.649414	0.449697	1.34524	-0.226607	-0.0768192	-1.57185	-1.42206	0.149788	2.34112	4.18248	0.0197778	0.0459067	#N/A	liver
vim1	0.575267	-1.37407	0.720792	0.0780097	1.462	-0.109144	0.372943	-1.57115	-1.08906	0.482087	7.64517	8.89668	0.00069281	0.0057179	#N/A	liver
ngly1	-0.532831	-1.08755	1.00724	0.613147	0.416043	-1.15505	-0.859483	-1.5711	-1.27553	0.295569	1.95133	7.6415	0.00152178	0.00889835	#N/A	liver
znf592	0.100593	-1.44995	0.64284	0.706515	1.1629	-0.406686	-0.454442	-1.56959	-1.61735	-0.047756	0.89105	5.31702	0.00791571	0.0247605	#N/A	liver
brox	0.794677	-1.38822	0.703438	-0.109894	1.63717	0.0684292	0.678428	-1.56874	-0.958744	0.609999	4.07419	19.5361	5.13e-06	0.00052094	#N/A	liver
rps6kc1	0.132921	-1.23109	0.86016	0.238006	1.02301	-0.545429	-0.0788131	-1.56844	-1.10182	0.466616	2.47817	4.91968	0.0108079	0.0303766	#N/A	liver
plekha6	-0.0148828	-1.61217	0.478349	1.1487	1.19796	-0.369924	-0.872687	-1.56789	-2.07065	-0.502763	4.90351	10.9053	0.000221725	0.00309703	#N/A	liver
vps9d1	0.326389	-0.909975	1.18007	-0.596485	0.927273	-0.640262	0.692156	-1.56754	-0.235117	1.33242	1.27792	7.62366	0.00153962	0.00894482	#N/A	liver
bcr	0.468471	-1.76356	0.325716	0.969375	1.67402	0.107067	-0.375678	-1.56696	-2.0497	-0.482744	2.21125	6.28245	0.00385835	0.0154107	#N/A	liver
mtmr12	0.238375	-1.41013	0.677874	0.493879	1.23638	-0.329624	-0.191628	-1.566	-1.42801	0.137996	2.26331	8.57585	0.00084209	0.00642947	#N/A	liver
atp6v0a4	-1.23083	-0.299523	1.78754	-0.257197	-0.698477	-2.26378	-0.730221	-1.5653	-0.0317445	1.53356	4.82955	26.4768	1.48e-06	0.00040799	#N/A	skin
tp53rk	0.651897	-1.37379	0.713054	0.00884071	1.51927	-0.045868	0.482292	-1.56513	-1.03697	0.52816	1.1532	6.17816	0.00415956	0.0162172	#N/A	liver
zfp36_2	0.450311	-2.0127	0.073973	1.48841	1.84726	0.282253	-0.778577	-1.565	-2.62583	-1.06083	7.38163	8.32374	0.000984402	0.00697778	#N/A	liver
bmp6_2	0.573936	-2.69746	-0.611142	2.73467	2.45355	0.888808	-1.62055	-1.56474	-4.0741	-2.50936	-1.09519	5.39773	0.00743911	0.023797	#N/A	liver
dhdh_2	0.919032	-1.49287	0.593226	-0.0193839	1.80893	0.244355	0.703812	-1.56458	-1.10512	0.459457	0.508518	8.25377	0.00102846	0.00712618	#N/A	liver
mindy1	0.31651	-1.24895	0.83642	0.0960217	1.1741	-0.389933	0.165366	-1.56403	-1.00873	0.555299	4.13366	8.09932	0.00113362	0.00750949	#N/A	liver
fam199x-b	-1.50062	-0.875744	1.20782	1.16854	-0.468654	-2.03133	-2.00186	-1.56268	-1.53321	0.0294664	1.71917	19.131	5.95e-06	0.000537783	#N/A	liver
pcyt2	0.475886	-1.12301	0.960179	-0.313058	1.19917	-0.36322	0.591707	-1.56239	-0.607462	0.954927	4.1269	5.27697	0.00816455	0.0253449	#N/A	liver
sidt2	0.120427	-1.25022	0.832595	0.297195	1.02798	-0.534126	-0.132576	-1.56211	-1.16056	0.40155	3.16401	13.3369	6.55e-05	0.00163015	#N/A	liver
hs3st3a1	0.667609	-1.92507	0.156791	1.10067	1.94451	0.383114	-0.324799	-1.5614	-2.26931	-0.707913	5.63265	13.261	6.79e-05	0.00166432	#N/A	liver
loc100486384	-1.2214	-0.154059	1.92769	-0.552236	-0.800502	-2.36181	-0.50187	-1.56131	0.298632	1.85994	-1.24953	8.78707	0.000740245	0.00591953	#N/A	liver
chsy1	0.233422	-1.93765	0.143961	1.56027	1.62831	0.0670958	-0.995136	-1.56121	-2.62344	-1.06223	1.38349	7.77025	0.00139957	0.00841602	#N/A	liver
pnrc2	-0.643923	-2.18431	-0.103089	2.93132	1.15529	-0.405626	-2.68143	-1.56091	-3.83672	-2.27581	1.02047	10.9537	0.000216066	0.0030615	#N/A	liver
cyld_3	-2.36079	-0.854736	1.22537	1.99015	-1.12954	-2.68962	-3.26321	-1.56008	-2.13367	-0.573586	2.59739	18.0369	1.81e-05	0.00211145	#N/A	skin
cdipt	0.685067	-1.05772	1.022	-0.649341	1.30709	-0.252698	1.00081	-1.55979	-0.306287	1.2535	3.79227	17.4217	1.14e-05	0.000706442	#N/A	liver
rtl1_3	0.476925	-1.31083	0.767299	0.0666061	1.34082	-0.21778	0.307739	-1.5586	-1.03308	0.52552	5.52744	6.86348	0.00256417	0.012115	#N/A	liver
gli3	0.735846	-1.2803	0.797504	-0.25305	1.51211	-0.0462435	0.741672	-1.55835	-0.770437	0.787915	0.779673	4.31402	0.0177095	0.0426159	pigmentation variation	liver
chrnb1	1.33633	-1.97206	0.105012	0.530722	2.48129	0.923485	0.604203	-1.5578	-1.87709	-0.319282	-1.06029	4.65441	0.0133784	0.0351572	#N/A	liver
cgrrf1	0.0474603	-0.946712	1.13025	-0.230995	0.74563	-0.81209	0.208842	-1.55772	-0.536788	1.02093	1.59516	6.99468	0.00234356	0.0114518	#N/A	liver
nme7	-0.310872	-1.57827	0.498569	1.39057	0.950548	-0.607081	-1.27608	-1.55763	-2.22663	-0.669002	6.5717	14.5675	3.73e-05	0.0012617	#N/A	liver
cenpt	0.376756	-1.08434	0.99179	-0.284204	1.09582	-0.461276	0.49572	-1.5571	-0.600103	0.956996	1.32775	5.02188	0.00996667	0.0287583	#N/A	liver
tmem184c	0.118688	-1.31625	0.75939	0.438175	1.07621	-0.480527	-0.239615	-1.55673	-1.31582	0.240912	3.72886	8.36024	0.000962247	0.00688552	#N/A	liver
mbtps2	-0.0111241	-0.917131	1.15797	-0.229715	0.679505	-0.87682	0.163943	-1.55633	-0.515562	1.04076	2.61435	6.12241	0.00433112	0.0166142	#N/A	liver
ttgn1_2	0.319584	-1.37744	0.696521	0.361337	1.27277	-0.282703	-0.031315	-1.55547	-1.30409	0.251388	5.68052	5.43972	0.00720366	0.0233409	#N/A	liver
kiaa0513	1.05874	-1.83647	0.236685	0.541042	2.17141	0.616543	0.388275	-1.55486	-1.78313	-0.228268	1.63691	5.44395	0.00718042	0.0232878	#N/A	liver
sh3bgrl2	-1.34402	-1.71948	0.353488	2.71001	0.281589	-1.27313	-3.04052	-1.55472	-3.32211	-1.76739	1.07299	4.52342	0.0148896	0.037753	#N/A	liver
sptbn5	0.782795	-2.45502	-0.382508	2.05473	2.42836	0.873977	-0.953953	-1.55438	-3.38231	-1.82793	2.1271	11.0565	0.00031401	0.00870364	#N/A	skin
slc19a1	-0.800234	-0.932163	1.14008	0.592314	0.0989469	-1.45524	-1.04441	-1.55418	-1.14336	0.410826	3.42697	11.5527	0.000157788	0.0025624	#N/A	liver
aff4	0.54247	-2.49014	-0.417922	2.36559	2.27446	0.720294	-1.36734	-1.55416	-3.6418	-2.08764	2.71128	10.1022	0.000344088	0.00390516	#N/A	liver
dnajc12_2	-0.338587	-1.27796	0.794041	0.822505	0.704528	-0.849471	-0.870819	-1.554	-1.57535	-0.0213482	7.97567	14.3404	4.13e-05	0.00131743	#N/A	liver
asb13	0.124402	-0.779775	1.2908	-0.635426	0.678132	-0.874798	0.569871	-1.55293	-0.108262	1.44467	1.61507	6.13654	0.00428692	0.0165112	#N/A	liver
slc25a1	-0.581042	-1.03819	1.03205	0.58719	0.342864	-1.20982	-0.876174	-1.55268	-1.21904	0.333642	4.12199	6.73136	0.00280966	0.0127507	#N/A	liver
klhl28	0.161477	-1.32021	0.74968	0.409053	1.11127	-0.441153	-0.185683	-1.55242	-1.29695	0.25547	1.89542	6.29635	0.00382003	0.0153253	#N/A	liver
bach1	0.630077	-2.63419	-0.568019	2.57213	2.4482	0.898572	-1.45654	-1.54963	-3.90474	-2.35511	1.78536	11.2815	0.000181691	0.00280958	#N/A	liver
lrwd1	0.910319	-1.01157	1.05387	-0.95261	1.44142	-0.10766	1.3972	-1.54908	-0.0442235	1.50486	1.42759	9.07684	0.000621968	0.0053978	#N/A	liver
purb	0.765415	-1.44958	0.614914	0.0692552	1.66125	0.112876	0.52212	-1.54837	-1.13913	0.409244	4.88391	17.2518	1.21e-05	0.000728474	#N/A	liver
smchd1	0.539674	-1.2486	0.815407	-0.106486	1.3412	-0.2068	0.48462	-1.548	-0.856582	0.69142	1.58957	7.9086	0.00128018	0.00804789	pigmentation variation	liver
ppp1r9a_2	0.484642	-1.26902	0.794822	-0.010445	1.31525	-0.232635	0.371315	-1.54788	-0.94393	0.60395	4.59218	5.65141	0.00613513	0.0209479	#N/A	liver
col6a1	-0.709241	-1.60502	0.455778	1.85848	0.671834	-0.873765	-1.92579	-1.5456	-2.59763	-1.05203	3.98926	10.5992	0.000261538	0.00337437	#N/A	liver
slc12a2	-0.101122	-1.41801	0.64271	0.876427	0.98767	-0.557873	-0.733161	-1.54554	-1.72083	-0.175288	2.24143	4.98844	0.0102337	0.0292825	pigmentation variation	liver
fbxo21	0.557011	-1.42893	0.630424	0.241495	1.48946	-0.0550598	0.236637	-1.54452	-1.25282	0.291696	1.48484	4.72457	0.0126388	0.0338678	#N/A	liver
zbtb24	0.104165	-1.31257	0.746326	0.462079	1.06255	-0.48162	-0.268435	-1.54417	-1.33099	0.213185	1.38172	4.56617	0.0143768	0.0369362	#N/A	liver
sh2b1	0.283826	-1.52988	0.528188	0.717865	1.36028	-0.183271	-0.325529	-1.54355	-1.68581	-0.142258	3.27166	8.99358	0.000653663	0.00554326	#N/A	liver
atp9b	0.0359697	-1.32189	0.735817	0.5501	1.01839	-0.524886	-0.385598	-1.54328	-1.40399	0.139288	3.18097	4.901	0.0109699	0.0306262	#N/A	liver
sos2	-0.0623481	-1.46495	0.592409	0.934886	1.05195	-0.491068	-0.747926	-1.54302	-1.79988	-0.256858	1.63371	9.90975	0.000383479	0.00413338	#N/A	liver
fuz	0.439961	-0.707214	1.34972	-1.08247	0.860381	-0.682319	1.14182	-1.5427	0.281441	1.82414	1.99252	6.7458	0.00278162	0.0126743	#N/A	liver
knop1	-0.749887	-0.129336	1.92631	-1.04709	-0.465413	-2.00715	0.222901	-1.54174	0.688314	2.23005	2.64526	8.50511	0.000879582	0.00659687	#N/A	liver
arhgap1	-0.188861	-1.2369	0.818338	0.607428	0.786032	-0.755399	-0.597217	-1.54143	-1.38325	0.158183	2.97732	6.65965	0.00295368	0.013195	#N/A	liver
ptbp1	0.0569331	-1.63874	0.415754	1.16605	1.27175	-0.269116	-0.831837	-1.54087	-2.10359	-0.562721	5.04264	21.5028	2.59e-06	0.000386106	#N/A	liver
cd59_2	6.14494	-2.44056	-0.386636	-3.31774	6.43913	4.89868	7.09701	-1.54045	0.657881	2.19833	1.19508	8.64433	0.00111378	0.0174406	#N/A	skin
loc108644463	-2.01014	0.218677	2.27128	-0.479825	-1.67161	-3.21107	-1.14773	-1.53946	0.523877	2.06333	-1.64403	5.08705	0.00946798	0.0278434	#N/A	liver
armc9	-0.282182	-0.384621	1.66775	-1.00095	0.0768292	-1.46245	0.539077	-1.53928	0.462248	2.00153	0.0142011	7.68171	0.00148239	0.00874391	#N/A	liver
vcam1	0.137724	-2.31931	-0.267693	2.44928	1.84278	0.304063	-1.73367	-1.53872	-3.57645	-2.03773	3.67915	9.06266	0.000627241	0.00541056	#N/A	liver
man1b1	0.651476	-1.48322	0.56814	0.263601	1.60102	0.0625018	0.290906	-1.53852	-1.31011	0.228404	4.19225	5.15327	0.00898922	0.0269319	#N/A	liver
klhl13	0.190017	-1.72141	0.328591	1.20281	1.43357	-0.10393	-0.759593	-1.5375	-2.19317	-0.655663	1.17707	7.53383	0.00163304	0.0092847	#N/A	liver
g6pd	-1.56502	-0.735859	1.31361	0.987264	-0.621868	-2.15897	-1.91421	-1.5371	-1.29234	0.24476	3.52505	8.90309	0.000690144	0.00570252	#N/A	liver
chchd6-a	0.0801565	-1.06531	0.983465	0.00168775	0.859099	-0.677481	0.0588516	-1.53658	-0.800247	0.736333	3.0878	4.48332	0.015389	0.0386078	#N/A	liver
lin9	0.276803	-1.01273	1.03556	-0.299631	0.967153	-0.569069	0.432326	-1.53622	-0.534827	1.00139	2.13951	6.90397	0.00249374	0.0119151	#N/A	liver
atg14	-0.0495427	-1.07975	0.968504	0.16079	0.772657	-0.763535	-0.15775	-1.53619	-0.930406	0.605785	2.03793	7.4445	0.00173218	0.00959958	#N/A	liver
ptrh2_2	-0.445599	-0.914162	1.13299	0.226769	0.351423	-1.18394	-0.504276	-1.53537	-0.855698	0.679668	2.99153	7.39683	0.00178778	0.00978697	#N/A	liver
prex1	0.496763	-1.94523	0.1007	1.34776	1.83149	0.297047	-0.63825	-1.53444	-2.46974	-0.935297	2.38039	6.50967	0.00328189	0.0140077	#N/A	liver
zdhhc7	0.630733	-1.15632	0.889113	-0.363521	1.34029	-0.193785	0.745691	-1.53408	-0.594603	0.939476	1.41607	5.16912	0.0088786	0.0267186	#N/A	liver
cs012	-0.0782426	-0.78485	1.25928	-0.396188	0.529956	-1.00314	0.238459	-1.5331	-0.291497	1.2416	3.19023	6.17843	0.00415873	0.0162172	#N/A	liver
ahcyl2	-0.434867	-1.18346	0.8598	0.75853	0.561447	-0.971	-0.895048	-1.53245	-1.4565	0.0759521	2.37117	6.52636	0.00324346	0.0139362	#N/A	liver
pls1	-1.8345	-0.119335	1.92304	0.0307957	-1.28637	-2.81816	-1.39897	-1.53178	-0.112598	1.41918	-0.507883	5.82988	0.00650419	0.0461707	#N/A	skin
phf13	-0.259415	-1.53633	0.50559	1.29016	0.957686	-0.573754	-1.16218	-1.53144	-2.11987	-0.588424	2.26775	11.3376	0.000176435	0.00275312	#N/A	liver
stx19	3.8633	-2.28305	-0.243189	-1.33706	4.60976	3.07986	3.90027	-1.52989	-0.709491	0.820403	0.119101	19.6215	4.98e-06	0.000518791	#N/A	liver
srgap3_2	0.458982	-1.54438	0.495222	0.590178	1.50252	-0.0271801	-0.0983971	-1.5297	-1.60092	-0.071217	4.01003	7.6238	0.00153948	0.00894482	#N/A	liver
tbcel	1.25454	-1.22561	0.813417	-0.84234	1.86011	0.33084	1.57266	-1.52927	-0.287457	1.24182	-0.0861736	4.925	0.0107621	0.030302	#N/A	liver
dpysl3	0.391538	-0.756189	1.28125	-0.916598	0.860795	-0.667283	0.981102	-1.52808	0.120307	1.64838	2.5349	8.30924	0.000993361	0.00702005	#N/A	liver
slx1a	-0.386561	-0.84614	1.19116	0.041543	0.344684	-1.18329	-0.321078	-1.52797	-0.665762	0.862212	1.66708	4.08534	0.021475	0.0486958	#N/A	liver
otulinl	2.21733	-1.04926	0.986625	-2.15469	2.44994	0.923027	3.27902	-1.52691	0.829077	2.35599	0.869276	13.8091	5.26e-05	0.00147963	#N/A	liver
lgmn	-0.0417869	-1.26867	0.766918	0.543542	0.920164	-0.606529	-0.438997	-1.52669	-1.35916	0.167532	6.92374	9.55407	0.000470048	0.00465374	#N/A	liver
atp10b	0.577035	-1.57267	0.462638	0.532995	1.61228	0.0857978	0.03303	-1.52648	-1.57925	-0.0527678	0.30667	4.24124	0.0188229	0.0444514	#N/A	liver
tbc1d24	-2.40997	-0.366872	1.66782	1.10902	-1.53232	-3.05834	-2.63924	-1.52602	-1.10692	0.419104	2.14749	20.0352	9.3e-06	0.00138871	#N/A	skin
fchsd2	0.45328	-1.82559	0.208679	1.16363	1.70915	0.18345	-0.532765	-1.5257	-2.24192	-0.716215	4.56761	10.9597	0.00021537	0.00305803	#N/A	liver
ccdc57	-0.182557	-0.878222	1.15605	-0.0952659	0.521748	-1.00395	-0.0654686	-1.5257	-0.587217	0.938483	0.684333	4.89891	0.0109881	0.0306456	#N/A	liver
xiap	0.733615	-1.12556	0.908118	-0.516171	1.39438	-0.130877	0.937339	-1.52526	-0.457043	1.06822	0.743452	4.32179	0.017595	0.0424007	#N/A	liver
hsdl1_2	0.499166	-1.37853	0.654429	0.224935	1.40827	-0.116447	0.205674	-1.52472	-1.2026	0.322121	7.69421	5.9221	0.00610119	0.0444374	#N/A	skin
ppp1r15b	-0.21258	-2.44245	-0.411256	3.06629	1.67241	0.149007	-2.45915	-1.5234	-4.13156	-2.60816	2.83651	7.89833	0.00128865	0.00807314	#N/A	liver
aco1	-0.0106695	-0.956819	1.07154	-0.104053	0.709612	-0.811659	0.0700377	-1.52127	-0.639575	0.881696	5.94571	7.58757	0.00157642	0.00909241	#N/A	liver
osmr	-0.952022	-0.935003	1.09335	0.793674	-0.0127645	-1.53403	-1.30927	-1.52127	-1.29651	0.224758	1.19347	5.88433	0.00515679	0.0186272	#N/A	liver
keap1_2	-0.456608	-1.85073	0.177389	2.12995	1.04559	-0.475497	-1.93992	-1.52109	-2.98551	-1.46442	3.02717	11.1919	0.000190445	0.00289836	#N/A	liver
ell_2	-2.25404	-0.540089	1.48759	1.30654	-1.28546	-2.80622	-2.67044	-1.52076	-1.38497	0.135783	0.965046	7.44438	0.00173231	0.00959958	#N/A	liver
stard10_3	1.7205	-1.35625	0.671062	-1.03531	2.30756	0.787078	2.06686	-1.52049	-0.240707	1.27978	-0.189772	11.4763	0.000164146	0.00262479	#N/A	liver
ascc3	1.4245	-1.59021	0.436152	-0.270438	2.26103	0.741258	1.2712	-1.51977	-0.989829	0.529943	2.39786	4.86556	0.0112846	0.0312604	#N/A	liver
furin	0.694535	-1.95604	0.0694436	1.19206	1.98793	0.468819	-0.373146	-1.51911	-2.36108	-0.841965	3.59711	10.1763	0.000330133	0.00382944	#N/A	liver
pdgfra	-1.60004	-1.42694	0.598547	2.42843	-0.12983	-1.64894	-3.02136	-1.51911	-2.89153	-1.37241	1.32938	13.2767	6.74e-05	0.00165619	#N/A	liver
emp3	0.166269	-1.2524	0.771115	0.315018	1.064	-0.453635	-0.111562	-1.51764	-1.17557	0.342073	1.99789	4.4679	0.0155859	0.0389146	#N/A	liver
sema3c	0.133446	-1.57721	0.446003	0.997759	1.28299	-0.234418	-0.648234	-1.51741	-1.93122	-0.413817	1.9131	7.93972	0.00125491	0.00795908	#N/A	liver
bco2_2	-1.05071	-1.21775	0.804928	1.46353	0.125278	-1.39173	-1.88568	-1.51701	-2.01096	-0.49395	-0.0291963	8.14694	0.00109999	0.00737654	carotenoid metabolism	liver
fam167a	-4.69287	0.881797	2.90214	0.908934	-4.181	-5.69626	-4.20136	-1.51526	-0.0203532	1.49491	-0.0895812	5.08762	0.0094638	0.0278432	#N/A	liver
mllt10	0.153991	-1.69275	0.32725	1.21151	1.38506	-0.129944	-0.793141	-1.515	-2.1782	-0.663197	2.8092	14.8956	3.23e-05	0.00115803	#N/A	liver
cyp2g1_10	6.70527	-2.48167	-0.461859	-3.76174	6.89021	5.37535	7.85026	-1.51486	0.960047	2.47491	-0.713718	12.4845	9.87e-05	0.00203403	#N/A	liver
tent5a	0.672375	-1.70191	0.317907	0.711624	1.78071	0.265852	-0.0294365	-1.51486	-1.81015	-0.295288	1.96998	8.97276	0.000661861	0.00557445	#N/A	liver
slc36a1	-0.339859	-0.96428	1.05477	0.249371	0.468316	-1.04597	-0.441923	-1.51429	-0.910239	0.604048	0.845341	4.21087	0.01931	0.045239	pigmentation variation	liver
clpx	-0.062698	-0.993628	1.02467	0.0316584	0.698197	-0.815524	-0.0707673	-1.51372	-0.768965	0.744757	5.03412	5.43594	0.00722451	0.0233749	#N/A	liver
kat2a	-0.0853752	-1.36607	0.651477	0.79997	0.960523	-0.552639	-0.664009	-1.51316	-1.62453	-0.11137	2.14588	9.14819	0.000596152	0.0052913	#N/A	liver
secisbp2l	-0.010862	-1.45515	0.561354	0.904657	1.08322	-0.429162	-0.686639	-1.51238	-1.76985	-0.257478	1.83209	8.55737	0.000851711	0.00647183	#N/A	liver
slc37a2	0.0274215	-1.56934	0.446906	1.09501	1.19757	-0.314614	-0.800695	-1.51219	-1.99827	-0.486081	0.514416	5.80997	0.00544907	0.0193783	#N/A	liver
raver1	-0.62786	-0.479335	1.53556	-0.428369	-0.111394	-1.62257	-0.149618	-1.51117	-0.0382239	1.47295	2.68644	7.06526	0.0028653	0.0293032	#N/A	skin
ing2	-0.424366	-0.759622	1.25526	-0.0712714	0.251442	-1.25972	-0.264821	-1.51116	-0.516263	0.994898	1.47564	7.36726	0.00182326	0.00989635	#N/A	liver
lrif1_2	0.0806359	-1.0557	0.958783	0.0162862	0.852255	-0.65861	0.0482623	-1.51087	-0.803993	0.706872	2.08731	6.93327	0.0024441	0.0117576	#N/A	liver
gin1_4	0.393311	-2.09913	-0.0847194	1.79054	1.86933	0.358523	-1.04792	-1.51081	-2.91725	-1.40644	1.55619	5.4759	0.00700741	0.0229186	#N/A	liver
trim37	0.571243	-0.72618	1.28817	-1.13323	0.973068	-0.537694	1.27836	-1.51076	0.305289	1.81605	1.62687	9.89607	0.000386461	0.00414918	#N/A	liver
sptlc3	-0.58509	-1.72307	0.289827	2.01834	0.853488	-0.656188	-1.95257	-1.50968	-2.80606	-1.29638	1.584	6.30175	0.00380527	0.0152933	#N/A	liver
mrps18a_2	2.61461	-3.32408	-1.31159	2.02106	4.45402	2.94465	0.445158	-1.50937	-4.00886	-2.49949	1.27219	17.1323	2.49e-05	0.00235062	#N/A	skin
p3h2	-0.486355	-1.41674	0.595457	1.30764	0.697792	-0.811359	-1.3455	-1.50915	-2.04329	-0.534139	2.71655	14.9644	3.13e-05	0.00114697	#N/A	liver
zbtb41	-0.455773	-1.17969	0.832126	0.803336	0.542937	-0.965925	-0.944332	-1.50886	-1.48727	0.0215926	1.85269	6.96385	0.00239345	0.0115994	#N/A	liver
zg66	0.633943	-0.327538	1.68392	-1.99032	0.721111	-0.787482	1.9682	-1.50859	1.24709	2.75568	-0.730117	5.39461	0.0074569	0.0238255	#N/A	liver
atp13a5	1.0849	-0.870391	1.13926	-1.35378	1.46647	-0.0407685	1.82901	-1.50724	0.362538	1.86978	3.62998	10.8684	0.000226152	0.00311965	#N/A	liver
dnajc9	0.791256	-1.26537	0.744072	-0.269957	1.54247	0.0353878	0.79591	-1.50708	-0.746559	0.760522	4.22304	6.15953	0.00518592	0.0405308	#N/A	skin
tcp11l1	0.344398	-0.601843	1.40685	-1.1494	0.709681	-0.796838	1.12035	-1.50652	0.41067	1.91719	1.88642	5.76282	0.00564382	0.019878	#N/A	liver
sult6b1	0.23857	-1.33221	0.674989	0.418653	1.17809	-0.327314	-0.135062	-1.5054	-1.31315	0.192252	6.04494	6.98892	0.00300755	0.0301548	#N/A	skin
slc4a8	-1.7024	-1.06122	0.944029	1.81959	-0.48089	-1.98482	-2.64149	-1.50393	-2.1606	-0.65667	2.64698	6.60978	0.00384165	0.0345051	#N/A	skin
retreg1_2	-0.44549	-1.4092	0.595775	1.25891	0.722781	-0.780949	-1.2783	-1.50373	-2.00108	-0.497354	4.82751	4.77966	0.0120895	0.0327646	#N/A	liver
ptges	0.133373	-1.3719	0.633024	0.605507	1.12896	-0.374738	-0.354101	-1.5037	-1.48306	0.0206375	0.715532	4.76116	0.012271	0.0331399	#N/A	liver
klf10	0.706459	-1.68075	0.324151	0.650138	1.79041	0.286731	0.0422411	-1.50367	-1.74816	-0.24449	5.06724	6.64265	0.00298899	0.0132863	#N/A	liver
ndfip2	0.507654	-1.54098	0.463845	0.56948	1.53647	0.0328569	-0.0463696	-1.50362	-1.58284	-0.0792265	5.54911	9.79561	0.000409173	0.00428447	#N/A	liver
cbl	0.653851	-1.91531	0.0894678	1.17199	1.92687	0.423288	-0.388605	-1.50358	-2.31548	-0.811893	2.91923	12.1337	0.000117441	0.0021905	pigmentation variation	liver
cep85l	-0.123396	-1.79666	0.206159	1.7139	1.25495	-0.247166	-1.37797	-1.50212	-2.63292	-1.13081	-1.10003	4.97099	0.0103762	0.0295466	#N/A	liver
tmem213_2	-2.72554	-0.276698	1.72563	1.27661	-1.83663	-3.33838	-3.00161	-1.50175	-1.16498	0.336771	0.370001	7.31252	0.00245373	0.0270087	#N/A	skin
emc1	-0.147706	-1.11846	0.883358	0.382809	0.728067	-0.773298	-0.397887	-1.50136	-1.12595	0.375412	5.33972	5.23789	0.00841575	0.025889	#N/A	liver
arhgef12	0.347463	-1.22368	0.777893	0.0983289	1.17836	-0.322822	0.186851	-1.50118	-0.99151	0.509673	3.18849	8.44893	0.000910675	0.00670035	#N/A	liver
tor4a-a	0.179756	-1.40173	0.599737	0.622234	1.18611	-0.314986	-0.331859	-1.5011	-1.51797	-0.0168725	2.40799	7.50691	0.00166224	0.00937211	#N/A	liver
retreg2	-0.0430181	-1.37841	0.6229	0.79853	1.00155	-0.499439	-0.631161	-1.50098	-1.63271	-0.131722	3.60043	10.4774	0.000279519	0.0034999	#N/A	liver
mpp7	0.534821	-1.32346	0.677101	0.11154	1.39371	-0.10671	0.317461	-1.50042	-1.07625	0.424171	1.18911	5.15997	0.0089423	0.0268685	#N/A	liver
rbl2	0.403504	-1.44337	0.556844	0.483023	1.38516	-0.115005	-0.0596391	-1.50016	-1.44479	0.0553658	3.97234	15.6278	2.36e-05	0.000992481	#N/A	liver
slc38a4	-0.359063	-1.05482	0.944685	0.469193	0.521814	-0.977811	-0.621192	-1.49963	-1.14301	0.356619	5.93864	4.92706	0.0107445	0.0302588	#N/A	liver
gnaq	0.740752	-1.76038	0.238912	0.780716	1.87585	0.37638	-0.0299735	-1.49947	-1.90582	-0.406353	2.34174	10.1368	0.000337503	0.00386859	melanin synthesis	liver
cyp2j6	-0.992704	-1.08549	0.913231	1.16497	0.0695917	-1.42945	-1.61825	-1.49904	-1.68784	-0.1888	5.60899	4.65751	0.0133448	0.035096	#N/A	liver
tns2	0.458743	-1.94515	0.0534862	1.43292	1.80292	0.303943	-0.730636	-1.49898	-2.53356	-1.03458	6.03343	13.9734	4.88e-05	0.00143967	#N/A	liver
cab39l	0.606398	-1.3208	0.676872	0.03753	1.4454	-0.0528557	0.426651	-1.49825	-1.01875	0.479507	3.27832	8.83389	0.000719559	0.00584324	#N/A	liver
numa1	0.313675	-1.29216	0.705399	0.273086	1.20438	-0.293793	0.0304419	-1.49817	-1.17393	0.324235	5.17364	8.26626	0.00102044	0.0071069	#N/A	liver
csf2rb	0.740715	-1.92857	0.0660479	1.12181	2.00196	0.506	-0.285821	-1.49596	-2.28779	-0.791821	3.56962	11.0368	0.000206716	0.00300114	#N/A	liver
f8	0.0169457	-1.8208	0.173153	1.63071	1.37831	-0.117155	-1.21032	-1.49547	-2.58863	-1.09317	-0.244291	8.87698	0.000701085	0.00573183	#N/A	liver
ammecr1	-0.0323064	-1.53968	0.453534	1.11845	1.13053	-0.36438	-0.863068	-1.49491	-1.9936	-0.498688	1.20957	8.27528	0.00101469	0.00709237	#N/A	liver
thsd4	-1.83074	-0.413533	1.57901	0.665267	-1.06291	-2.55731	-1.87201	-1.4944	-0.8091	0.685304	-1.38083	6.2466	0.00395909	0.0156524	#N/A	liver
mob1b	0.782311	-1.27125	0.721093	-0.23215	1.54017	0.0459134	0.760846	-1.49426	-0.779328	0.714932	2.95681	8.11038	0.00112571	0.00747169	#N/A	liver
acvr1b	0.901437	-1.97283	0.018906	1.05249	2.1557	0.661898	-0.113287	-1.4938	-2.26899	-0.775186	2.7311	10.385	0.000294081	0.00358322	#N/A	liver
zdhhc6	-0.636159	-0.816487	1.17491	0.27774	0.135246	-1.3583	-0.685425	-1.49354	-0.820671	0.672874	5.17015	9.54832	0.000677556	0.0135047	#N/A	skin
slc47a2	1.15019	-0.532163	1.45885	-2.07688	1.26176	-0.231498	2.4203	-1.49326	1.15854	2.6518	2.82561	12.0561	0.000195571	0.00670601	#N/A	skin
tmed2_3	0.810695	-0.678609	1.31237	-1.44445	1.11698	-0.376253	1.69136	-1.49323	0.574381	2.06761	2.50791	4.88951	0.0110709	0.0308256	#N/A	liver
pola1	-0.856983	-0.313253	1.67763	-0.507398	-0.407798	-1.90096	-0.262189	-1.49317	0.145609	1.63877	2.17467	8.20696	0.00105915	0.00724539	pigmentation variation	liver
tmem272	1.4253	-1.15314	0.837544	-1.10971	1.93383	0.440819	1.90126	-1.49301	-0.0325694	1.46044	1.68199	10.7311	0.000243489	0.00324971	#N/A	liver
isca1	1.20171	-1.54984	0.440497	-0.0923687	2.06367	0.570912	0.970561	-1.49275	-1.0931	0.399649	5.46839	25.8941	1.72e-06	0.000439803	#N/A	skin
sned1	0.203705	-1.34707	0.643076	0.500284	1.16308	-0.329528	-0.222434	-1.49261	-1.38551	0.107094	2.75661	5.237	0.00842157	0.025889	#N/A	liver
cxadr_2	-0.837776	-1.10483	0.884582	1.05803	0.200293	-1.29177	-1.42185	-1.49206	-1.62215	-0.130085	4.60209	5.5545	0.00660099	0.0219918	#N/A	liver
jag2	-0.0507787	-1.56652	0.422791	1.19451	1.13681	-0.355177	-0.933964	-1.49198	-2.07077	-0.578786	-0.347041	5.8683	0.00521832	0.0187843	#N/A	liver
ube3b	-0.0208942	-1.0437	0.944249	0.120344	0.767103	-0.723857	-0.105928	-1.49096	-0.873031	0.617929	1.96233	5.69252	0.00594856	0.0205824	#N/A	liver
efr3b	0.976003	-1.9957	-0.00792992	1.02763	2.22878	0.73795	-0.0387214	-1.49083	-2.2675	-0.776671	1.39653	4.10961	0.0210364	0.0480548	#N/A	liver
mospd1	-0.368958	-0.878177	1.10907	0.13806	0.381914	-1.10852	-0.380263	-1.49044	-0.762178	0.72826	4.53598	4.88445	0.0111156	0.0309249	#N/A	liver
ubr4	0.485747	-1.35848	0.627454	0.245278	1.38317	-0.10628	0.180352	-1.48945	-1.20282	0.286632	5.05421	5.51729	0.00679004	0.0224076	#N/A	liver
large2-a	0.191525	-0.697349	1.28751	-0.781688	0.666656	-0.82199	0.72991	-1.48865	0.0632547	1.5519	1.98133	5.9616	0.00487121	0.0179076	#N/A	liver
esyt2-a	0.246938	-1.1758	0.80893	0.119928	1.06705	-0.421494	0.0952574	-1.48854	-0.971794	0.516751	3.95566	4.67487	0.0131579	0.0347833	#N/A	liver
cldn4	-0.252276	-1.57941	0.404995	1.4267	0.995354	-0.492953	-1.25923	-1.48831	-2.25458	-0.766276	6.94199	5.20533	0.0086315	0.026237	#N/A	liver
rps6ka4	0.681477	-1.78679	0.197585	0.907723	1.8512	0.362919	-0.169684	-1.48828	-2.02088	-0.532603	0.930217	6.43392	0.00346279	0.0144168	#N/A	liver
lgr4_2	-4.35128	-0.955165	1.0286	4.27785	-2.54709	-4.03491	-6.47185	-1.48782	-3.92476	-2.43694	-2.23751	13.3737	0.000108862	0.00508152	#N/A	skin
vps13a	0.559558	-1.40397	0.578955	0.265453	1.47264	-0.0145477	0.220579	-1.48719	-1.25206	0.235127	3.98674	8.53521	0.000863408	0.00652246	#N/A	liver
zfp36_3	-0.809358	-2.00479	-0.0221383	2.83628	0.896573	-0.590415	-2.73423	-1.48699	-3.63081	-2.14382	-1.58596	8.71731	0.000772293	0.00609208	#N/A	liver
l3hypdh	0.420657	-0.949859	1.03227	-0.503071	1.02789	-0.458713	0.692796	-1.4866	-0.335091	1.15151	2.23883	5.31713	0.00791504	0.0247605	#N/A	liver
tmem267	-0.319547	-0.842201	1.13964	0.0221092	0.39199	-1.09439	-0.256242	-1.48638	-0.648232	0.838147	2.05741	7.22425	0.00200616	0.0104548	#N/A	liver
pdlim7	-0.0525982	-1.3472	0.634312	0.765485	0.97095	-0.515183	-0.613562	-1.48613	-1.58451	-0.0983792	1.6168	7.04652	0.00226223	0.0112201	#N/A	liver
arvcf	0.529253	-1.54996	0.431508	0.589195	1.55941	0.0733088	-0.0449559	-1.4861	-1.60436	-0.118265	2.26651	5.50605	0.00684834	0.0225561	#N/A	liver
znhit2	0.254103	-0.835491	1.14426	-0.562874	0.817195	-0.667619	0.612733	-1.48481	-0.204463	1.28035	1.20407	6.28159	0.00386072	0.0154156	#N/A	liver
cybc1	-0.0990551	-1.33663	0.642696	0.792988	0.92818	-0.556314	-0.669032	-1.48449	-1.59721	-0.112718	2.36505	6.42065	0.00349558	0.0144936	#N/A	liver
smad7	0.208674	-1.71856	0.260504	1.24938	1.44542	-0.0388731	-0.780528	-1.48429	-2.22595	-0.741655	2.14806	6.05732	0.00454134	0.0170725	#N/A	liver
bltp2	0.0208946	-0.961185	1.01594	-0.0756503	0.73656	-0.746285	0.0724087	-1.48284	-0.664151	0.818694	4.13947	6.59018	0.00310098	0.0135512	#N/A	liver
mapk1	0.273896	-1.43279	0.54396	0.614933	1.28001	-0.202548	-0.255778	-1.48256	-1.53579	-0.0532299	4.92533	17.8867	9.48e-06	0.000646639	melanin synthesis	liver
col1a1	-3.10565	-0.803371	1.17318	2.73584	-1.72671	-3.20912	-4.38111	-1.48242	-2.65441	-1.17199	4.67901	11.6739	0.00014825	0.00246056	#N/A	liver
hvcn1	-0.121385	-0.885661	1.09057	-0.0835274	0.573207	-0.908968	-0.0283931	-1.48217	-0.6016	0.880575	5.31149	5.18845	0.00874579	0.0264634	#N/A	liver
colec12	-1.6452	-0.883347	1.09255	1.43599	-0.571388	-2.05331	-2.31089	-1.48192	-1.7395	-0.257582	0.743719	10.1829	0.000328927	0.00382463	#N/A	liver
erbin	-0.527471	-1.54746	0.42742	1.64751	0.764994	-0.716168	-1.63124	-1.48116	-2.39623	-0.91507	3.72842	9.62355	0.000451572	0.00455266	#N/A	liver
huwe1	0.5328	-1.60987	0.364105	0.712963	1.607	0.126521	-0.135122	-1.48048	-1.74212	-0.261644	5.36691	13.5742	5.86e-05	0.00156118	#N/A	liver
pmch	-4.26114	-0.132883	1.83818	2.55584	-3.09619	-4.57449	-5.11274	-1.4783	-2.01654	-0.538243	1.2618	18.7867	6.75e-06	0.000551339	pigmentation variation	liver
hps6	0.252002	-1.31349	0.657469	0.404019	1.17412	-0.3041	-0.114013	-1.47822	-1.28813	0.190087	2.81166	6.58818	0.00310533	0.0135626	pigmentation variation	liver
clip4	-1.19062	-0.591126	1.37941	0.402328	-0.449617	-1.92752	-1.19471	-1.4779	-0.745091	0.732814	-0.341511	4.26769	0.0184096	0.0438186	#N/A	liver
med9	-0.552521	-0.867246	1.10194	0.317826	0.236043	-1.24085	-0.652761	-1.47689	-0.888804	0.588087	4.25237	6.82441	0.00334169	0.0318675	#N/A	skin
arhgap17	-0.184786	-1.55776	0.410917	1.33163	1.02973	-0.446777	-1.13731	-1.47651	-2.16704	-0.690532	3.72214	13.9563	4.91e-05	0.00144212	#N/A	liver
g6pc.2	-0.401489	-1.56434	0.402607	1.56322	0.872136	-0.603072	-1.47353	-1.47521	-2.34567	-0.870457	7.35466	9.36864	0.000523579	0.0049441	#N/A	liver
slc25a22_2	0.660235	-3.41721	-1.45029	4.20727	3.05809	1.58289	-2.66027	-1.47519	-5.71836	-4.24317	-0.472543	10.6017	0.000261176	0.00337437	#N/A	liver
rab32_2	0.44038	-1.12656	0.839026	-0.152841	1.17521	-0.298984	0.444916	-1.47419	-0.730292	0.7439	3.10216	5.12164	0.00921452	0.0273771	#N/A	liver
tmpo_26	0.138141	-1.57035	0.394982	1.03722	1.28137	-0.192631	-0.674313	-1.474	-1.95568	-0.481682	1.58578	4.11258	0.0209834	0.0479661	#N/A	liver
ndc80	1.33126	-1.41504	0.549761	-0.465983	2.05973	0.586127	1.34793	-1.4736	-0.711794	0.761808	-0.151997	4.58365	0.0141727	0.0365712	#N/A	liver
wipf3	-0.0412295	-0.990129	0.974258	0.0570998	0.711674	-0.761616	-0.073747	-1.47329	-0.785421	0.687869	2.85541	6.51507	0.00326941	0.013979	#N/A	liver
ubr2	0.382769	-1.14916	0.814913	-0.0485256	1.14894	-0.324108	0.323471	-1.47305	-0.825473	0.647579	3.72139	9.8807	0.000389845	0.00416244	#N/A	liver
zmym3	1.16001	-1.73106	0.232267	0.338779	2.1683	0.695806	0.615923	-1.47249	-1.55238	-0.0798836	6.81733	16.4127	1.7e-05	0.000854065	#N/A	liver
jag1	-1.12231	-1.03948	0.923361	1.23843	-0.0621249	-1.53426	-1.77056	-1.47213	-1.70843	-0.236304	0.293185	4.47512	0.0154934	0.0387692	#N/A	liver
ptpn22	0.649931	-1.65654	0.30351	0.703096	1.72985	0.259816	-0.039874	-1.47003	-1.76972	-0.29969	0.241967	5.87	0.00521174	0.0187706	#N/A	liver
dchs1	-0.195078	-1.859	0.100833	1.95325	1.24794	-0.221933	-1.61124	-1.46987	-2.85918	-1.38931	1.02833	5.79042	0.00552891	0.01958	#N/A	liver
gabpa	0.109945	-1.3543	0.605269	0.639089	1.09819	-0.371493	-0.396858	-1.46968	-1.49504	-0.0253649	2.57926	8.71862	0.000771681	0.0060908	#N/A	liver
prelid3b	-0.114441	-1.38798	0.570844	0.931577	0.955154	-0.513964	-0.784514	-1.46912	-1.73967	-0.27055	3.4739	5.24866	0.00834569	0.0257532	#N/A	liver
hsd17b7	0.8011	-1.25894	0.699311	-0.241466	1.54503	0.0763416	0.781925	-1.46869	-0.763108	0.705583	1.1022	4.41987	0.0162171	0.0400044	#N/A	liver
l1re1_26	2.09513	-1.12577	0.831637	-1.80099	2.41568	0.947618	2.92209	-1.46806	0.506414	1.97447	1.41558	16.3108	1.77e-05	0.000864831	#N/A	liver
clcn6	0.369798	-1.13777	0.819246	-0.0512754	1.13067	-0.337086	0.315805	-1.46776	-0.81487	0.652891	2.84478	6.8269	0.00262969	0.0122547	#N/A	liver
zfhx3	-0.0660998	-1.38939	0.567052	0.888436	0.992466	-0.474864	-0.715902	-1.46733	-1.70837	-0.241038	0.545687	4.36759	0.0169363	0.0412605	#N/A	liver
f13b	-0.160662	-1.17956	0.776699	0.563524	0.764175	-0.703021	-0.54314	-1.4672	-1.30731	0.159881	6.31001	9.21492	0.000573076	0.00518891	#N/A	liver
plcd1	0.491528	-1.50728	0.448839	0.566914	1.49911	0.0320171	-0.0565395	-1.46709	-1.55565	-0.0885566	3.49266	6.02408	0.00465305	0.0173339	#N/A	liver
arf1	-0.588605	-0.594918	1.36119	-0.177666	0.00473537	-1.46235	-0.308204	-1.46708	-0.312939	1.15414	4.14052	6.75034	0.00350552	0.0327145	#N/A	skin
naa30_2	1.45503	-2.60689	-0.651108	1.80296	3.04644	1.5796	-0.26095	-1.46683	-3.30739	-1.84055	1.77279	20.007	4.34e-06	0.000473378	#N/A	liver
vipr1	1.74761	-1.24178	0.713326	-1.21916	2.24204	0.775715	2.22508	-1.46633	-0.0169683	1.44936	2.41352	19.222	5.75e-06	0.000537783	#N/A	liver
dcaf7	0.0393269	-0.96771	0.985773	-0.0573907	0.755277	-0.709835	0.0725382	-1.46511	-0.682739	0.782373	4.52414	5.06463	0.00963637	0.0281541	#N/A	liver
nfic	0.0864887	-1.61738	0.3355	1.19539	1.2779	-0.186758	-0.831675	-1.46466	-2.10957	-0.644917	4.08585	13.9847	4.85e-05	0.00143773	#N/A	liver
ubr3	0.295147	-1.2464	0.706091	0.24516	1.15616	-0.308208	0.0374904	-1.46437	-1.11867	0.345698	3.6103	8.45871	0.000905172	0.0066924	#N/A	liver
mief2	0.911107	-1.26633	0.686118	-0.330893	1.63308	0.168742	0.9315	-1.46434	-0.701579	0.762758	1.72849	8.44012	0.000915656	0.0067125	#N/A	liver
zk250.9_2	2.61627	-1.68625	0.265724	-1.19574	3.2269	1.76291	2.85901	-1.46398	-0.367885	1.0961	0.996848	12.5082	9.75e-05	0.00202238	#N/A	liver
dctn4	0.505715	-1.32	0.631596	0.182689	1.36928	-0.0944107	0.242269	-1.4637	-1.12702	0.33668	3.22762	6.78607	0.002705	0.0124677	#N/A	liver
cdc16	0.216616	-0.694511	1.25573	-0.777835	0.683346	-0.779335	0.745838	-1.46268	0.0624926	1.52517	2.03873	9.22058	0.000571166	0.00518061	#N/A	liver
traf7	0.200724	-1.4359	0.514331	0.720848	1.22747	-0.235205	-0.390093	-1.46268	-1.61756	-0.154887	3.84923	14.3253	4.16e-05	0.00132328	#N/A	liver
mllt1	-0.190643	-1.34581	0.60415	0.9323	0.866373	-0.596095	-0.842208	-1.46247	-1.70858	-0.246112	1.92766	7.53383	0.00163304	0.0092847	#N/A	liver
pgrmc2	0.325823	-1.16793	0.781979	0.0601259	1.12031	-0.342117	0.199273	-1.46243	-0.92104	0.54139	4.1138	8.72707	0.000767718	0.00607366	#N/A	liver
c1galt1c1	0.557958	-0.990106	0.959248	-0.5271	1.16105	-0.300967	0.813794	-1.46202	-0.347255	1.11476	3.05204	7.39302	0.0017923	0.00979407	#N/A	liver
iffo1	-0.159043	-1.11807	0.831035	0.446079	0.719272	-0.742559	-0.453841	-1.46183	-1.17311	0.288717	1.23092	7.27509	0.00193892	0.0102734	#N/A	liver
aftph	0.305568	-1.54656	0.402139	0.838853	1.3891	-0.072428	-0.399964	-1.46152	-1.78906	-0.327536	2.94241	10.3428	0.000301002	0.00362486	#N/A	liver
mertk	0.418039	-1.62767	0.320665	0.888965	1.53428	0.0730306	-0.353194	-1.46125	-1.88748	-0.426225	2.45924	4.67317	0.0131761	0.0348145	#N/A	liver
d2hgdh	0.700337	-1.09063	0.856897	-0.466608	1.34322	-0.11742	0.875209	-1.46064	-0.468013	0.992629	2.22048	5.72514	0.00580498	0.0202666	#N/A	liver
loc105946059	-4.46391	0.632419	2.57982	1.25167	-3.82225	-5.28279	-4.28669	-1.46055	-0.464441	0.996106	5.1613	28.405	9.13e-07	0.00030786	#N/A	skin
hinfp	-0.0498132	-0.886335	1.06101	-0.124865	0.627391	-0.83312	0.0562889	-1.46051	-0.571103	0.889409	0.664548	4.85941	0.0113403	0.0313761	#N/A	liver
lrr1	0.988439	-1.46768	0.478769	0.000474765	1.84209	0.382252	0.740973	-1.45984	-1.10112	0.358721	1.91086	6.16012	0.00421424	0.0163439	#N/A	liver
ppm1d	-0.0372339	-1.80745	0.138359	1.70633	1.32766	-0.131695	-1.30767	-1.45936	-2.63534	-1.17598	2.921	7.12495	0.00214505	0.0108573	#N/A	liver
lorf2_7	0.528341	-0.43233	1.51223	-1.60824	0.720504	-0.737913	1.60243	-1.45842	0.88193	2.34035	0.755768	7.35158	0.00184238	0.00993973	#N/A	liver
etv1	-2.51273	-0.201141	1.74283	0.971039	-1.73369	-3.19167	-2.61283	-1.45798	-0.879136	0.578843	-1.55307	5.93288	0.00497528	0.0181748	#N/A	liver
dock11	0.50776	-1.24464	0.699168	0.0377155	1.3143	-0.143556	0.352534	-1.45786	-0.96177	0.49609	2.76686	9.13831	0.000599656	0.00529184	#N/A	liver
mindy3	-0.11151	-0.522333	1.42089	-0.787047	0.308117	-1.1493	0.506652	-1.45742	0.198535	1.65595	1.39513	7.67377	0.00149008	0.00876214	#N/A	liver
clec2d_3	-4.499	0.329199	2.27148	1.89832	-3.62115	-5.07786	-4.79799	-1.45671	-1.17684	0.279869	2.59899	14.4685	6.89e-05	0.00401894	#N/A	skin
gltp-a	0.385969	-1.75157	0.190672	1.17493	1.60315	0.146473	-0.591717	-1.45668	-2.19487	-0.73819	2.86434	14.5598	3.74e-05	0.00126239	#N/A	liver
abat	0.183417	-1.10792	0.832906	0.0916006	0.968505	-0.487117	0.0688621	-1.45562	-0.899643	0.555979	8.62108	4.14509	0.020413	0.046987	#N/A	liver
appl1	0.529467	-1.47882	0.461642	0.487707	1.50621	0.0508689	0.0313201	-1.45534	-1.47489	-0.0195489	1.88133	5.54547	0.00664633	0.0220846	#N/A	liver
dusp6_2	1.05335	-1.96557	-0.0258249	0.938036	2.26419	0.809385	0.0864895	-1.45481	-2.1777	-0.722895	0.463575	5.64032	0.00618659	0.0210621	#N/A	liver
adgrd1	-0.987815	-1.41498	0.524555	1.87824	0.320374	-1.13428	-2.14954	-1.45465	-2.46991	-1.01526	0.148531	8.93781	0.000675885	0.005627	#N/A	liver
zfand5	0.0445211	-1.73636	0.20315	1.48869	1.33566	-0.118972	-1.08312	-1.45463	-2.41878	-0.964153	3.36359	9.88786	0.000388264	0.00415361	#N/A	liver
harbi1_5	-0.858932	-0.772138	1.16674	0.464334	-0.065096	-1.51925	-0.99245	-1.45416	-0.927354	0.526801	3.81075	4.38718	0.0166628	0.0408142	#N/A	liver
rhoc	-0.689691	-0.904308	1.03431	0.559693	0.160963	-1.293	-0.937038	-1.45396	-1.098	0.35596	5.26755	20.7192	3.38e-06	0.000426467	#N/A	liver
hs1bp3	0.426156	-1.1258	0.811211	-0.111569	1.16397	-0.288791	0.403293	-1.45276	-0.760672	0.692085	4.29404	7.50027	0.00166953	0.00940149	#N/A	liver
mapk8ip1	-1.35618	-2.5273	-0.591105	4.47458	0.878341	-0.573805	-4.37307	-1.45215	-5.25141	-3.79927	-1.39931	18.5558	7.36e-06	0.000570128	#N/A	liver
atp6v1a	0.981834	-1.50485	0.431156	0.0918577	1.86501	0.413009	0.667482	-1.452	-1.19753	0.254473	3.30396	9.73897	0.000422623	0.00437463	#N/A	liver
zmym1_3	1.2542	-1.65331	0.282667	0.116448	2.18063	0.728647	0.853311	-1.45198	-1.32732	0.124664	0.804571	7.46048	0.00171396	0.00953775	#N/A	liver
mdk	-1.38641	-0.901602	1.03412	1.25389	-0.363606	-1.8154	-1.98023	-1.45179	-1.61662	-0.164828	4.72426	10.1229	0.00050127	0.0114889	#N/A	skin
btaf1	0.319241	-1.26633	0.669064	0.278026	1.18918	-0.262367	0.0309114	-1.45155	-1.15827	0.293278	2.79053	8.84369	0.000715308	0.00582208	#N/A	liver
rsbn1	0.288188	-1.68193	0.252365	1.14138	1.47759	0.0268672	-0.639893	-1.45072	-2.11748	-0.666761	0.498302	4.16259	0.0201129	0.0465039	#N/A	liver
tent4b	0.175649	-1.29417	0.640123	0.4784	1.10237	-0.348355	-0.227064	-1.45072	-1.32943	0.121292	1.59453	7.68141	0.00148268	0.00874391	#N/A	liver
bicd1_2	1.07308	-1.69003	0.244194	0.372758	2.07233	0.621665	0.525242	-1.45067	-1.54709	-0.0964232	1.72718	7.55745	0.00160788	0.00918551	#N/A	liver
kiaa0513_2	-2.92191	-0.136275	1.79731	1.26087	-2.08923	-3.53942	-3.13709	-1.45019	-1.04786	0.402333	2.37237	10.3344	0.000449831	0.0106558	#N/A	skin
wdr72	-0.904989	-0.219062	1.71408	-0.590023	-0.514445	-1.9643	-0.236225	-1.44985	0.278221	1.72807	2.74276	17.2447	2.39e-05	0.00230158	#N/A	skin
lsm14a	-0.565047	-1.19659	0.73583	1.0258	0.473655	-0.975658	-1.19314	-1.44931	-1.66679	-0.217481	3.56912	12.0268	0.000123913	0.00225842	#N/A	liver
znf19	1.06246	-1.34608	0.585833	-0.302219	1.80641	0.357473	1.02351	-1.44893	-0.782894	0.666039	0.157067	6.78858	0.0027003	0.0124544	#N/A	liver
wipf1	0.478307	-1.73551	0.195135	1.06207	1.66036	0.212379	-0.437822	-1.44798	-2.09818	-0.650201	1.69743	4.26803	0.0184044	0.0438138	#N/A	liver
prrc2b	0.763441	-1.70241	0.227729	0.711237	1.84939	0.401784	0.0391525	-1.4476	-1.81023	-0.362631	4.80401	8.31524	0.00098964	0.00700027	#N/A	liver
fbxo33	-0.36676	-1.36194	0.567869	1.16083	0.746385	-0.700972	-1.14569	-1.44736	-1.89208	-0.444722	2.03252	7.33434	0.00186367	0.0100084	#N/A	liver
nop10	7.09652	-2.94483	-1.01541	-3.13628	7.53101	6.08395	7.67459	-1.44706	0.143588	1.59065	-1.73515	12.8628	8.21e-05	0.00184282	#N/A	liver
leg1_2	1.13003	-1.28261	0.645828	-0.493242	1.80948	0.363148	1.21745	-1.44633	-0.592028	0.854303	4.94439	13.5406	5.95e-05	0.00157784	#N/A	liver
gnl1	-0.0312655	-0.883272	1.04456	-0.130023	0.639005	-0.80687	0.0740684	-1.44587	-0.564937	0.880938	2.71599	9.54474	0.000472594	0.00466063	#N/A	liver
prag1	-0.554304	-1.78939	0.138183	2.20552	0.926317	-0.519365	-2.06986	-1.44568	-2.99618	-1.5505	1.71222	8.45941	0.000904781	0.0066924	#N/A	liver
skil	0.563856	-2.07656	-0.149192	1.6619	1.98032	0.534786	-0.823533	-1.44553	-2.80385	-1.35832	0.491428	7.00145	0.00233276	0.0114182	#N/A	liver
myof	-0.51515	-1.09315	0.834081	0.774216	0.433498	-1.01192	-0.967025	-1.44542	-1.40052	0.0448987	1.34248	7.36636	0.00182435	0.00989635	#N/A	liver
mfsd1_2	0.0214825	-1.40622	0.520448	0.864294	1.07078	-0.374224	-0.632108	-1.445	-1.70289	-0.257884	3.69954	8.3392	0.000974948	0.00693615	#N/A	liver
panx1	-1.15297	-0.917466	1.00918	1.06126	-0.176629	-1.62161	-1.66067	-1.44498	-1.48404	-0.0390602	1.24093	7.10211	0.00279934	0.0288474	#N/A	skin
kidins220	0.056027	-1.14409	0.782041	0.306018	0.900085	-0.544511	-0.187494	-1.4446	-1.08758	0.357017	3.16398	6.77312	0.00272937	0.0125374	#N/A	liver
tap2	0.87074	-1.46544	0.460345	0.134352	1.75213	0.307796	0.552291	-1.44434	-1.19984	0.244495	3.9041	4.7706	0.0121781	0.0329337	#N/A	liver
prkar2a	0.282037	-1.18511	0.740652	0.162421	1.10036	-0.343961	0.0897118	-1.44432	-1.01065	0.433673	4.71666	11.2285	0.000186815	0.00286854	#N/A	liver
vps50	0.47754	-1.1063	0.81681	-0.18805	1.18788	-0.254452	0.499193	-1.44233	-0.688687	0.753645	2.14873	7.33602	0.00186159	0.0100052	#N/A	liver
apmap	1.62838	-1.98843	-0.0654425	0.425496	2.71261	1.27037	0.902161	-1.44224	-1.81045	-0.368204	7.60858	29.5517	2.41e-07	0.000108941	#N/A	liver
pdik1-b	0.241493	-1.17016	0.752681	0.175983	1.05874	-0.383391	0.049133	-1.44213	-1.00961	0.432524	1.43842	5.21249	0.00858352	0.0261751	#N/A	liver
tesk1_2	0.239154	-1.62547	0.295189	1.09112	1.39847	-0.0420265	-0.638978	-1.44049	-2.03744	-0.596952	1.827	4.89641	0.0110101	0.0306816	#N/A	liver
tns1	1.39723	-1.56686	0.352544	-0.182909	2.22307	0.783512	1.1851	-1.43955	-1.03796	0.40159	4.42366	17.4569	1.12e-05	0.000706442	#N/A	liver
ctbs	0.885966	-1.53171	0.387641	0.258106	1.81326	0.373744	0.470895	-1.43951	-1.34236	0.0971513	5.81061	15.3025	2.71e-05	0.00106821	#N/A	liver
slc6a15_2	-0.18714	-1.33248	0.586399	0.933223	0.859006	-0.580154	-0.840272	-1.43916	-1.69928	-0.260118	1.33746	4.24774	0.0187203	0.0443324	#N/A	liver
sin3a	0.222935	-1.29423	0.624313	0.446982	1.13787	-0.301034	-0.168035	-1.43891	-1.30591	0.132999	3.64314	6.36677	0.00363234	0.0148446	#N/A	liver
mmgt1	0.227284	-0.99019	0.928265	-0.16536	0.913105	-0.525736	0.294483	-1.43884	-0.618622	0.820219	2.81504	8.51744	0.000872917	0.00656867	#N/A	liver
herc2	0.555422	-1.3677	0.550742	0.261531	1.44234	0.00351006	0.220418	-1.43883	-1.22192	0.216908	4.6753	9.45174	0.000498799	0.0048106	#N/A	liver
sec24b	0.531903	-1.21796	0.699921	-0.0138675	1.31239	-0.126014	0.409328	-1.43841	-0.903067	0.535342	2.64173	10.2013	0.000325564	0.00379591	#N/A	liver
mtfr1	1.20186	-1.97554	-0.0588577	0.832543	2.38305	0.945535	0.276984	-1.43751	-2.10606	-0.668551	1.9812	12.2566	0.000110454	0.00214987	#N/A	liver
slc14a2	1.71868	-2.09475	-0.1781	0.554177	2.86007	1.42258	0.873374	-1.43749	-1.9867	-0.549208	1.19613	7.72528	0.00144098	0.00858799	#N/A	liver
trio	-0.0131282	-1.40261	0.513674	0.902064	1.04211	-0.395101	-0.686394	-1.43721	-1.72851	-0.291293	3.3801	14.7843	3.39e-05	0.00119105	#N/A	liver
psmd3	-0.0986395	-0.954186	0.961292	0.0915331	0.64166	-0.794949	-0.142629	-1.43661	-0.784289	0.652319	5.08858	6.41991	0.00349743	0.0144942	#N/A	liver
slc48a1-b_2	-4.54698	0.415241	2.33061	1.80112	-3.72166	-5.15819	-4.76108	-1.43653	-1.03941	0.397117	0.0713068	14.8902	3.24e-05	0.00115803	#N/A	liver
ugcg	0.849596	-1.65865	0.256034	0.553024	1.88119	0.445171	0.222429	-1.43602	-1.65876	-0.222742	1.96549	7.11651	0.00215733	0.010887	#N/A	liver
wipf3	-1.58404	-0.523991	1.39047	0.717561	-0.795037	-2.23088	-1.7262	-1.43585	-0.931164	0.504682	3.80792	8.08944	0.00153413	0.0210256	#N/A	skin
dmbt1_5	-1.84222	-0.408476	1.50583	0.744873	-1.07531	-2.51104	-1.94032	-1.43573	-0.865011	0.570715	1.09704	5.15349	0.00898766	0.0269319	#N/A	liver
tbc1d13	1.15395	-1.13562	0.778607	-0.796941	1.71718	0.281509	1.46317	-1.43567	-0.254008	1.18166	1.45401	12.0401	0.000123088	0.00224943	#N/A	liver
c-answer	0.572646	-1.57214	0.342019	0.657471	1.60859	0.172971	-0.0636186	-1.43562	-1.67221	-0.236589	5.44878	10.7154	0.000245559	0.0032581	#N/A	liver
pdcd6ip	0.13078	-1.42041	0.493685	0.795947	1.16339	-0.272179	-0.498875	-1.43557	-1.66227	-0.226697	5.20077	8.54307	0.000859239	0.00651274	#N/A	liver
gramd1b	-0.660312	-1.3481	0.565322	1.44309	0.51584	-0.919226	-1.57755	-1.43507	-2.09339	-0.658326	2.22548	5.7562	0.00567177	0.0199374	carotenoid metabolism	liver
rtl1_145	-3.07158	0.977767	2.89106	-0.797249	-3.03701	-4.47199	-1.70575	-1.43497	1.33126	2.76624	-2.99546	6.91933	0.00246758	0.0118268	#N/A	liver
cep78	0.390248	-0.430488	1.48153	-1.44129	0.615552	-0.818464	1.37366	-1.43402	0.758104	2.19212	-0.152277	4.72262	0.0126587	0.0338966	#N/A	liver
tecpr1	1.18833	-1.46489	0.446836	-0.170278	1.98992	0.556123	1.01896	-1.4338	-0.970961	0.462835	0.931129	4.32522	0.0175447	0.0423322	#N/A	liver
psmg2	0.329796	-0.806933	1.10436	-0.627223	0.852547	-0.580923	0.717765	-1.43347	-0.134783	1.29869	2.26832	11.0922	0.000200735	0.00297309	#N/A	liver
chmp6-a_2	-3.10172	-2.02226	-0.112445	5.23643	-0.809598	-2.24196	-6.25362	-1.43236	-5.44402	-4.01166	-1.65703	7.48333	0.00220806	0.0254678	#N/A	skin
anapc2	0.789532	-0.94955	0.960257	-0.80024	1.30431	-0.128044	1.19233	-1.43236	-0.111982	1.32037	1.46695	5.12608	0.00918254	0.027312	#N/A	liver
rassf10	-1.8306	-0.318685	1.59075	0.558537	-1.13394	-2.56601	-1.79185	-1.43207	-0.657917	0.774157	-0.744472	4.32643	0.017527	0.0422995	#N/A	liver
ostm1	0.483513	-1.19422	0.71495	-0.004246	1.2583	-0.173578	0.365819	-1.43188	-0.892478	0.539397	3.6933	6.3992	0.00354933	0.0146143	pigmentation variation	liver
tollip	0.0390046	-1.20262	0.705475	0.458136	0.931215	-0.499853	-0.314348	-1.43107	-1.24556	0.185505	2.61691	11.064	0.00020376	0.00298759	#N/A	liver
tnfrsf19	-1.67101	-0.612558	1.29355	0.990022	-0.793841	-2.22342	-1.99578	-1.42958	-1.20193	0.227645	-0.585019	9.55714	0.000469216	0.00465374	#N/A	liver
kpna3	0.0500953	-1.14208	0.763683	0.328299	0.894129	-0.535191	-0.208653	-1.42932	-1.10278	0.326538	3.63504	12.2	0.000113611	0.00216067	#N/A	liver
tsen15	0.632515	-0.781422	1.12431	-0.975407	1.06045	-0.36885	1.20594	-1.4293	0.145489	1.57479	1.33287	6.61249	0.00305282	0.0134504	#N/A	liver
zcchc24	-0.731101	-1.6242	0.281265	2.07404	0.669824	-0.759274	-2.10385	-1.4291	-2.77368	-1.34458	1.68764	14.7949	3.37e-05	0.00118858	#N/A	liver
smug1	-0.564018	-0.359688	1.54576	-0.622056	-0.153247	-1.58233	0.0435285	-1.42909	0.196775	1.62586	-0.362805	4.36155	0.0170215	0.0414309	#N/A	liver
rps6ka3	0.469044	-1.54324	0.362025	0.712167	1.50921	0.080264	-0.182342	-1.42895	-1.69155	-0.262606	3.69611	10.9882	0.000212131	0.0030394	#N/A	liver
ehd4	0.450999	-1.61256	0.292299	0.869258	1.54767	0.119025	-0.313694	-1.42864	-1.86136	-0.432719	2.65278	10.6341	0.000256618	0.00334032	#N/A	liver
tmed2_2	4.66091	-2.08529	-0.181007	-2.39462	5.05965	3.63144	5.29164	-1.42821	0.231996	1.66021	2.82154	38.8959	9.97e-08	8.71e-05	#N/A	skin
atp6v1b1	-1.39184	0.128011	2.02977	-0.765942	-1.13989	-2.5662	-0.46942	-1.42632	0.670465	2.09678	4.01578	23.2031	3.58e-06	0.000736427	#N/A	skin
fgd1	-0.372442	-1.18357	0.717923	0.838087	0.608344	-0.817774	-0.907897	-1.42612	-1.51624	-0.0901232	1.99439	6.26909	0.00389556	0.0155273	#N/A	liver
usp15	0.794141	-1.30222	0.598971	-0.0908926	1.57227	0.146378	0.663775	-1.42589	-0.908495	0.517397	1.35896	7.01292	0.00231459	0.0113752	#N/A	liver
scnn1g-b	0.64831	-1.22866	0.67135	-0.0909958	1.40773	-0.0172796	0.55448	-1.42501	-0.853251	0.571759	4.00174	10.7963	0.000235076	0.00319723	#N/A	liver
nbl1	-1.3281	-0.228959	1.67103	-0.113977	-0.824353	-2.24935	-0.910589	-1.42499	-0.086236	1.33876	0.845177	9.14185	0.000598399	0.00529184	#N/A	liver
fuca1	-1.17896	-1.29264	0.607329	1.86427	0.0852633	-1.33971	-2.28242	-1.42498	-2.36768	-0.942703	3.14214	11.6957	0.000146604	0.00244821	#N/A	liver
synrg	0.262403	-0.832686	1.06703	-0.496748	0.821317	-0.603471	0.569364	-1.42479	-0.251953	1.17284	2.5929	11.6065	0.000153475	0.00251484	#N/A	liver
mpp5	-0.168243	-1.11524	0.784293	0.499189	0.710246	-0.714402	-0.500574	-1.42465	-1.21082	0.213828	2.00554	8.3784	0.000951433	0.00685153	pigmentation variation	liver
celf1	0.255669	-1.48357	0.415891	0.812012	1.30443	-0.120166	-0.417257	-1.4246	-1.72169	-0.297091	3.71148	9.96396	0.000371904	0.00407352	#N/A	liver
smarcd2	-0.0275408	-1.06659	0.831495	0.262635	0.779286	-0.644277	-0.217632	-1.42356	-0.996918	0.426646	2.98692	6.14093	0.00427327	0.0164899	#N/A	liver
rbm15b	-0.142778	-0.939504	0.957792	0.12449	0.597545	-0.825427	-0.200451	-1.42297	-0.797996	0.624976	3.63463	10.2727	0.00031291	0.00369605	#N/A	liver
cog2	0.331951	-0.868887	1.02821	-0.491277	0.900629	-0.522196	0.617421	-1.42282	-0.283207	1.13962	2.044	9.20639	0.000575972	0.00520122	#N/A	liver
ssuh2_2	-0.908452	-0.548968	1.34709	0.110331	-0.269613	-1.69166	-0.764087	-1.42204	-0.494475	0.927568	4.38216	10.8058	0.000355143	0.00926937	#N/A	skin
sppl2a	0.0868079	-1.05532	0.839217	0.129296	0.856597	-0.564307	-0.0318662	-1.4209	-0.888463	0.532441	5.31332	6.17381	0.00417266	0.0162504	#N/A	liver
tmem63a	0.376115	-1.34122	0.550879	0.414227	1.288	-0.131073	-0.0285846	-1.41907	-1.31659	0.102488	2.40765	6.72578	0.00282058	0.0127831	#N/A	liver
yipf1	-0.445601	-0.653745	1.23715	-0.137803	0.156108	-1.26206	-0.230848	-1.41817	-0.386956	1.03121	2.82127	6.65713	0.00295888	0.0132068	#N/A	liver
sod3_2	-3.20564	0.233685	2.12341	0.848544	-2.57949	-3.99679	-3.04064	-1.41729	-0.461144	0.956149	0.133467	12.1344	0.000188663	0.00662233	#N/A	skin
csnk2b_3	-2.33587	-0.890834	0.997311	2.2294	-1.08378	-2.49989	-3.42395	-1.41611	-2.34017	-0.924064	0.116261	5.68928	0.00596304	0.0206167	#N/A	liver
acap2	0.238873	-1.38926	0.49812	0.652264	1.2211	-0.194435	-0.310043	-1.41553	-1.53114	-0.115608	2.77755	4.83791	0.0115371	0.0317328	#N/A	liver
cadhf	0.476589	-1.30016	0.586938	0.23663	1.33256	-0.0827612	0.17997	-1.41532	-1.15259	0.262731	5.51786	10.5006	0.000276002	0.00348016	#N/A	liver
adra2a	-3.82515	-0.326574	1.56034	2.59138	-2.62393	-4.03911	-4.8124	-1.41518	-2.18847	-0.773283	1.72629	28.9602	8e-07	0.000275719	#N/A	skin
gm2a_2	-0.166222	-0.834407	1.05103	-0.0504044	0.501139	-0.912941	-0.0868631	-1.41408	-0.588002	0.826078	3.65871	7.75151	0.00141667	0.00847749	#N/A	liver
arpc5-a	-0.429595	-1.16161	0.723065	0.868144	0.549014	-0.864495	-0.973304	-1.41351	-1.52232	-0.108809	4.14005	12.6514	9.09e-05	0.00195814	#N/A	liver
txnrd3	-0.127912	-1.27094	0.611586	0.787262	0.857268	-0.554624	-0.686381	-1.41189	-1.54365	-0.131757	6.07015	5.33774	0.00779022	0.0245261	#N/A	liver
fez2	0.0107166	-1.36142	0.52064	0.830068	1.02911	-0.382442	-0.614513	-1.41155	-1.64362	-0.232071	4.04251	11.5133	0.000161035	0.00258724	#N/A	liver
cpne3	-1.00692	-1.34013	0.541913	1.80513	0.249912	-1.16162	-2.10904	-1.41153	-2.35895	-0.947415	3.57332	11.9462	0.000129052	0.00232705	#N/A	liver
ss18	0.0436643	-1.0147	0.86653	0.10451	0.793777	-0.617149	-0.0456342	-1.41093	-0.839411	0.571515	3.33136	10.0913	0.000346194	0.00391199	#N/A	liver
marveld3	0.180061	-1.31884	0.561765	0.577011	1.12417	-0.286278	-0.297713	-1.41045	-1.42189	-0.0114349	1.98737	7.48625	0.00168504	0.00945751	#N/A	liver
cdc42bpb	0.259925	-1.52132	0.358361	0.903038	1.33594	-0.0738272	-0.482335	-1.40976	-1.81827	-0.408508	5.08484	6.97598	0.00237368	0.0115335	#N/A	liver
fam110d	-1.60142	-0.382808	1.49579	0.488442	-0.913959	-2.32291	-1.5674	-1.40895	-0.653437	0.755509	-1.16906	4.85093	0.0114174	0.0314996	#N/A	liver
rab22a	-0.116187	-1.22559	0.652754	0.689028	0.832056	-0.576706	-0.603911	-1.40876	-1.43597	-0.0272054	3.40063	4.3756	0.0168239	0.0410678	#N/A	liver
utp4	-0.193039	-0.900752	0.977263	0.116529	0.530785	-0.877726	-0.232176	-1.40851	-0.762961	0.645551	3.36965	4.84638	0.0114591	0.0315792	#N/A	liver
spg11	0.296149	-1.04073	0.837161	-0.092581	1.00266	-0.405759	0.291548	-1.40842	-0.711111	0.697306	2.49316	7.50917	0.00165977	0.00936987	#N/A	liver
mypop_3	1.00575	-0.986044	0.891644	-0.911355	1.49385	0.0855832	1.43783	-1.40827	-0.0560166	1.35225	2.82328	6.61866	0.00303962	0.0134127	#N/A	liver
naa25	0.115072	-1.143	0.733386	0.29454	0.943553	-0.463735	-0.1346	-1.40729	-1.07815	0.329135	2.71941	7.88797	0.00129725	0.00809522	#N/A	liver
eeig2	-0.0885959	-1.38103	0.495166	0.97446	0.969326	-0.437821	-0.797292	-1.40715	-1.76662	-0.35947	1.85515	5.62144	0.00627522	0.0212411	#N/A	liver
ck054	-0.165891	-1.25329	0.622582	0.796595	0.815546	-0.591355	-0.721865	-1.4069	-1.53741	-0.13051	1.87469	4.75214	0.0123606	0.0333021	#N/A	liver
arf3_2	-0.523794	-1.00733	0.867919	0.663205	0.362652	-1.04378	-0.890249	-1.40644	-1.2529	0.153535	1.33172	5.30287	0.00800268	0.0249635	#N/A	liver
fam114a2	-0.00671106	-1.12011	0.754761	0.372056	0.835046	-0.571104	-0.284075	-1.40615	-1.11912	0.287028	3.11269	6.50426	0.00329447	0.0140406	#N/A	liver
gngt1	-3.23782	0.62121	2.49573	0.120875	-2.89427	-4.30016	-2.51902	-1.40589	0.375251	1.78114	-0.696803	7.90943	0.0012795	0.00804789	#N/A	liver
fmnl1	1.55339	-2.65039	-0.776783	1.87379	3.15283	1.74763	-0.240301	-1.40521	-3.39313	-1.98793	0.899539	5.66062	0.00609279	0.0209107	#N/A	liver
loc100488374	-0.210216	-0.780328	1.09233	-0.101788	0.427584	-0.976911	-0.0813209	-1.40449	-0.508904	0.89559	2.8602	4.17769	0.019858	0.0460377	#N/A	liver
rab11fip5	0.677217	-1.58541	0.286181	0.622011	1.69697	0.293277	0.0414042	-1.40369	-1.65556	-0.251873	2.79326	5.37373	0.00757744	0.0240576	#N/A	liver
fg08846.1_2	2.81981	-1.57952	0.291513	-1.5318	3.29949	1.89622	3.2637	-1.40327	-0.0357894	1.36748	-1.1166	5.84708	0.00642682	0.0457529	#N/A	skin
spryd3	0.368036	-1.48716	0.383587	0.735538	1.3914	-0.0116633	-0.275627	-1.40306	-1.66702	-0.263963	3.6216	7.80792	0.00136589	0.00830932	#N/A	liver
lonrf1_2	0.754795	-2.02234	-0.151743	1.41929	2.08285	0.679904	-0.498372	-1.40295	-2.58122	-1.17828	2.61316	15.6087	2.38e-05	0.000996351	#N/A	liver
incenp	-0.0372975	-0.724596	1.14585	-0.383961	0.515474	-0.887364	0.259998	-1.40284	-0.255476	1.14736	1.68025	7.20181	0.00203666	0.0105379	#N/A	liver
tcf7l1	-0.317269	-1.17694	0.693425	0.80078	0.64475	-0.758021	-0.838537	-1.40277	-1.48329	-0.0805166	0.990422	7.15145	0.00210697	0.010761	melanin synthesis	liver
sdc3_2	-0.0365445	-2.59885	-0.728725	3.36412	1.92173	0.519135	-2.5505	-1.40259	-4.47222	-3.06963	0.726858	5.22765	0.00848294	0.0260128	#N/A	liver
glb1l2	-0.48514	-0.52086	1.34924	-0.343234	0.0267899	-1.37578	-0.10643	-1.40257	-0.133219	1.26935	2.20854	7.34566	0.00184966	0.00996479	#N/A	liver
pdxdc1	0.365796	-1.32515	0.544405	0.414945	1.26821	-0.133957	-0.0368615	-1.40216	-1.30507	0.0970953	1.67407	6.14459	0.00426194	0.0164696	#N/A	liver
vkt	-0.218644	-1.38001	0.488322	1.11033	0.871021	-0.530225	-0.996728	-1.40125	-1.86775	-0.466503	5.50836	17.9141	9.38e-06	0.000645796	#N/A	liver
rtca	0.329825	-1.24252	0.625462	0.287235	1.17926	-0.221727	0.0319427	-1.40099	-1.14732	0.25367	3.11888	5.47211	0.00702769	0.0229663	#N/A	liver
baz2b	0.139274	-1.0474	0.820243	0.0878809	0.890003	-0.510727	0.0385447	-1.40073	-0.851459	0.549271	1.82519	7.83797	0.00133967	0.00822746	#N/A	liver
prr15	-1.99325	-0.601746	1.26551	1.32949	-1.04363	-2.44407	-2.49205	-1.40044	-1.44842	-0.0479841	1.87815	12.4286	0.000165024	0.00624269	#N/A	skin
smyd4	0.582058	-0.794056	1.07252	-0.860519	1.03209	-0.367844	1.08193	-1.39993	0.0498476	1.44978	0.454285	7.35455	0.00183874	0.00993861	#N/A	liver
cwf19l2	0.708715	-0.991372	0.874605	-0.591948	1.27506	-0.124417	0.975497	-1.39948	-0.299568	1.09991	3.66019	17.2885	1.2e-05	0.000728474	#N/A	liver
slc30a7	0.306949	-1.58305	0.282903	0.993202	1.4175	0.0180347	-0.51469	-1.39947	-1.93219	-0.532724	3.0635	8.1501	0.00109779	0.00737654	#N/A	liver
haus2	-0.457061	-0.817592	1.04826	0.22639	0.270398	-1.12899	-0.512588	-1.39939	-0.782986	0.616405	1.85171	6.67993	0.00291213	0.0130559	#N/A	liver
plcb4	1.08085	-1.51292	0.352144	0.0799198	1.94533	0.546532	0.7507	-1.3988	-1.19463	0.204168	2.31974	10.821	0.000231973	0.00317092	melanin synthesis	liver
tmem120a	1.22403	-0.839722	1.02504	-1.40935	1.54782	0.149245	1.97504	-1.39857	0.427224	1.8258	5.18171	46.0386	6.94e-09	1.07e-05	#N/A	liver
slc35d1	-0.302165	-1.01094	0.853699	0.459404	0.531579	-0.866898	-0.571177	-1.39848	-1.10276	0.295721	2.37559	4.92439	0.0107674	0.0303029	#N/A	liver
slail	0.174178	-1.29254	0.571814	0.546544	1.10004	-0.298228	-0.279275	-1.39826	-1.37931	0.018953	1.65139	4.93389	0.0106863	0.0301652	#N/A	liver
ifih1	0.749487	-2.4395	-0.575639	2.26565	2.39174	0.993845	-1.13712	-1.39789	-3.52886	-2.13097	2.1409	4.51777	0.0149589	0.0378579	#N/A	liver
lrp12	-0.314484	-1.00982	0.852225	0.472079	0.521502	-0.875032	-0.589922	-1.39653	-1.11142	0.285109	1.38219	5.46256	0.00707908	0.0230751	#N/A	liver
arfgef3	0.593867	-1.62627	0.235739	0.796669	1.66511	0.268596	-0.152101	-1.39651	-1.81721	-0.420698	1.24805	7.0151	0.00231116	0.011363	#N/A	liver
erlin2_2	-2.0182	1.16427	3.02571	-2.17178	-2.38685	-3.78293	0.115181	-1.39608	2.50203	3.89811	2.20039	7.44807	0.00225643	0.02566	#N/A	skin
chsy1	-0.547556	-1.09118	0.770001	0.868732	0.407716	-0.988167	-1.06222	-1.39588	-1.46993	-0.0740482	2.49601	5.89458	0.00621846	0.0448946	#N/A	skin
tmem19	0.216687	-0.694744	1.16564	-0.687588	0.683573	-0.711718	0.678206	-1.39529	-0.00536725	1.38992	4.91747	4.79399	0.011951	0.0325152	#N/A	liver
ctss	0.405708	-1.44119	0.418765	0.616717	1.38517	-0.00979287	-0.158257	-1.39497	-1.54343	-0.148464	6.65451	7.67649	0.00148744	0.00875802	#N/A	liver
adgra3_2	0.105817	-0.873718	0.985881	-0.217981	0.734651	-0.660049	0.242848	-1.3947	-0.491803	0.902896	2.71765	5.37273	0.00758324	0.0240704	#N/A	liver
reln	0.319663	-0.979399	0.879053	-0.219317	0.974296	-0.419542	0.404235	-1.39384	-0.570061	0.823777	5.01035	5.67463	0.00602902	0.0207734	#N/A	liver
znf316_2	0.831443	-1.30539	0.552674	-0.0787241	1.60263	0.209077	0.682625	-1.39355	-0.920001	0.473548	3.57837	14.543	3.77e-05	0.00126435	#N/A	liver
ndrg3	0.752909	-1.53477	0.322784	0.45908	1.71576	0.322594	0.220372	-1.39317	-1.49539	-0.102222	3.03717	10.8301	0.000230849	0.00315874	#N/A	liver
pdgfrb	0.179929	-1.78417	0.0727253	1.53152	1.47308	0.0804027	-1.01369	-1.39267	-2.48677	-1.09409	2.95484	10.7894	0.000235949	0.00320588	#N/A	liver
lama3	-1.00326	-0.754718	1.09932	0.658667	-0.18641	-1.57694	-1.24645	-1.39052	-1.06004	0.330486	1.34624	7.46161	0.00171269	0.00953775	#N/A	liver
nol4l	0.258456	-1.39562	0.458394	0.678768	1.24056	-0.149954	-0.315234	-1.39051	-1.55579	-0.16528	1.35052	4.94967	0.0105532	0.0299298	#N/A	liver
slc7a9_2	-0.133594	-0.492314	1.35775	-0.731839	0.26904	-1.11851	0.448684	-1.38755	0.179644	1.56719	3.87361	10.9781	0.000213272	0.00304061	#N/A	liver
xpr1	0.314878	-1.42008	0.429112	0.676091	1.30122	-0.085676	-0.27091	-1.3869	-1.57213	-0.185234	3.38174	5.39861	0.00743408	0.0237919	#N/A	liver
itgav	0.443299	-1.69467	0.153571	1.0978	1.60347	0.217296	-0.490874	-1.38618	-2.09435	-0.70817	2.43545	7.34449	0.0018511	0.00996757	#N/A	liver
dhrs7	-0.187811	-1.2051	0.641949	0.75096	0.762965	-0.62232	-0.704078	-1.38528	-1.46704	-0.0817582	7.48546	7.485	0.00168643	0.00946132	#N/A	liver
coro2a	1.35225	-1.77084	0.0756933	0.342898	2.34231	0.957414	0.75701	-1.3849	-1.5853	-0.200404	1.3741	5.2432	0.00838113	0.0258291	#N/A	liver
zbtb11	0.341119	-1.03407	0.810814	-0.117863	1.03139	-0.352272	0.344236	-1.38366	-0.687155	0.696508	3.77337	12.2907	0.000108597	0.00213723	#N/A	liver
otud7b	0.243229	-1.44476	0.398963	0.80257	1.26599	-0.1168	-0.419505	-1.38279	-1.6855	-0.302705	1.02405	5.7122	0.00586148	0.0204127	#N/A	liver
ndor1	0.39551	-0.865814	0.976321	-0.506018	0.945993	-0.435608	0.676146	-1.3816	-0.269847	1.11175	1.20087	5.60501	0.00635351	0.0214165	#N/A	liver
hhipl1	-0.234794	-1.3329	0.508332	1.05936	0.823581	-0.557345	-0.970618	-1.38093	-1.7942	-0.413273	5.0712	5.6617	0.00608788	0.0208992	#N/A	liver
jmy	-0.477147	-1.2107	0.630473	1.05738	0.550169	-0.830715	-1.15089	-1.38088	-1.70106	-0.320179	1.69307	7.25272	0.00196819	0.0103376	#N/A	liver
hirip3	1.15309	-1.20452	0.635158	-0.583729	1.76821	0.388451	1.30262	-1.37976	-0.465594	0.914165	3.55233	9.22561	0.000569472	0.00518061	pigmentation variation	liver
lin1_2	-0.122055	-1.0405	0.799039	0.36352	0.688837	-0.69082	-0.364181	-1.37966	-1.05302	0.32664	5.62369	10.6991	0.00024774	0.00327423	#N/A	liver
adam10	-0.0223339	-1.18841	0.650748	0.559991	0.874553	-0.504811	-0.436744	-1.37936	-1.3113	0.0680674	3.9004	6.18827	0.00412924	0.0161408	pigmentation variation	liver
nras	0.4837	-1.19579	0.643034	0.0690538	1.25962	-0.1195	0.310984	-1.37912	-0.948631	0.430485	3.30883	5.89611	0.0051121	0.018515	melanin synthesis	liver
tcp11l2	-1.00871	-0.943345	0.894582	1.05747	-0.0490246	-1.42747	-1.54964	-1.37844	-1.50061	-0.122169	1.98368	6.5744	0.00313554	0.0136538	#N/A	liver
dop1b	0.421233	-1.69104	0.144951	1.12486	1.5842	0.207212	-0.527717	-1.37699	-2.11192	-0.734928	2.48358	8.80404	0.000732672	0.00589267	#N/A	liver
cyp2h2_3	1.25325	-2.1713	-0.335788	1.25384	2.56841	1.19178	-0.000446137	-1.37663	-2.56886	-1.19222	5.04758	6.07923	0.00446934	0.0168945	#N/A	liver
znf692	0.251832	-0.518973	1.31596	-1.04882	0.578104	-0.798094	0.975487	-1.3762	0.397383	1.77358	1.25799	9.13946	0.000599245	0.00529184	#N/A	liver
mad1l1	0.034104	-0.880746	0.953284	-0.106642	0.686137	-0.689385	0.10556	-1.37552	-0.580577	0.794945	3.01028	6.8688	0.00255478	0.0120791	#N/A	liver
hnrnpll	0.307012	-1.42783	0.405561	0.715254	1.30113	-0.0739122	-0.306182	-1.37504	-1.60731	-0.232269	1.95204	7.17167	0.00207843	0.0106796	#N/A	liver
gatb	1.04954	-1.0986	0.733878	-0.684821	1.61111	0.236748	1.30077	-1.37436	-0.310333	1.06402	1.01564	6.11074	0.00436802	0.0166705	#N/A	liver
cdkn1b_3	0.237972	-2.27844	-0.446558	2.48703	1.88731	0.513397	-1.68679	-1.37391	-3.5741	-2.20019	3.94298	9.71076	0.000429504	0.00441448	#N/A	liver
wdr26	0.0383964	-1.21368	0.618133	0.557155	0.93906	-0.434803	-0.389069	-1.37386	-1.32813	0.0457341	4.83947	9.7089	0.000429962	0.00441448	#N/A	liver
fam120c	0.866405	-1.2634	0.568078	-0.171082	1.59735	0.223745	0.778115	-1.37361	-0.81924	0.554369	3.72415	9.31831	0.000539243	0.00501518	#N/A	liver
arhgef1	-0.215504	-1.37994	0.450377	1.14507	0.873329	-0.499411	-1.02043	-1.37274	-1.89376	-0.52102	4.60303	13.526	5.99e-05	0.00158423	#N/A	liver
ssx2ip-a	0.94732	-0.455655	1.37465	-1.86632	1.05223	-0.320501	2.11023	-1.37273	1.058	2.43073	0.133874	4.98978	0.0102229	0.0292638	#N/A	liver
etv3	-1.01493	-1.08371	0.746115	1.35253	0.0515849	-1.32079	-1.7756	-1.37237	-1.82719	-0.454813	1.64526	7.99222	0.0012135	0.00780239	#N/A	liver
dennd1b	-1.09939	-1.06684	0.762343	1.40388	-0.0244132	-1.3963	-1.87745	-1.37189	-1.85304	-0.481156	1.59573	16.4988	1.64e-05	0.000846531	#N/A	liver
vps45	-0.161602	-1.05973	0.769413	0.451919	0.673596	-0.698261	-0.460141	-1.37186	-1.13374	0.23812	3.28483	5.52643	0.00674309	0.0222852	#N/A	liver
n4bp1_2	0.244468	-1.65828	0.168131	1.24568	1.42706	0.0572526	-0.750911	-1.36981	-2.17797	-0.808163	1.7881	7.04059	0.00227138	0.0112428	#N/A	liver
morc3	-0.326146	-1.34554	0.479078	1.19261	0.764548	-0.603918	-1.13907	-1.36847	-1.90362	-0.53515	3.34481	7.47022	0.00170296	0.00951078	#N/A	liver
zfyve21	0.0118104	-0.779582	1.04421	-0.276434	0.593545	-0.774297	0.216183	-1.36784	-0.377361	0.99048	2.61677	4.21951	0.0191699	0.0449824	#N/A	liver
cmip	0.221415	-1.56775	0.254931	1.0914	1.34187	-0.0251367	-0.652492	-1.36701	-1.99437	-0.627355	2.29244	5.02677	0.0099283	0.028704	#N/A	liver
hnrnpll_2	0.490038	-1.38987	0.432644	0.467192	1.40993	0.0430458	0.0171347	-1.36689	-1.3928	-0.0259111	2.84975	8.37398	0.000954052	0.0068631	#N/A	liver
c1orf74	0.18911	-0.473758	1.34841	-1.06376	0.497151	-0.869474	0.939654	-1.36663	0.442503	1.80913	-0.582546	4.07457	0.0216727	0.0489818	#N/A	liver
dusp5	0.0997217	-2.15564	-0.333752	2.38967	1.69152	0.325106	-1.71746	-1.36642	-3.40899	-2.04257	1.23534	6.93212	0.00244603	0.0117576	#N/A	liver
syap1	0.230073	-1.0792	0.742598	0.106533	0.981959	-0.384393	0.0926551	-1.36635	-0.889303	0.477048	4.78339	12.9704	7.79e-05	0.00178728	#N/A	liver
rbmx2	0.879762	-0.761354	1.05977	-1.17818	1.23084	-0.135007	1.54346	-1.36584	0.31262	1.67846	2.29937	10.4002	0.000291624	0.00358007	#N/A	liver
fosl2	0.0875729	-1.80473	0.0163723	1.70078	1.41923	0.0534005	-1.20991	-1.36583	-2.62913	-1.26331	2.78998	7.23029	0.00199804	0.0104282	#N/A	liver
tbb5	1.11421	-1.19581	0.625097	-0.543488	1.73252	0.366832	1.24327	-1.36568	-0.489245	0.876439	2.53438	6.26821	0.00389803	0.0155285	#N/A	liver
nup153	0.28738	-1.56678	0.254027	1.02537	1.39062	0.0250147	-0.553496	-1.36561	-1.94412	-0.578511	3.38268	15.7133	2.27e-05	0.000981679	#N/A	liver
prpf8	0.196697	-1.35077	0.46773	0.686344	1.1606	-0.203274	-0.367235	-1.36388	-1.52784	-0.16396	5.37162	13.3027	6.66e-05	0.00164379	#N/A	liver
pik3c2b	-0.932366	-0.754908	1.06348	0.623791	-0.133093	-1.49689	-1.16712	-1.36379	-1.03402	0.329768	4.11382	9.61722	0.000653135	0.0132494	#N/A	skin
kcnk1	0.24751	-1.95799	-0.141236	1.85172	1.65413	0.291559	-1.20315	-1.36257	-2.85728	-1.49471	0.730991	7.47157	0.00170145	0.00951017	#N/A	liver
mapk11	0.24384	-1.28344	0.53268	0.506924	1.14546	-0.21663	-0.197313	-1.36209	-1.34278	0.0193171	4.88766	10.6731	0.000251247	0.00330813	#N/A	liver
synj1	0.363902	-1.5832	0.232674	0.986624	1.46033	0.0984213	-0.467041	-1.36191	-1.92737	-0.565462	2.2658	7.20524	0.00203197	0.0105287	#N/A	liver
pphln1	0.314871	-1.12202	0.693764	0.113387	1.07767	-0.284169	0.151113	-1.36184	-0.926557	0.435282	2.55603	11.9322	0.000129973	0.00233744	#N/A	liver
kif5b	-0.0157787	-1.40374	0.411359	1.00816	1.04097	-0.320353	-0.767957	-1.36133	-1.80893	-0.447604	4.11575	16.3179	1.77e-05	0.000864831	#N/A	liver
bscl2	-0.260889	-0.891936	0.92244	0.230384	0.473285	-0.887497	-0.368454	-1.36078	-0.84174	0.519043	3.29648	4.33309	0.0174299	0.0421525	#N/A	liver
casp3_2	3.26098	-1.34247	0.471843	-2.39035	3.45259	2.09185	4.23849	-1.36074	0.785906	2.14664	-2.40433	5.92135	0.00610436	0.0444387	#N/A	skin
cdc14b	-1.38262	-0.730198	1.08342	1.02939	-0.489314	-1.84953	-1.80901	-1.36021	-1.31969	0.0405208	4.11416	5.69627	0.00714179	0.0482001	#N/A	skin
flvcr1	0.996383	-2.72555	-0.912172	2.64134	2.79145	1.43142	-1.23372	-1.36003	-4.02517	-2.66513	-0.367318	9.99726	0.000364984	0.00404572	#N/A	liver
vit_2	-3.35284	-0.121075	1.69203	1.78189	-2.42383	-3.78366	-3.85105	-1.35983	-1.42722	-0.0673928	0.632227	5.69949	0.00591758	0.0205381	#N/A	liver
eef2k	0.912641	-1.73748	0.0744235	0.750421	1.98759	0.628663	0.121665	-1.35893	-1.86593	-0.506998	3.73189	13.0951	7.34e-05	0.0017353	#N/A	liver
tnfaip1	0.332953	-1.22902	0.581839	0.314225	1.17148	-0.186664	0.0140459	-1.35814	-1.15743	0.20071	3.71122	7.18276	0.00206294	0.0106282	#N/A	liver
sesn1	-0.136179	-1.95318	-0.14296	2.23232	1.36275	0.00508507	-1.77637	-1.35767	-3.13913	-1.78146	7.12238	10.2166	0.000322811	0.00377355	#N/A	liver
spag17	0.735334	-0.835476	0.973893	-0.873751	1.17811	-0.178919	1.20681	-1.35703	0.0287066	1.38573	0.458775	5.27835	0.00815584	0.0253247	#N/A	liver
proser1	0.971815	-1.65592	0.153134	0.530967	1.9708	0.614011	0.330636	-1.35679	-1.64016	-0.283375	0.226551	7.35484	0.00183839	0.00993861	#N/A	liver
ptprd	-1.04689	-0.953719	0.854674	1.14593	-0.0698746	-1.42617	-1.64461	-1.35629	-1.57474	-0.218443	0.968628	7.53469	0.00163211	0.0092847	#N/A	liver
fam89a	0.296839	-1.75624	0.0517227	1.40768	1.53981	0.183837	-0.833127	-1.35597	-2.37293	-1.01696	0.582324	7.79764	0.00137499	0.00833576	#N/A	liver
chuk	0.49362	-0.922044	0.885313	-0.45689	1.06175	-0.29377	0.712883	-1.35552	-0.348865	1.00665	1.45404	8.96214	0.000666088	0.0055902	#N/A	liver
nckipsd	0.137209	-1.10419	0.703021	0.263963	0.931051	-0.424359	-0.0950658	-1.35541	-1.02612	0.329293	3.1054	4.51334	0.0150135	0.0379328	#N/A	liver
focad	0.587227	-1.33796	0.46915	0.281578	1.44389	0.0885574	0.229237	-1.35533	-1.21465	0.140679	2.81115	15.5967	2.39e-05	0.000996351	#N/A	liver
adh1a	-0.392933	-0.839466	0.967578	0.264821	0.334899	-1.02038	-0.493315	-1.35528	-0.828215	0.527068	7.96095	14.5531	6.66e-05	0.00393323	#N/A	skin
slain2	0.201454	-1.91198	-0.105223	1.81575	1.58508	0.230008	-1.21072	-1.35507	-2.7958	-1.44073	1.24407	9.32146	0.000538249	0.00500937	#N/A	liver
znf335	0.782437	-2.09933	-0.2926	1.60949	2.16133	0.806278	-0.620291	-1.35505	-2.78162	-1.42657	-0.0980631	6.33503	0.00371566	0.0150536	#N/A	liver
parn	0.330272	-1.01017	0.795774	-0.115881	1.00533	-0.349127	0.334615	-1.35445	-0.670713	0.683741	1.26981	4.54868	0.0145842	0.0372643	pigmentation variation	liver
eif4h	0.424954	-1.218	0.585117	0.207929	1.23222	-0.120122	0.162769	-1.35234	-1.06945	0.28289	2.32527	6.34113	0.00369949	0.015015	#N/A	liver
lamp2	0.133992	-1.00195	0.80026	0.0676984	0.851957	-0.499701	0.0497202	-1.35166	-0.802236	0.549421	4.80776	5.63586	0.00620742	0.0210912	#N/A	liver
clptm1	-0.506543	-0.664134	1.13799	0.0326883	0.118193	-1.2334	-0.404424	-1.35159	-0.522616	0.828975	3.82334	7.0488	0.00225873	0.0112151	#N/A	liver
tsnare1_2	0.400308	-0.834599	0.967308	-0.533017	0.92618	-0.42525	0.699993	-1.35143	-0.226186	1.12524	2.14533	8.27187	0.00101686	0.00709655	#N/A	liver
kmt2c	0.768973	-1.70947	0.0922988	0.848198	1.85883	0.507505	-0.059419	-1.35133	-1.91825	-0.566924	4.39017	19.4435	5.31e-06	0.000525266	#N/A	liver
hs6st1	-0.677552	-1.00026	0.800649	0.87716	0.24203	-1.10865	-1.16603	-1.35068	-1.40806	-0.0573834	4.47052	6.05283	0.00455626	0.017086	#N/A	liver
fg08846.1_2	4.89234	-2.91141	-1.11079	-0.870131	5.85281	4.50235	4.32185	-1.35046	-1.53096	-0.180497	-1.85721	13.1802	7.05e-05	0.00169257	#N/A	liver
nde1	-0.42045	-0.940569	0.859609	0.50141	0.390089	-0.960044	-0.691395	-1.35013	-1.08148	0.268649	2.3068	8.33631	0.00097671	0.00694014	#N/A	liver
tns3	0.644293	-1.33682	0.462984	0.22954	1.48583	0.135982	0.311065	-1.34985	-1.17477	0.175083	4.11005	5.92641	0.00499906	0.018227	#N/A	liver
ncbp2as2_2	3.59905	-0.518259	1.28091	-4.3617	3.08798	1.7386	5.97056	-1.34938	2.88258	4.23195	-0.937557	5.12188	0.00921275	0.0273771	#N/A	liver
rabgap1	0.159262	-1.18664	0.61189	0.415485	1.00942	-0.339471	-0.192167	-1.3489	-1.20159	0.147304	3.35289	6.60899	0.00306032	0.0134559	#N/A	liver
fig4	-0.0228654	-1.05461	0.743831	0.333642	0.773807	-0.575023	-0.26738	-1.34883	-1.04119	0.307642	2.4111	4.47416	0.0155056	0.0387855	pigmentation variation	liver
tbc1d30	0.690111	-0.88277	0.913613	-0.720954	1.17966	-0.167626	1.0583	-1.34729	-0.121361	1.22593	2.46131	10.3034	0.000307632	0.0036716	#N/A	liver
acsl3	1.04031	-1.97495	-0.179422	1.11406	2.26145	0.914801	-0.0553112	-1.34665	-2.31676	-0.970113	3.79879	8.53827	0.000861787	0.00652099	#N/A	liver
adam22	5.10928	-1.95424	-0.159133	-2.99591	5.29764	3.95131	6.07889	-1.34633	0.781252	2.12758	-1.74398	11.4053	0.000170312	0.00269478	#N/A	liver
pkn2	1.22658	-2.10101	-0.305952	1.18038	2.49569	1.1494	0.0346504	-1.34629	-2.46104	-1.11475	0.980467	8.3933	0.000942654	0.00682145	pigmentation variation	liver
dgcr8	0.813182	-1.4595	0.3354	0.310923	1.70451	0.358336	0.376694	-1.34618	-1.32782	0.0183578	3.00362	12.2196	0.000112505	0.00216067	#N/A	liver
glp2r	-0.61115	-1.23322	0.560973	1.2834	0.466551	-0.879092	-1.42091	-1.34564	-1.88746	-0.541817	0.294868	6.21799	0.00404155	0.0158575	#N/A	liver
dhx58	0.149782	-2.1418	-0.347823	2.33984	1.71869	0.373203	-1.64254	-1.34548	-3.36123	-2.01575	1.09343	4.25202	0.0186532	0.0442044	#N/A	liver
mul1	-0.84837	-0.94863	0.845099	0.951901	0.0751944	-1.2701	-1.3502	-1.3453	-1.4254	-0.0801021	3.63297	16.17	1.88e-05	0.000884656	#N/A	liver
tank	0.501379	-1.60232	0.19114	0.909803	1.57778	0.232679	-0.306318	-1.3451	-1.88409	-0.538997	2.82569	8.68971	0.000785394	0.00616458	#N/A	liver
rprd2	-0.0129133	-1.35999	0.433267	0.939641	1.01031	-0.334635	-0.714416	-1.34495	-1.72473	-0.379781	3.10482	10.5418	0.000269852	0.0034391	#N/A	liver
ldlrad3	-0.561524	-0.860704	0.932432	0.489796	0.224385	-1.12047	-0.78849	-1.34485	-1.01287	0.331977	3.0788	5.01376	0.0100308	0.0288846	#N/A	liver
fibp	-0.51085	-0.491506	1.30071	-0.298354	-0.0145085	-1.35867	-0.159372	-1.34416	-0.144864	1.1993	3.29885	15.4025	2.59e-05	0.00104918	#N/A	liver
ubash3b	0.795005	-2.13376	-0.342063	1.68081	2.19657	0.852801	-0.664357	-1.34377	-2.86093	-1.51716	3.29258	7.51008	0.00165877	0.00936817	#N/A	liver
rnf168	0.0815217	-1.14089	0.650034	0.409336	0.91681	-0.426384	-0.245861	-1.34319	-1.16267	0.180523	2.9917	7.16594	0.00208647	0.0107046	#N/A	liver
slc44a4	-1.87731	-0.528206	1.26258	1.14293	-1.01183	-2.35492	-2.26518	-1.34309	-1.25335	0.0897371	2.1756	7.01782	0.0029528	0.0297871	#N/A	skin
ociad2	0.594934	-1.12037	0.669785	-0.144346	1.28648	-0.0561385	0.554459	-1.34262	-0.732021	0.610598	5.48358	10.1073	0.000505312	0.0115208	#N/A	skin
ednr3	-0.64518	-1.19193	0.596697	1.24042	0.410065	-0.931408	-1.4142	-1.34147	-1.82426	-0.48279	4.53954	5.64542	0.00616287	0.0210183	#N/A	liver
thumpd2	-0.903299	0.0464085	1.83485	-0.977964	-0.712281	-2.05362	0.0559991	-1.34133	0.76828	2.10961	1.18614	11.007	0.000210013	0.00302311	#N/A	liver
atp6ap2	0.0865399	-0.975604	0.810395	0.0786696	0.796608	-0.542891	0.0059027	-1.3395	-0.790705	0.548794	5.51867	15.212	2.81e-05	0.0010957	pigmentation variation	liver
pla2g4e_2	-4.33998	0.00175134	1.78733	2.5509	-3.2563	-4.59548	-5.16816	-1.33918	-1.91186	-0.572683	4.12886	20.206	8.81e-06	0.0013749	#N/A	skin
nudt19_2	-3.73997	0.525317	2.31062	0.904031	-3.19896	-4.53794	-3.483	-1.33898	-0.284035	1.05494	-1.49149	6.39532	0.00442608	0.0373097	#N/A	skin
perp_2	-0.374828	-1.43164	0.353565	1.4529	0.79261	-0.546294	-1.3708	-1.3389	-2.16341	-0.824505	2.82472	12.0636	0.000121638	0.0022364	#N/A	liver
dolpp1	0.376167	-0.954995	0.830071	-0.251243	0.998372	-0.340428	0.470558	-1.3388	-0.527814	0.810986	2.87894	5.91839	0.00502871	0.0183058	#N/A	liver
osbpl2	0.819651	-1.78051	0.00418619	0.956678	1.95012	0.611598	-0.10277	-1.33853	-2.05289	-0.714369	5.51706	26.7747	5.12e-07	0.000162281	#N/A	liver
kdm2a	0.154294	-1.40882	0.375281	0.879249	1.17234	-0.16574	-0.543716	-1.33808	-1.71605	-0.377976	3.81744	15.1461	2.9e-05	0.00110928	#N/A	liver
knstrn	-0.207233	-0.269741	1.51396	-1.03699	0.0468808	-1.2909	0.622316	-1.33778	0.575435	1.91321	-0.223002	4.87266	0.0112208	0.0311344	#N/A	liver
fzd4	-0.863924	-1.53858	0.244977	2.15752	0.505988	-0.831676	-2.26609	-1.33766	-2.77207	-1.43441	1.2201	10.2972	0.000308685	0.00367818	melanin synthesis	liver
vps39	0.420559	-0.909657	0.872097	-0.382998	0.997662	-0.338653	0.602668	-1.33632	-0.394994	0.941321	3.56015	12.8991	8.07e-05	0.00182604	pigmentation variation	liver
ednra	-1.02869	-0.998839	0.782052	1.24548	-0.0223869	-1.35806	-1.70562	-1.33567	-1.68324	-0.347568	3.89568	10.2113	0.000323771	0.00378151	#N/A	liver
ldaf1-a	1.5146	-1.60905	0.17104	-0.0765934	2.34274	1.00767	1.1934	-1.33507	-1.14934	0.185725	1.64296	12.6276	9.2e-05	0.00195853	#N/A	liver
slc26a11	-0.371413	-0.81972	0.959928	0.231205	0.33623	-0.998505	-0.451963	-1.33474	-0.788193	0.546542	3.23994	9.40462	0.000512687	0.00488205	#N/A	liver
cdh11	-1.14211	-0.936674	0.842925	1.23586	-0.154075	-1.48877	-1.78347	-1.3347	-1.6294	-0.294699	0.825554	5.26768	0.00822355	0.0254883	pigmentation variation	liver
evi5l	-0.697531	-0.856144	0.923073	0.630603	0.11896	-1.21545	-0.996101	-1.33441	-1.11506	0.219352	3.19804	9.35553	0.000527611	0.00496144	#N/A	liver
tmem87a_2	0.245878	-1.07414	0.704742	0.123525	0.990017	-0.344148	0.0917647	-1.33416	-0.898252	0.435912	3.14453	6.48083	0.00334951	0.0141538	#N/A	liver
nynrin	0.538179	-1.0088	0.768969	-0.298349	1.16023	-0.173092	0.627396	-1.33333	-0.532838	0.800488	2.79361	5.94091	0.00494595	0.0181165	#N/A	liver
stk3	1.23406	-1.69125	0.0860779	0.371113	2.19398	0.860985	0.647208	-1.333	-1.54677	-0.213777	2.21981	4.96791	0.0104016	0.0296064	#N/A	liver
ankrd65	-1.48839	-1.60429	0.172857	2.91983	0.0869268	-1.24594	-3.30617	-1.33286	-3.39309	-2.06023	-1.77258	6.57248	0.00393679	0.0350406	#N/A	skin
arg2-b	0.304527	-1.16103	0.615049	0.241453	1.09917	-0.232892	0.0473055	-1.33206	-1.05186	0.280197	5.45391	6.08335	0.00546172	0.0418095	#N/A	skin
hmgcs1	-0.0560602	-1.24111	0.534622	0.762546	0.888786	-0.443012	-0.613955	-1.3318	-1.50274	-0.170943	6.62677	6.58429	0.00311384	0.0135834	#N/A	liver
kat7	-0.666374	-0.922835	0.852734	0.736475	0.192346	-1.13933	-1.05214	-1.33168	-1.24448	0.0871941	2.52739	11.6548	0.000149705	0.00247259	#N/A	liver
ptpn23	0.735571	-1.44293	0.332587	0.374774	1.63388	0.302238	0.270598	-1.33164	-1.36328	-0.0316403	4.0634	9.57262	0.000465036	0.00462648	#N/A	liver
supt6h	0.273757	-1.43617	0.339318	0.823093	1.28244	-0.0491702	-0.412002	-1.33161	-1.69445	-0.362832	3.95968	13.8327	5.2e-05	0.00147515	pigmentation variation	liver
bahd1	0.40775	-1.24932	0.526004	0.315568	1.2428	-0.0886903	0.0691364	-1.3315	-1.17367	0.157827	1.29181	6.53759	0.00321787	0.0138654	#N/A	liver
gjd3	-0.582096	-1.71621	0.0588203	2.23949	0.850588	-0.480687	-2.11619	-1.33128	-2.96678	-1.6355	2.43958	15.2128	2.81e-05	0.0010957	#N/A	liver
lmbrd2	0.506262	-1.36443	0.409685	0.448487	1.40302	0.0724331	0.0433311	-1.33059	-1.35969	-0.029102	2.93999	8.58193	0.000838951	0.00641935	#N/A	liver
cdkn2aip-a	0.325461	-1.17889	0.595134	0.258298	1.12827	-0.202255	0.0503717	-1.33052	-1.07789	0.252627	2.91757	5.66595	0.00606842	0.020855	#N/A	liver
syne3	0.307916	-1.56765	0.205747	1.05399	1.40668	0.0766266	-0.559554	-1.33005	-1.96623	-0.636181	2.8811	9.0387	0.00063627	0.0054641	#N/A	liver
nedd4l	0.655648	-1.46664	0.306298	0.504694	1.59172	0.262013	0.113216	-1.3297	-1.4785	-0.148797	3.17525	9.35396	0.000528095	0.00496255	#N/A	liver
shprh	0.544705	-0.914046	0.857947	-0.488606	1.09406	-0.234931	0.774984	-1.32899	-0.31908	1.00991	2.99095	11.2205	0.000187598	0.00286854	#N/A	liver
dyrk2	0.776424	-1.5759	0.195206	0.60427	1.76424	0.435914	0.129116	-1.32833	-1.63513	-0.306798	0.245632	5.4219	0.00730254	0.0235208	#N/A	liver
esrra	0.626829	-0.771157	0.999849	-0.85552	1.04849	-0.279765	1.11176	-1.32825	0.0632724	1.39153	2.77383	4.78574	0.0120305	0.032668	#N/A	liver
yme1l1	0.186687	-1.25272	0.518196	0.547835	1.07955	-0.248631	-0.270861	-1.32819	-1.35042	-0.0222298	4.36254	10.4787	0.000279329	0.0034999	#N/A	liver
gtf3c1	0.578604	-0.888156	0.882651	-0.573099	1.10007	-0.228036	0.863777	-1.32811	-0.236292	1.09181	2.50221	7.8006	0.00137237	0.00833576	#N/A	liver
cep76	-0.594824	-0.741201	1.02932	0.306701	0.109782	-1.21811	-0.676144	-1.32789	-0.785927	0.541967	2.06023	8.06745	0.00155412	0.0211432	#N/A	skin
c7orf50_2	0.565279	-0.365984	1.40448	-1.60377	0.698447	-0.6294	1.62679	-1.32785	0.928343	2.25619	0.525835	4.59241	0.0140716	0.0364119	#N/A	liver
ankh	0.59156	-2.0768	-0.307992	1.79323	2.00127	0.674664	-0.901255	-1.32661	-2.90252	-1.57592	3.44124	19.0677	6.09e-06	0.000540501	#N/A	liver
perp	-0.171902	-0.670116	1.09847	-0.256447	0.373661	-0.952776	0.0634091	-1.32644	-0.310252	1.01618	4.7289	4.16639	0.0200485	0.0463762	#N/A	liver
mxra7	0.0389624	-1.3515	0.416681	0.895854	1.04285	-0.283289	-0.642669	-1.32613	-1.68551	-0.35938	3.30568	8.8298	0.000721341	0.00585011	#N/A	liver
arhgap27	0.390146	-1.18364	0.584375	0.209115	1.18034	-0.145672	0.135773	-1.32601	-1.04456	0.281445	1.02444	4.17567	0.0198919	0.0460848	#N/A	liver
eps15	0.0343076	-1.35227	0.415235	0.902731	1.03994	-0.285696	-0.651318	-1.32563	-1.69125	-0.365622	1.8478	4.16851	0.0200125	0.0463237	#N/A	liver
wdr48	0.302452	-1.43599	0.331504	0.802036	1.30383	-0.0217885	-0.374688	-1.32562	-1.67852	-0.352899	2.10718	5.08128	0.00951104	0.0279447	#N/A	liver
phf20l1	0.323906	-1.02587	0.741464	-0.0394996	1.01233	-0.313169	0.272554	-1.3255	-0.739778	0.585723	2.45484	6.7778	0.00272053	0.0125137	#N/A	liver
pcolce	-2.01565	0.560583	2.32784	-0.872777	-1.93217	-3.25762	-0.857152	-1.32544	1.07502	2.40046	6.13305	6.11865	0.00434296	0.0166264	#N/A	liver
zc3hc1	0.621376	-0.985284	0.78141	-0.417503	1.205	-0.120025	0.779159	-1.32502	-0.425836	0.899184	2.32313	11.2173	0.000187915	0.00286951	#N/A	liver
blcap-a	-5.99776	0.807337	2.57341	2.61702	-5.10382	-6.42838	-6.46108	-1.32455	-1.35726	-0.0327054	-1.05628	6.95699	0.00306938	0.030527	#N/A	skin
dock7	0.716914	-1.24978	0.515487	0.0173804	1.47502	0.151071	0.52465	-1.32395	-0.950371	0.37358	4.27582	5.76876	0.00561887	0.0198313	pigmentation variation	liver
src	0.407724	-1.33835	0.426687	0.503939	1.30955	-0.0142223	-0.0721613	-1.32378	-1.38172	-0.057939	2.4078	6.75145	0.00277072	0.0126417	pigmentation variation	liver
alox15b	-2.92317	-0.511171	1.25328	2.18106	-1.809	-3.13234	-3.82817	-1.32334	-2.01917	-0.695829	5.50487	6.54369	0.00401202	0.0354515	#N/A	skin
stag2	0.430595	-1.14861	0.61582	0.102199	1.18441	-0.138919	0.246296	-1.32333	-0.93811	0.385215	3.95277	20.0551	4.26e-06	0.000473378	#N/A	liver
yy1_2	-6.30129	0.733697	2.49585	3.07174	-5.27624	-6.59786	-7.02977	-1.32162	-1.75353	-0.431915	0.173109	16.4586	1.67e-05	0.000850949	#N/A	liver
rnf2-a	-0.180131	-0.650858	1.11059	-0.2796	0.353045	-0.96804	0.0746019	-1.32109	-0.278444	1.04264	3.05824	7.7413	0.00142607	0.00851123	#N/A	liver
znf280d	0.784706	-1.24697	0.51431	-0.0520434	1.52376	0.202797	0.627562	-1.32096	-0.896197	0.424765	2.52453	5.92014	0.0050222	0.0182969	#N/A	liver
adamts1	0.0410045	-1.65433	0.106236	1.50709	1.2715	-0.0489239	-1.09957	-1.32043	-2.37107	-1.05064	3.92512	7.18603	0.00205841	0.0106125	#N/A	liver
tbc1d12	0.337125	-1.41523	0.345133	0.732977	1.31427	-0.00600616	-0.29689	-1.32028	-1.61116	-0.290883	2.53755	10.0363	0.000357057	0.00399949	#N/A	liver
btbd7	1.53957	-2.55185	-0.791656	1.80393	3.06857	1.74842	-0.198268	-1.32014	-3.26683	-1.94669	0.292787	8.07963	0.00114787	0.00755587	#N/A	liver
trabd2b	-0.966582	-1.92026	-0.160287	3.04713	0.715257	-0.604721	-3.01028	-1.31998	-3.72554	-2.40556	-2.28065	6.37317	0.00361579	0.0147993	#N/A	liver
kdm6b	0.191277	-1.57232	0.187623	1.19342	1.3227	0.0027407	-0.751605	-1.31995	-2.0743	-0.754346	2.44091	5.82627	0.00538349	0.0192055	#N/A	liver
gtpbp1	0.492445	-1.37181	0.387284	0.49208	1.39819	0.0788705	0.000273453	-1.31932	-1.39792	-0.078597	1.56442	8.40582	0.000935347	0.00679706	#N/A	liver
slc9a1	0.338344	-0.845278	0.912908	-0.405975	0.887717	-0.430923	0.558239	-1.31864	-0.329477	0.989162	3.8283	7.24624	0.00197677	0.0103534	#N/A	liver
loc100495696	1.04616	-1.19822	0.559162	-0.407096	1.68329	0.365247	1.08994	-1.31804	-0.593346	0.724693	3.39877	10.603	0.000260994	0.00337437	#N/A	liver
bag4	-0.322799	-0.949749	0.807331	0.465218	0.470212	-0.847598	-0.591013	-1.31781	-1.06123	0.256585	1.90364	4.5278	0.0148362	0.0376599	#N/A	liver
arrb1	-1.65563	-1.12504	0.631975	2.14869	-0.397941	-1.7157	-2.85324	-1.31776	-2.4553	-1.13754	2.31745	10.0004	0.000364346	0.00404572	#N/A	liver
dusp14	-2.98353	2.13086	3.88782	-3.03515	-3.8358	-5.15351	0.038718	-1.31772	3.87451	5.19223	-2.46444	8.79568	0.00102274	0.0167313	#N/A	skin
inppl1	0.753459	-1.73034	0.0264576	0.950423	1.86285	0.545251	-0.147723	-1.3176	-2.01057	-0.692974	2.11374	5.02482	0.00994359	0.028725	#N/A	liver
ncr3lg1_3	0.972749	-1.70991	0.0468085	0.690351	2.01199	0.694455	0.211799	-1.31754	-1.80019	-0.482657	0.754792	4.183	0.0197691	0.0459067	#N/A	liver
nup155	0.437068	-0.79205	0.964446	-0.609464	0.921838	-0.395534	0.784899	-1.31737	-0.13694	1.18043	2.77372	16.1952	1.86e-05	0.000878532	#N/A	liver
baz1b	0.36247	-1.07095	0.685539	0.0229404	1.07507	-0.242302	0.254647	-1.31737	-0.820418	0.496949	4.11954	10.1496	0.000335095	0.00385728	#N/A	liver
brpf1	0.120166	-1.42589	0.330512	0.975207	1.15954	-0.157759	-0.641281	-1.3173	-1.80082	-0.483521	2.58398	7.62618	0.00153708	0.00894482	#N/A	liver
sema4d	0.507867	-1.26844	0.487906	0.272666	1.33223	0.0149701	0.1764	-1.31726	-1.15583	0.16143	3.15575	8.38887	0.000945255	0.00682517	#N/A	liver
golga2	0.208811	-1.22638	0.529112	0.488458	1.07639	-0.240225	-0.209735	-1.31662	-1.28613	0.0304901	4.53518	6.17335	0.00417404	0.0162504	#N/A	liver
ndrg2	0.913097	-1.33327	0.42219	-0.00201756	1.68478	0.36818	0.686336	-1.3166	-0.998439	0.318156	7.86332	7.01246	0.00231531	0.0113752	#N/A	liver
pgap4	-1.3283	-0.319321	1.43606	0.211556	-0.756731	-2.07327	-1.15489	-1.31654	-0.398158	0.918379	0.299992	4.8713	0.011233	0.031162	#N/A	liver
rptor	0.376757	-1.05474	0.700326	-0.0223473	1.07362	-0.242677	0.299328	-1.3163	-0.774292	0.542005	3.63911	8.10452	0.0011299	0.00748849	#N/A	liver
zo29_6	-0.172157	-0.721094	1.0334	-0.140152	0.411703	-0.904169	-0.0240038	-1.31587	-0.435707	0.880165	3.17659	7.76777	0.00140182	0.00841883	#N/A	liver
gkn2_2	-2.48093	-0.572323	1.18161	1.87164	-1.43145	-2.7469	-3.26443	-1.31545	-1.83298	-0.517529	3.74166	10.5745	0.000398477	0.00999833	#N/A	skin
rmnd1	0.319588	-0.535416	1.21822	-1.00239	0.641253	-0.673975	0.991485	-1.31523	0.350232	1.66546	0.175368	5.2124	0.00858411	0.0261751	#N/A	liver
mars1	-0.188173	-0.580857	1.17255	-0.403518	0.294514	-1.02054	0.161509	-1.31505	-0.133005	1.18205	5.3776	6.7624	0.00347825	0.0325214	#N/A	skin
zmat5	0.185251	-0.773325	0.97992	-0.391846	0.718933	-0.596001	0.432823	-1.31493	-0.28611	1.02882	2.7346	10.2883	0.00031021	0.0036895	#N/A	liver
cul9	0.456378	-0.99323	0.759954	-0.223103	1.08721	-0.227682	0.509611	-1.31489	-0.577595	0.737293	4.31509	9.14558	0.000597075	0.00529182	#N/A	liver
ifngr1	0.348798	-0.83729	0.914573	-0.426081	0.889566	-0.424332	0.581159	-1.3139	-0.308406	1.00549	5.53228	7.30839	0.00189623	0.0101152	#N/A	liver
maf1	0.554396	-0.871163	0.879506	-0.562739	1.06917	-0.243833	0.837851	-1.313	-0.231318	1.08168	3.73455	12.8575	8.23e-05	0.0018445	#N/A	liver
polk	0.580237	-1.27236	0.477954	0.214164	1.38944	0.0767115	0.274554	-1.31273	-1.11489	0.197843	2.12749	6.26816	0.00389815	0.0155285	#N/A	liver
zdhhc3_2	1.55819	-1.6818	0.0677838	0.0558312	2.42999	1.1178	1.12677	-1.31219	-1.30322	0.00896446	1.50618	5.64248	0.00617653	0.0210427	#N/A	liver
trim2_2	0.416047	-1.1673	0.582084	0.169169	1.18751	-0.124528	0.185158	-1.31204	-1.00235	0.309686	3.26076	7.87533	0.00130783	0.00813122	#N/A	liver
srebf2	0.435217	-1.73595	0.0133467	1.28739	1.62838	0.316403	-0.639126	-1.31197	-2.2675	-0.955529	5.3002	11.7856	0.000140017	0.00239489	#N/A	liver
leprotl1	0.144466	-1.50626	0.242319	1.11947	1.23804	-0.0733899	-0.731256	-1.31143	-1.9693	-0.657866	-0.48726	4.21726	0.0192063	0.0450427	#N/A	liver
jrk	0.562213	-1.2542	0.49386	0.19813	1.36231	0.0512648	0.273062	-1.31105	-1.08925	0.221797	1.42744	4.63944	0.0135423	0.0354334	#N/A	liver
adcy9	0.402593	-1.57166	0.17636	0.992704	1.48069	0.169674	-0.442584	-1.31101	-1.92327	-0.612258	3.08478	4.88118	0.0111447	0.0309739	#N/A	liver
rabggtb	0.719775	-1.07305	0.674766	-0.321495	1.34462	0.0337567	0.780953	-1.31086	-0.563663	0.747196	4.03413	15.3496	4.85e-05	0.00324071	#N/A	skin
loxl2	-0.0335977	-1.48957	0.257106	1.26606	1.09198	-0.218027	-0.974742	-1.31	-2.06672	-0.756714	0.345762	6.17974	0.00415479	0.0162172	#N/A	liver
ctcf	0.285515	-1.11291	0.633707	0.193691	1.04882	-0.261144	0.0688679	-1.30997	-0.979954	0.330011	3.04714	5.44692	0.00716417	0.0232463	#N/A	liver
soat1	0.586933	-2.01038	-0.264491	1.68794	1.94798	0.638568	-0.825753	-1.30941	-2.77374	-1.46432	3.43168	19.4206	5.35e-06	0.000525797	#N/A	liver
kdm3b	0.399025	-0.996686	0.749167	-0.151505	1.04678	-0.262606	0.412897	-1.30939	-0.633886	0.675504	4.14481	10.8162	0.000232579	0.0031728	#N/A	liver
mtus1	0.398537	-1.26262	0.483219	0.380865	1.24587	-0.0635114	0.0132541	-1.30938	-1.23262	0.0767655	3.32094	5.45406	0.00712518	0.0231539	#N/A	liver
grhpr_2	-0.0977722	-0.480204	1.26558	-0.687606	0.286824	-1.02252	0.442375	-1.30934	0.155551	1.46489	2.65401	4.05876	0.0219667	0.049488	#N/A	liver
git1	0.254629	-1.16946	0.576265	0.338569	1.06807	-0.241227	-0.0629549	-1.3093	-1.13102	0.178272	2.00646	5.59013	0.00642534	0.0215396	#N/A	liver
cln5	-0.381958	-0.496609	1.24786	-0.369294	0.0859883	-1.22236	-0.00949807	-1.30835	-0.0954864	1.21287	2.32459	7.584	0.00158011	0.00910984	#N/A	liver
spc24	-0.914158	-0.878485	0.865677	0.926966	-0.0267549	-1.33488	-1.38084	-1.30812	-1.35409	-0.0459672	1.25692	5.3226	0.00788169	0.0246845	#N/A	liver
aaas	-0.0357057	-0.893985	0.849822	0.0798688	0.64371	-0.664146	-0.0866808	-1.30786	-0.730391	0.577465	1.17297	4.734	0.0125428	0.0336726	#N/A	liver
gorasp1	-0.0154336	-1.3737	0.369799	1.01933	1.0187	-0.288924	-0.776073	-1.30762	-1.79477	-0.487148	0.860559	6.52862	0.0032383	0.0139312	#N/A	liver
dpp8	-0.131622	-0.98691	0.755366	0.363165	0.641466	-0.665241	-0.37109	-1.30671	-1.01256	0.294151	4.46887	6.43983	0.00344828	0.0143873	#N/A	liver
acacb	0.923206	-0.996306	0.745531	-0.672431	1.43963	0.133256	1.19673	-1.30638	-0.242906	1.06347	5.12644	18.1808	8.47e-06	0.000617771	#N/A	liver
vps53	-0.0471214	-0.845498	0.895841	-0.00322072	0.598783	-0.707221	-0.0329255	-1.306	-0.631708	0.674296	2.4236	4.07824	0.0216051	0.0488926	#N/A	liver
gas6	0.0887589	-1.10906	0.631701	0.388604	0.898367	-0.407206	-0.224884	-1.30557	-1.12325	0.182322	3.70642	7.99226	0.00121347	0.00780239	#N/A	liver
bloc1s3	1.01709	-0.973931	0.766807	-0.809969	1.49327	0.187715	1.3703	-1.30555	-0.122972	1.18258	1.36429	4.98497	0.0102619	0.0293364	pigmentation variation	liver
c1qtnf7	-1.40247	-0.928233	0.811202	1.5195	-0.35568	-1.66026	-2.19148	-1.30458	-1.8358	-0.531226	0.766521	10.1762	0.000330148	0.00382944	#N/A	liver
zc3h12b	-0.488956	-1.38715	0.351071	1.52504	0.673648	-0.63002	-1.5105	-1.30367	-2.18414	-0.880476	0.82614	6.52108	0.00325556	0.0139587	#N/A	liver
nup54	-0.235555	-0.710522	1.02543	-0.079357	0.356226	-0.945742	-0.117148	-1.30197	-0.473374	0.828593	3.67497	9.03963	0.000635916	0.0054641	#N/A	liver
svil	0.00703608	-1.70382	0.0315636	1.66522	1.28315	-0.0183956	-1.24364	-1.30154	-2.52679	-1.22525	3.52548	14.2969	4.21e-05	0.00132856	#N/A	liver
hdac11	1.05968	-1.02301	0.711077	-0.747739	1.56202	0.26145	1.35556	-1.30057	-0.206456	1.09411	2.20419	9.9399	0.000376992	0.00408634	#N/A	liver
cds1	-0.082748	-0.659397	1.07426	-0.332114	0.432487	-0.867756	0.187025	-1.30024	-0.245462	1.05478	2.27745	5.32635	0.00785892	0.0246454	#N/A	liver
susd6	1.16159	-1.82172	-0.0884624	0.74859	2.23748	0.93754	0.30975	-1.29994	-1.92773	-0.62779	4.24088	13.0123	7.64e-05	0.00176975	#N/A	liver
lrrn1_2	-4.13119	-0.854497	0.878612	4.10708	-2.45752	-3.75735	-6.1787	-1.29983	-3.72118	-2.42135	-0.750319	13.6168	5.75e-05	0.00154476	#N/A	liver
thap12	-0.0508667	-1.08687	0.646211	0.491528	0.777004	-0.522808	-0.406796	-1.29981	-1.1838	0.116012	1.62547	6.64927	0.00297518	0.0132515	#N/A	liver
wac	-0.272971	-0.740746	0.992138	0.0215797	0.350831	-0.948832	-0.220913	-1.29966	-0.571744	0.727919	4.96835	10.489	0.000277756	0.00349061	#N/A	liver
prrc2c	0.405007	-1.42441	0.308288	0.711118	1.37207	0.0725396	-0.229583	-1.29953	-1.60165	-0.302122	3.31298	13.6659	5.62e-05	0.00152215	#N/A	liver
nufip1	0.441194	-1.24105	0.490814	0.30904	1.26168	-0.037215	0.0991151	-1.2989	-1.16257	0.13633	3.04478	6.8365	0.0026123	0.012219	#N/A	liver
zmiz1	0.259919	-1.49164	0.239593	0.992128	1.31367	0.0152447	-0.549156	-1.29842	-1.86283	-0.564401	2.76349	10.3585	0.000298402	0.00361507	#N/A	liver
nop10	7.57784	-2.48546	-0.755593	-4.33678	7.54748	6.25007	8.93597	-1.2974	1.38849	2.68589	-0.401869	11.8926	0.00021094	0.007061	#N/A	skin
slc35a2	0.0347065	-1.11373	0.613537	0.465489	0.861329	-0.434123	-0.323087	-1.29545	-1.18442	0.111035	3.43237	6.93685	0.00243811	0.0117529	#N/A	liver
mt-cyb	-5.29838	1.67129	3.3985	0.228591	-5.22725	-6.52266	-4.14523	-1.29541	1.08202	2.37743	-1.47608	7.8052	0.00136829	0.00831648	#N/A	liver
trafd1	-0.426834	-1.19611	0.530699	1.09225	0.57696	-0.71815	-1.13931	-1.29511	-1.71627	-0.421162	3.40272	7.81429	0.00136028	0.00828264	#N/A	liver
neurl1b	-0.487921	-1.34584	0.380352	1.45341	0.643438	-0.651205	-1.456	-1.29464	-2.09943	-0.804791	2.48834	6.4287	0.00347566	0.0144349	#N/A	liver
sult3a1_2	1.24188	-0.327307	1.39808	-2.31265	1.17689	-0.117153	2.66589	-1.29404	1.48901	2.78305	0.610454	6.70992	0.00285189	0.0128683	#N/A	liver
thumpd3	0.705155	-0.816297	0.908588	-0.797445	1.14109	-0.152575	1.12695	-1.29366	-0.0141387	1.27953	2.03356	8.91465	0.000685361	0.00568062	#N/A	liver
rabep2	0.00778504	-0.865704	0.858952	-0.00103251	0.655117	-0.638375	0.00661316	-1.29349	-0.648504	0.644988	2.70369	7.21638	0.00201681	0.0104862	#N/A	liver
adck1	0.654148	-0.461266	1.26336	-1.45624	0.836561	-0.456909	1.58279	-1.29347	0.746231	2.0397	2.17191	9.50153	0.000694724	0.0136814	#N/A	skin
spart	0.447631	-0.691246	1.03329	-0.789674	0.854157	-0.439244	0.927979	-1.2934	0.0738214	1.36722	3.33172	9.18161	0.00058447	0.00524168	#N/A	liver
rpgrip1l	0.0232088	-0.706145	1.01834	-0.335401	0.547016	-0.746347	0.268957	-1.29336	-0.278058	1.0153	1.34764	4.43762	0.0159806	0.0396301	#N/A	liver
pogz	0.453266	-1.34189	0.382538	0.506086	1.34637	0.0530454	-0.0396156	-1.29332	-1.38598	-0.092661	4.62978	11.1686	0.00019279	0.00292094	pigmentation variation	liver
lipa	0.278408	-0.918716	0.80523	-0.164921	0.897843	-0.395117	0.332497	-1.29296	-0.565346	0.727613	5.20922	11.2999	0.000179946	0.00279184	#N/A	liver
ttc30a	0.195691	-0.431394	1.29235	-1.05664	0.470313	-0.822493	0.939252	-1.29281	0.468938	1.76174	0.854064	7.13412	0.00213179	0.0108312	#N/A	liver
yy1	1.42701	-1.59311	0.130573	0.0355245	2.26509	0.97233	1.04362	-1.29276	-1.22148	0.071286	2.07095	9.04779	0.000632828	0.00544144	pigmentation variation	liver
itgb1bp1	0.491988	-0.973644	0.750015	-0.268359	1.09922	-0.193521	0.57026	-1.29274	-0.528964	0.76378	1.53111	4.96102	0.0104586	0.0297313	#N/A	liver
lars1	-0.103129	-1.78131	-0.0583105	1.94275	1.25864	-0.0336136	-1.53441	-1.29225	-2.79305	-1.5008	4.00844	11.0842	0.000201581	0.0029776	#N/A	liver
rbm33	0.441312	-2.2141	-0.491924	2.26472	1.99156	0.699927	-1.36755	-1.29163	-3.35911	-2.06748	0.546506	11.1145	0.000198379	0.00295931	#N/A	liver
pdcd6	2.82212	-2.42093	-0.701337	0.300146	3.93229	2.64259	1.89148	-1.28969	-2.04081	-0.751112	1.23326	18.3809	7.86e-06	0.000591808	#N/A	liver
numb	0.520241	-1.02277	0.696658	-0.194132	1.15726	-0.132313	0.53578	-1.28957	-0.621476	0.668093	4.47231	8.7579	0.000753464	0.00599236	#N/A	liver
kif13a	0.491164	-1.09917	0.620005	-0.0120015	1.19275	-0.0966312	0.377374	-1.28938	-0.815375	0.474005	3.48893	7.35685	0.00183593	0.00993823	pigmentation variation	liver
slc9a7	-0.167331	-0.789801	0.929264	0.0278674	0.466852	-0.822446	-0.146399	-1.2893	-0.613251	0.676047	2.9344	7.61936	0.00154395	0.00896618	#N/A	liver
c8orf76	0.142031	-0.505608	1.2128	-0.849218	0.485729	-0.803073	0.743437	-1.2888	0.257708	1.54651	0.880892	6.62812	0.00301954	0.0133676	#N/A	liver
pld1	0.628212	-1.5097	0.208424	0.673065	1.60343	0.314841	-0.0336396	-1.28859	-1.63707	-0.34848	4.44815	8.44415	0.000913375	0.00670567	#N/A	liver
rbm4b	-0.714902	-1.26	0.457935	1.51697	0.408822	-0.879628	-1.6739	-1.28845	-2.08272	-0.794273	4.51671	24.0491	1.14e-06	0.000250487	#N/A	liver
tsr3	0.392387	-1.0497	0.668122	-0.0108102	1.08156	-0.206801	0.302398	-1.28837	-0.779166	0.509199	3.42675	9.9455	0.000549521	0.0120762	#N/A	skin
cep83	0.660408	-0.714095	1.00371	-0.950024	1.03088	-0.257476	1.20782	-1.28835	0.176947	1.4653	0.903982	5.4262	0.00727857	0.0234882	#N/A	liver
smc6	-0.27864	-1.11974	0.597939	0.800438	0.630822	-0.657435	-0.809308	-1.28826	-1.44013	-0.151874	4.16242	8.80445	0.000732491	0.00589267	#N/A	liver
dennd2a	0.0611529	-1.24153	0.476091	0.70429	0.977015	-0.311203	-0.482353	-1.28822	-1.45937	-0.17115	3.52239	9.64378	0.000446343	0.00451858	#N/A	liver
traf5	1.57021	-1.44098	0.276168	-0.405394	2.25839	0.97053	1.4817	-1.28786	-0.776691	0.511171	1.16616	7.28593	0.00192491	0.010228	#N/A	liver
lima1	0.0362272	-1.03448	0.682103	0.316153	0.803032	-0.484407	-0.209944	-1.28744	-1.01298	0.274462	4.57607	7.5136	0.00165493	0.00935034	#N/A	liver
rapgef5	0.829579	-2.09708	-0.38066	1.64816	2.19499	0.90768	-0.613937	-1.28732	-2.80893	-1.52162	1.74522	6.7671	0.00274079	0.0125526	#N/A	liver
strip2	-0.0340309	-0.922034	0.794317	0.161748	0.666002	-0.621261	-0.146834	-1.28726	-0.812836	0.474427	3.38988	4.98171	0.0102884	0.0293645	#N/A	liver
fkbp1b_2	2.35168	-2.21934	-0.503435	0.371092	3.42827	2.14134	1.48544	-1.28693	-1.94282	-0.655895	0.816117	7.47876	0.00169339	0.00948857	#N/A	liver
pir	-1.01475	-1.63451	0.0804237	2.56884	0.464816	-0.821383	-2.68769	-1.2862	-3.15251	-1.86631	4.90156	13.0029	7.67e-05	0.00176975	#N/A	liver
exoc2	0.179834	-0.88403	0.830649	-0.126453	0.797897	-0.488112	0.229715	-1.28601	-0.568183	0.717826	4.02334	9.29345	0.000547172	0.00505426	#N/A	liver
bcl7a	-0.000932171	-0.662644	1.05181	-0.388235	0.496284	-0.789558	0.290477	-1.28584	-0.205807	1.08003	1.94828	4.6317	0.0136278	0.0355879	#N/A	liver
cuedc2-b	1.11252	-1.34501	0.36916	-0.136675	1.84315	0.55752	0.936897	-1.28563	-0.906249	0.379376	0.464343	5.41995	0.00731348	0.0235392	#N/A	liver
smpd4	0.733192	-0.598226	1.11575	-1.25071	0.998563	-0.286917	1.48793	-1.28548	0.489367	1.77485	2.00184	4.90635	0.0109232	0.0305274	#N/A	liver
p2rx4	0.0495334	-0.645982	1.0678	-0.471348	0.521636	-0.763697	0.390661	-1.28533	-0.130976	1.15436	4.89241	5.73987	0.00574137	0.0200954	#N/A	liver
galc	-0.0461347	-0.840063	0.872254	0.0139436	0.595446	-0.688792	-0.0450587	-1.28424	-0.640505	0.643733	4.54967	7.68462	0.00147959	0.00874058	#N/A	liver
vps35	0.0766067	-0.921384	0.790686	0.0540908	0.748493	-0.53556	0.0168869	-1.28405	-0.731606	0.552447	4.76124	9.75306	0.000419233	0.00435253	#N/A	liver
aak1	0.287535	-1.45852	0.252911	0.918074	1.30954	0.0259682	-0.472904	-1.28357	-1.78245	-0.498873	1.90387	7.06404	0.00223546	0.0111629	#N/A	liver
ing5	0.683505	-1.27604	0.435136	0.157398	1.46966	0.186276	0.39458	-1.28338	-1.07508	0.208304	3.69716	13.6619	5.63e-05	0.00152215	#N/A	liver
pcm1	0.510962	-0.927476	0.783156	-0.366642	1.07883	-0.204146	0.658203	-1.28297	-0.420625	0.862349	4.47791	14.1849	4.43e-05	0.00136002	#N/A	liver
nup205	0.304236	-1.1135	0.595685	0.213577	1.0633	-0.218586	0.0679941	-1.28189	-0.995307	0.28658	3.45552	4.58921	0.0141084	0.0364719	#N/A	liver
glg1	-0.0166714	-1.01726	0.690658	0.343274	0.750442	-0.530497	-0.269959	-1.28094	-1.0204	0.260538	5.56335	5.70493	0.00589351	0.0204741	#N/A	liver
scap	0.659296	-1.17624	0.531554	-0.0146148	1.37665	0.0958065	0.505433	-1.28084	-0.871216	0.409627	4.06694	8.27214	0.00101669	0.00709655	#N/A	liver
evc2	0.320112	-0.620701	1.08701	-0.786421	0.70561	-0.575173	0.829899	-1.28078	0.12429	1.40507	2.0633	9.5294	0.000476809	0.00469537	#N/A	liver
crebbp	-0.120165	-1.37459	0.333044	1.16171	0.940819	-0.339906	-0.961406	-1.28073	-1.90223	-0.6215	3.2486	6.71558	0.00284067	0.0128313	melanin synthesis	liver
traf3ip1	0.183541	-0.64815	1.05915	-0.594538	0.623768	-0.656705	0.583559	-1.28047	-0.0402089	1.24026	1.58164	5.62792	0.00624465	0.0211551	#N/A	liver
cog1	-0.398563	-0.675506	1.03129	0.0427743	0.207707	-1.07239	-0.331003	-1.2801	-0.53871	0.74139	4.32959	7.86912	0.00131306	0.00814508	#N/A	liver
zc3h13	0.196773	-0.942205	0.76424	-0.0188081	0.854234	-0.4256	0.161686	-1.27983	-0.692548	0.587286	4.85364	10.2521	0.000316514	0.0037224	#N/A	liver
aldoa_5	0.36888	0.167762	1.87402	-2.41067	0.150838	-1.12886	2.08466	-1.2797	1.93382	3.21352	-1.2007	7.0592	0.00224281	0.0111811	#N/A	liver
reep6	0.78724	-0.881043	0.825187	-0.731385	1.25121	-0.0284603	1.13897	-1.27967	-0.112244	1.16743	4.86205	7.3662	0.00182455	0.00989635	#N/A	liver
eva1b	-0.110291	-1.45404	0.251083	1.31324	1.00781	-0.27103	-1.06765	-1.27884	-2.07546	-0.796621	2.58427	8.68809	0.00078617	0.00616458	#N/A	liver
rnf12	0.255465	-1.57834	0.126322	1.19655	1.37535	0.096857	-0.705813	-1.27849	-2.08116	-0.80267	4.38371	19.1309	5.95e-06	0.000537783	#N/A	liver
arhgap33	-0.225882	-1.10531	0.599329	0.731865	0.659573	-0.618909	-0.71831	-1.27848	-1.37788	-0.0994013	2.52259	7.00997	0.00231925	0.0113815	#N/A	liver
ctnna1_2	0.414723	-1.19161	0.512852	0.264038	1.20475	-0.0735969	0.113014	-1.27835	-1.09174	0.186611	5.1484	4.20911	0.0193387	0.0452671	#N/A	liver
dhdds	-0.836538	-1.02747	0.676916	1.18709	0.143198	-1.13509	-1.51772	-1.27829	-1.66092	-0.38263	4.85374	7.85956	0.00132117	0.00815805	#N/A	liver
cacna1d	2.40787	-1.82014	-0.116064	-0.471658	3.17101	1.89295	2.15964	-1.27806	-1.01137	0.266695	3.30768	19.7645	4.73e-06	0.000500947	#N/A	liver
ten1_2	3.62146	-1.69117	0.0124402	-1.94272	3.98447	2.70676	4.17314	-1.27771	0.188665	1.46637	-2.70993	6.46778	0.0042182	0.0363214	#N/A	skin
hsf2	0.0153947	-1.07641	0.625703	0.435313	0.818855	-0.457731	-0.314939	-1.27659	-1.13379	0.142792	2.55357	11.5246	0.000160096	0.00258133	#N/A	liver
sh3bp5	-0.556175	-0.667291	1.03357	0.189896	0.0833371	-1.19231	-0.559553	-1.27565	-0.642891	0.632756	2.92659	5.98715	0.00478067	0.0177023	#N/A	liver
obscn	-2.87378	-0.694254	1.00639	2.56165	-1.63464	-2.91012	-4.07657	-1.27548	-2.44192	-1.16644	1.09642	16.2045	1.85e-05	0.000878532	#N/A	liver
pkp4	0.313922	-1.14153	0.558954	0.268653	1.09159	-0.183774	0.0339516	-1.27536	-1.05764	0.217726	4.22486	13.8281	5.21e-05	0.00147515	#N/A	liver
eln	-0.934893	-1.29375	0.404599	1.82404	0.269143	-1.00462	-2.0692	-1.27376	-2.33834	-1.06458	3.84956	9.97883	0.000368797	0.00405673	#N/A	liver
pnp	-0.339161	-0.772799	0.92438	0.18758	0.325229	-0.947656	-0.395055	-1.27288	-0.720284	0.5526	7.7148	6.71975	0.00357577	0.0331683	#N/A	skin
lgals8	0.879841	-1.21425	0.482399	-0.147986	1.57057	0.298082	0.77087	-1.27249	-0.799702	0.472789	2.4905	6.82665	0.00263014	0.0122547	#N/A	liver
inpp5f	0.365931	-0.626068	1.07045	-0.81031	0.743999	-0.528387	0.88218	-1.27239	0.138182	1.41057	2.76732	6.04174	0.00459332	0.0171869	#N/A	liver
pacs2	-0.231272	-1.18321	0.51327	0.901208	0.713951	-0.558407	-0.84936	-1.27236	-1.56331	-0.290953	1.80683	9.14792	0.000596247	0.0052913	#N/A	liver
harbi1_20	-0.683721	-0.933842	0.761491	0.856072	0.18759	-1.08391	-1.15484	-1.2715	-1.34244	-0.0709352	0.46503	4.71475	0.0127395	0.0340323	#N/A	liver
prkag2	-0.445307	-1.39871	0.296459	1.54756	0.715053	-0.556325	-1.49465	-1.27138	-2.2097	-0.938324	5.48313	7.1626	0.00209118	0.0107046	#N/A	liver
lonrf3	0.0703657	-1.4683	0.226774	1.17116	1.154	-0.117306	-0.825595	-1.2713	-1.97959	-0.708288	4.49387	11.6886	0.000147135	0.00245405	#N/A	liver
hbp1	-0.061623	-1.02389	0.670865	0.414645	0.721699	-0.549366	-0.357201	-1.27106	-1.0789	0.192165	4.84341	11.2548	0.000184245	0.00284228	#N/A	liver
snx21	-0.454216	-0.891799	0.80231	0.543705	0.328187	-0.942395	-0.748441	-1.27058	-1.07663	0.193954	1.08609	4.36878	0.0169195	0.041227	#N/A	liver
nags	0.236999	-1.3519	0.341425	0.77348	1.19168	-0.0783194	-0.40236	-1.27	-1.59404	-0.324041	6.13196	6.34495	0.00368941	0.014983	#N/A	liver
serinc1.1	-0.0280587	-1.26275	0.430558	0.860253	0.92602	-0.343963	-0.666234	-1.26998	-1.59225	-0.322271	5.8633	18.1817	8.47e-06	0.000617771	#N/A	liver
arl3	1.54375	-1.40254	0.289988	-0.431199	2.20972	0.940322	1.48121	-1.26939	-0.728505	0.54089	1.75793	10.5734	0.000265236	0.00341393	#N/A	liver
rpap1	0.919208	-0.483068	1.20928	-1.64542	1.05171	-0.217555	1.92347	-1.26926	0.871765	2.14103	1.98065	14.9525	3.15e-05	0.00114697	#N/A	liver
dgka	0.737164	-0.792692	0.898415	-0.842887	1.14739	-0.120939	1.18504	-1.26833	0.0376456	1.30598	4.10998	8.98002	0.000658989	0.00556753	#N/A	liver
wdpcp	-0.318841	-0.967847	0.722305	0.564384	0.486754	-0.780859	-0.662419	-1.26761	-1.14917	0.118441	1.30039	4.71367	0.0127507	0.0340412	pigmentation variation	liver
arhgap6_2	-2.00344	-0.459448	1.23047	1.23242	-1.15799	-2.42543	-2.42689	-1.26744	-1.2689	-0.00146149	2.66475	7.30447	0.00246604	0.0270087	#N/A	skin
mtmr3	0.0114273	-1.0695	0.620377	0.437696	0.810696	-0.456712	-0.319701	-1.26741	-1.1304	0.137011	3.45006	7.46568	0.00170808	0.00953151	#N/A	liver
epor	1.01577	-1.94353	-0.253696	1.18146	2.21948	0.9521	-0.124265	-1.26738	-2.34374	-1.07637	3.26626	5.96572	0.00485648	0.0178854	#N/A	liver
nceh1	0.258196	-1.24739	0.441372	0.54782	1.12919	-0.137382	-0.217218	-1.26657	-1.34641	-0.0798358	2.25258	4.2281	0.019032	0.0447606	#N/A	liver
mylip	0.373932	-1.47816	0.210261	0.89397	1.38907	0.122754	-0.390028	-1.26632	-1.7791	-0.512782	3.25088	10.3389	0.000301656	0.0036295	#N/A	liver
h2-aa	0.47749	-1.07343	0.614841	-0.0189059	1.16319	-0.103013	0.372297	-1.2662	-0.79089	0.475311	6.83266	6.46315	0.00339172	0.0142477	#N/A	liver
c9orf72	0.370913	-1.35147	0.336726	0.643828	1.29178	0.0256399	-0.204687	-1.26614	-1.49647	-0.230327	0.348521	4.84799	0.0114444	0.0315614	#N/A	liver
inmt	1.01683	-1.20464	0.483549	-0.295744	1.66611	0.399964	0.984433	-1.26614	-0.681672	0.584469	5.48076	10.8942	0.00022304	0.00309703	#N/A	liver
hmbox1	-0.181061	-1.02958	0.658567	0.55207	0.636387	-0.629721	-0.549848	-1.26611	-1.18624	0.0798729	1.8364	4.4932	0.0152643	0.0383303	#N/A	liver
cfap300	1.51176	0.691534	2.37964	-4.58293	0.615169	-0.65091	4.57102	-1.26608	3.95585	5.22193	1.84352	10.6789	0.000378217	0.00968667	#N/A	skin
ap2a1	0.447874	-1.2226	0.463403	0.31132	1.25285	-0.0116465	0.102416	-1.2645	-1.15044	0.114063	2.84399	9.13278	0.000601624	0.00529398	#N/A	liver
fnbp1	0.0246167	-1.05934	0.626283	0.408444	0.81297	-0.45125	-0.28787	-1.26422	-1.10084	0.16338	3.91999	4.94038	0.0106313	0.0300586	#N/A	liver
cep170b	0.40414	-1.91153	-0.225954	1.73334	1.73675	0.472571	-0.996904	-1.26418	-2.73366	-1.46947	1.31444	7.63056	0.00153269	0.00893904	#N/A	liver
lpin2	-0.78446	-1.12075	0.56478	1.34043	0.252217	-1.01193	-1.59367	-1.26415	-1.84588	-0.581736	5.97521	4.90191	0.0109619	0.0306102	#N/A	liver
gps2	0.418056	-1.08652	0.59873	0.0697386	1.12843	-0.135505	0.261238	-1.26394	-0.867197	0.396743	4.25106	8.1318	0.00111056	0.00742201	#N/A	liver
mttp	-0.288971	-1.00445	0.680779	0.612645	0.536612	-0.727312	-0.676212	-1.26392	-1.21282	0.0511	6.74538	5.42276	0.00729777	0.0235132	#N/A	liver
adnp2	0.589227	-1.39794	0.285138	0.523575	1.49037	0.228067	0.049239	-1.26231	-1.44114	-0.178828	1.60552	6.30277	0.00380249	0.0152866	#N/A	liver
rbm27	0.214273	-1.42965	0.253255	0.962118	1.23294	-0.0292368	-0.560884	-1.26218	-1.79382	-0.531647	1.85892	10.1273	0.000339295	0.00387602	#N/A	liver
kics2	0.0330382	-1.0452	0.637086	0.375075	0.808678	-0.453036	-0.256528	-1.26171	-1.06521	0.196508	2.4681	4.79521	0.0119393	0.0324963	#N/A	liver
cpsf1	-0.197472	-0.722598	0.959591	-0.0395212	0.393844	-0.867798	-0.118463	-1.26164	-0.512308	0.749334	4.14391	5.618	0.00629151	0.0212856	pigmentation variation	liver
llph_2	-2.4753	-0.0207188	1.66111	0.834915	-1.84094	-3.10231	-2.48266	-1.26137	-0.641725	0.619644	2.86009	9.04797	0.00063276	0.00544144	#N/A	liver
dsn1	0.175544	-0.627457	1.05432	-0.602408	0.602251	-0.659082	0.583464	-1.26133	-0.0187863	1.24255	2.06238	6.50103	0.00330199	0.0140493	#N/A	liver
poli	-0.41588	-0.639022	1.04259	0.0123157	0.167356	-1.09385	-0.321147	-1.26121	-0.488503	0.772703	4.45265	11.7851	0.000221785	0.00727621	#N/A	skin
mtss2_2	0.315715	-1.58289	0.098659	1.16852	1.42396	0.162792	-0.639605	-1.26117	-2.06356	-0.802396	4.92621	10.1019	0.00034415	0.00390516	#N/A	liver
entpd7	0.172815	-1.15668	0.523619	0.460246	0.997121	-0.263103	-0.215573	-1.26022	-1.21269	0.0475298	2.28713	6.48426	0.00334139	0.0141326	#N/A	liver
ap5m1	0.0200538	-0.735608	0.944482	-0.228928	0.566746	-0.693321	0.186736	-1.26007	-0.38001	0.880057	3.35107	6.22285	0.00402743	0.0158287	#N/A	liver
dach2	1.25385	-1.8947	-0.215016	0.855865	2.36142	1.10165	0.298492	-1.25977	-2.06293	-0.803161	-0.107922	4.84219	0.0114976	0.0316627	#N/A	liver
rock1	-0.0842009	-1.1655	0.513561	0.736139	0.810973	-0.448321	-0.615255	-1.25929	-1.42623	-0.166934	4.73618	7.94658	0.00124941	0.00793898	#N/A	liver
crat_2	0.705681	-1.689	-0.0103683	0.993686	1.79601	0.537037	-0.216004	-1.25897	-2.01201	-0.753041	0.913507	7.67574	0.00148817	0.0087585	#N/A	liver
abcb10	-0.559265	-0.84433	0.833474	0.570122	0.213799	-1.04455	-0.84704	-1.25835	-1.06084	0.197514	5.51691	12.168	0.000115441	0.00217162	#N/A	liver
lrp10	-0.0993018	-1.19936	0.477055	0.821611	0.825046	-0.432268	-0.690684	-1.25731	-1.51573	-0.258417	2.69388	4.43514	0.0160134	0.0396897	#N/A	liver
lama5	0.0684597	-1.48957	0.186651	1.23446	1.16852	-0.0886433	-0.874501	-1.25717	-2.04302	-0.785858	4.54122	11.0193	0.000208652	0.00301634	#N/A	liver
pkd2	0.590561	-1.52914	0.147013	0.791563	1.58977	0.332661	-0.150752	-1.25711	-1.74053	-0.483413	2.33403	4.77847	0.0121011	0.0327787	#N/A	liver
top3a	0.47064	-0.822527	0.853556	-0.501669	0.969875	-0.287187	0.729232	-1.25706	-0.240643	1.01642	1.3995	6.1165	0.00434975	0.0166378	#N/A	liver
spag9	0.855163	-1.2753	0.400561	0.0195721	1.59785	0.340952	0.626694	-1.25689	-0.971151	0.285742	4.68136	12.5568	9.52e-05	0.00198964	pigmentation variation	liver
carnmt1	-0.147984	-1.00909	0.666643	0.490433	0.645832	-0.61097	-0.478812	-1.2568	-1.12464	0.132158	2.9572	10.7978	0.000234885	0.00319723	#N/A	liver
pm20d1	-0.270995	-0.994142	0.681553	0.583584	0.54236	-0.71441	-0.640934	-1.25677	-1.18329	0.0734765	4.60818	7.99416	0.001212	0.00780239	#N/A	liver
mvk	-0.288973	-0.563495	1.11062	-0.258149	0.205891	-1.04969	-0.0231182	-1.25558	-0.229009	1.02657	2.47285	6.88191	0.0032204	0.0312126	#N/A	skin
znrf1	-0.413775	-0.904704	0.769055	0.549424	0.368197	-0.887123	-0.722399	-1.25532	-1.0906	0.164723	3.07627	7.99417	0.00121199	0.00780239	#N/A	liver
tspan14	0.0307081	-1.03407	0.638947	0.364411	0.798581	-0.456179	-0.250277	-1.25476	-1.04886	0.205902	3.71728	13.7026	5.52e-05	0.00150482	#N/A	liver
lsp1	0.57788	-1.43615	0.236813	0.621461	1.51053	0.2558	-0.0326853	-1.25473	-1.54321	-0.288485	4.5455	6.82884	0.00262615	0.0122499	#N/A	liver
dnajc27-a	0.609401	-1.04709	0.624774	-0.187085	1.24237	-0.0115303	0.597364	-1.2539	-0.645004	0.608894	2.17645	4.58511	0.0141558	0.0365415	#N/A	liver
vav2	0.59233	-1.11236	0.559487	-0.0394525	1.27852	0.0246322	0.473837	-1.25389	-0.804684	0.449205	3.46777	6.24225	0.00397149	0.015687	#N/A	liver
map3k15	0.408788	-1.54928	0.122091	1.0184	1.46855	0.215023	-0.457211	-1.25353	-1.92576	-0.672234	1.79625	11.3936	0.000171354	0.00270811	#N/A	liver
zbtb16	1.2758	-2.31782	-0.646664	1.68869	2.69522	1.44185	-0.30967	-1.25337	-3.00489	-1.75152	3.83935	14.913	3.2e-05	0.00115521	#N/A	liver
fsbp	-0.307219	-0.72901	0.942023	0.0942061	0.316343	-0.936932	-0.301069	-1.25327	-0.617412	0.635863	2.03278	8.36775	0.000957756	0.00687516	#N/A	liver
naga	-0.0912913	-1.03519	0.635344	0.491134	0.707922	-0.544977	-0.436819	-1.2529	-1.14474	0.108158	4.5859	8.11378	0.00112329	0.0074666	#N/A	liver
atf7	0.0721103	-1.59456	0.0754982	1.44695	1.25	-0.00254094	-1.03113	-1.25255	-2.28114	-1.02859	1.48817	6.4181	0.00350193	0.0144952	#N/A	liver
rfx7	0.253941	-1.42812	0.241289	0.932891	1.26155	0.00948844	-0.509213	-1.25206	-1.77076	-0.518701	1.50548	5.70718	0.00588357	0.020455	#N/A	liver
mef2c	0.293635	-1.59796	0.0709932	1.23333	1.4187	0.166982	-0.704772	-1.25172	-2.12347	-0.871754	2.07539	12.3046	0.00010785	0.0021298	pigmentation variation	liver
jmjd4_2	5.2098	-2.20903	-0.540199	-2.46058	5.56412	4.3125	5.75279	-1.25162	0.188665	1.44029	-2.15159	15.5585	4.47e-05	0.00320844	#N/A	skin
tbcb	0.260718	-0.822401	0.84642	-0.284737	0.812339	-0.439277	0.409091	-1.25162	-0.403248	0.848368	3.01544	4.26303	0.0184817	0.0439362	#N/A	liver
slc4a1ap	0.148496	-1.06937	0.599093	0.321781	0.913399	-0.337947	-0.129964	-1.25135	-1.04336	0.207984	3.28455	7.16346	0.00208997	0.0107046	#N/A	liver
ak8	-0.982219	-2.069	-0.400664	3.45188	0.815084	-0.436167	-3.32557	-1.25125	-4.14066	-2.88941	1.24608	7.89085	0.00172559	0.0223678	#N/A	skin
dusp1-a	-0.37476	-1.6812	-0.0134362	2.06939	0.979828	-0.270993	-1.83312	-1.25082	-2.81294	-1.56212	5.61872	8.67452	0.00079271	0.00619346	#N/A	liver
tmem17l	-1.43186	0.100173	1.76774	-0.436057	-1.14902	-2.3997	-0.746852	-1.25068	0.402172	1.65285	0.901973	11.8768	0.00013367	0.00236374	#N/A	liver
ubxn7	0.745817	-1.66602	0.000157772	0.920043	1.80888	0.559245	-0.130669	-1.24963	-1.93955	-0.689914	1.17497	5.02004	0.00998115	0.0287844	#N/A	liver
rbbp5	0.46854	-0.805956	0.858694	-0.521278	0.955872	-0.292615	0.742363	-1.24849	-0.213509	1.03498	2.27264	8.28029	0.00101151	0.00708108	#N/A	liver
prmt1-a	-0.128641	-1.44243	0.221893	1.34918	0.985341	-0.262901	-1.10836	-1.24824	-2.0937	-0.845463	4.82534	20.2467	3.99e-06	0.000458107	#N/A	liver
usp34	0.44754	-1.14738	0.516286	0.183552	1.19619	-0.0515601	0.197991	-1.24775	-0.998198	0.249551	3.74725	11.4354	0.000167671	0.00265921	#N/A	liver
boc	-0.702583	-0.890714	0.772608	0.820688	0.141098	-1.10639	-1.14245	-1.24749	-1.28355	-0.0360601	0.67015	6.55438	0.00318003	0.0138032	#N/A	liver
uba6	0.320348	-0.943744	0.719002	-0.095606	0.94807	-0.29899	0.311966	-1.24706	-0.636104	0.610956	2.55272	8.71496	0.000773403	0.0060931	#N/A	liver
ing1	-0.0683972	-1.63736	0.0249556	1.68081	1.17673	-0.0700146	-1.3119	-1.24674	-2.48863	-1.24189	1.60726	25.1499	8.2e-07	0.000213892	#N/A	liver
dclre1a	0.99757	-1.1968	0.465472	-0.266238	1.64578	0.399073	0.947856	-1.24671	-0.697924	0.548783	1.23237	5.19903	0.00867396	0.0263071	#N/A	liver
psmd11	-0.470453	-0.868846	0.793393	0.545906	0.298794	-0.947885	-0.762269	-1.24668	-1.06106	0.185616	4.51518	4.94294	0.0106098	0.0300201	#N/A	liver
pdcd4	0.0640213	-0.835166	0.825623	-0.0544782	0.674391	-0.571201	0.0888746	-1.24559	-0.585516	0.660076	5.26876	5.36174	0.0076476	0.024201	#N/A	liver
[truncated: 4,924 more rows]
