# Supplementary material for: Pigments, Chromatophore Structure, and Gene Expression Underlying Colour Polytypy of a Panamanian Poison Frog
Source: Mol Ecol. 2025 Dec 22;35(1):e70214. doi: 10.1111/mec.70214 (PMC12745852; doi:10.1111/mec.70214)
Supplement: Supplementary file 1 — Data S1: mec70214‐sup‐0001‐Supinfo.zip. [file MEC-35-e70214-s001.zip › mec70214-sup-0005-SupMat5.xlsx]

## Sheet: Tabelle1
name	description	group	reference	Column1	Column2
4930453n24rik	uncharacterized protein C3orf38 homolog isoform X1	pigmentation variation	Baxter et al. 2020	Mouse	Abnormal coat/hair pigmentation, irregular coat pigmentation, ventral coat is lighter resembling at or Aw; white feet and tail tip observed; yellow hair absent from ears, dense incisors (din)
a	agouti-signaling protein isoform X2	pigmentation variation	Baxter et al. 2020	Mouse	Diluted coat color, yellow coat color, decreased ear and tail pigmentation, agouti (a)
abca12	ATP-binding cassette sub-family A member 12	pigmentation variation	Baxter et al. 2020	Zebrafish	Pigmentation disrupted
abcb6	ATP-binding cassette sub-family B member 6	pigmentation variation	Baxter et al. 2020	Mouse	0
abcb6a	ATP-binding cassette sub-family B member 6, mitochondrial isoform X1	pigmentation variation	Baxter et al. 2020	Zebrafish	Head melanocyte decreased amount
abcg5	ATP-binding cassette sub-family G member 5	carotenoid metabolism	McLean et al. 2016	NO	0
abcg8	ATP-binding cassette sub-family G member 8	carotenoid metabolism	McLean et al. 2016	NO	0
abhd11	protein ABHD11	pigmentation variation	Baxter et al. 2020	Zebrafish	Pigment cell quality, abnormal; pigmentation arrested; reduced pigmentation in eye
acd	adrenocortical dysplasia protein isoform 1	pigmentation variation	Baxter et al. 2020	Mouse	Hyperpigmentation, increased ear and skin and tail pigmentation, adrenocortical dysplasia (acd)
aclya	ATP-citrate synthase	guanine synthesis in iridophores	Higdon et al. 2013	NO	0
actr3	actin-related protein 3	pigmentation variation	Baxter et al. 2020	Mouse	Mice with a melanocyte-targeted ko of Actr3 (a.k.a. Arp3) show large white patches of fur on dorsal and ventral trunk as well as head, hypopigmentation of limbs and tail; hypopigmentation due to loss of melanocytes during development, PMID: 33028610
actr3b	actin-related protein 3B isoform X1	pigmentation variation	Baxter et al. 2020	Zebrafish	0
acvr2a	activin receptor type-2A isoform X1	pigmentation variation	Baxter et al. 2020	Mouse	Gray coat color; congenital graying in compound mutant of Bmpr2 (melanocyte-specific ko of Bmpr2) along with germline mutant of Acvr2a, Acvr2a+/-; Bmpr2flox/flox; K14-Cre (conditional), disorganized and clumping pigment present in hair medulla--smaller melanosomes that are still transferred to hair shaft, PMID: 22611050
acvr2aa	activin receptor type-2A precursor	pigmentation variation	Baxter et al. 2020	Zebrafish	0
adam10	disintegrin and metalloproteinase domain-containing protein 10 preproprotein	pigmentation variation	Baxter et al. 2020	Mouse	Freckle-like macules occur in hairless mice that are heterozygous for the Pied mutation, which is a deletion in Adam10, PMID: 22834956
adam10a	disintegrin and metalloproteinase domain-containing protein 10 isoform X2	pigmentation variation	Baxter et al. 2020	Zebrafish	0
adam17	disintegrin and metalloproteinase domain-containing protein 17 isoform 1 preproprotein	pigmentation variation	Baxter et al. 2020	Mouse	Irregular and dense pigmentation patterns within pelage hairs, altered hair follicle morphology
adam17a	disintegrin and metalloproteinase domain-containing protein 17a precursor	pigmentation variation	Baxter et al. 2020	Zebrafish	0
adamts20	A disintegrin and metalloproteinase with thrombospondin motifs 20 isoform X2	pigmentation variation	Baxter et al. 2020	Mouse	White spotting, belly spot, belted (bt)
adamts9	A disintegrin and metalloproteinase with thrombospondin motifs 9	pigmentation variation	Baxter et al. 2020	Zebrafish	0
adar	double-stranded RNA-specific adenosine deaminase isoform X1	pigmentation variation	Baxter et al. 2020	Zebrafish	0
adcy1	adenylate cyclase 1	melanin synthesis	McLean et al. 2016	NO	0
adcy10	adenylate cyclase 10	melanin synthesis	McLean et al. 2016	NO	0
adcy2	adenylate cyclase 2	melanin synthesis	McLean et al. 2016	NO	0
adcy3	adenylate cyclase 3	melanin synthesis	McLean et al. 2016	NO	0
adcy4	adenylate cyclase 4	melanin synthesis	McLean et al. 2016	NO	0
adcy5	adenylate cyclase type 5	pigmentation variation	Baxter et al. 2020	Zebrafish	Establishment of melanosome localization increased occurrence, abnormal
adcy6	adenylate cyclase 6	melanin synthesis	McLean et al. 2016	NO	0
adcy7	adenylate cyclase 7	melanin synthesis	McLean et al. 2016	NO	0
adcy8	adenylate cyclase 8	melanin synthesis	McLean et al. 2016	NO	0
adgra2	adhesion G protein-coupled receptor A2 precursor	pigmentation variation	Baxter et al. 2020	Zebrafish	Pigmentation process quality, abnormal; melanophore stripe broken
adh1b	alcohol dehydrogenase 1B (class I) beta polypeptide	carotenoid metabolism	McLean et al. 2016	NO	0
adh5	alcohol dehydrogenase 5 (class III) chi polypeptide	carotenoid metabolism	McLean et al. 2016	NO	0
adrb2	beta-2 adrenergic receptor	pigmentation variation	Baxter et al. 2020	Mouse	0
adrb2a	adrenoceptor beta 2, surface a	pigmentation variation	Baxter et al. 2020	Zebrafish	Integument melanosome decreased amount; integument melanosome decreased pigmentation
adsl	adenylosuccinate lyase	guanine synthesis in iridophores	Higdon et al. 2013	NO	0
adssl	Adenylosuccinate synthetase	guanine synthesis in iridophores	Higdon et al. 2013	NO	0
aebp2	zinc finger protein AEBP2	pigmentation variation	Baxter et al. 2020	Zebrafish	0
afg3l1	AFG3-like protein 1	pigmentation variation	Baxter et al. 2020	Mouse	Hair graying in double KO with Afg3l2; Afg3l1 was whole animal null, while Afg3l2 was Tamoxifen-induced Cre-mediated targeting to oligodendrocyte lineage in adult mice (conditional); graying started ventrally, then spread dorsally
afg3l2	AFG3-like protein 2	pigmentation variation	Baxter et al. 2020	Zebrafish	0
ahcy	adenosylhomocysteinase	pigmentation variation	Baxter et al. 2020	Zebrafish	Melanocyte quality, abnormal
aim1	absent in melanoma 1	melanin synthesis	McLean et al. 2016	NO	0
ak1	adenylate kinase isoenzyme 1 isoform X2	guanine synthesis in iridophores	Higdon et al. 2013	NO	0
alcam	CD166 antigen isoform 2 precursor	pigmentation variation	Baxter et al. 2020	Mouse	0
alcama	CD166 antigen homolog A isoform X1	pigmentation variation	Baxter et al. 2020	Zebrafish	Integument melanocyte decreased contractility, abnormal, integument melanocyte spatial pattern, abnormal
aldh1a1	aldehyde dehydrogenase 1 family member A1	carotenoid metabolism	McLean et al. 2016	NO	0
aldh1a2	aldehyde dehydrogenase 1 family member A2	carotenoid metabolism	McLean et al. 2016	NO	0
aldh2	aldehyde dehydrogenase, mitochondrial isoform 1 precursor	pigmentation variation	Baxter et al. 2020	Mouse	Hyperpigmentation on footpads
aldh2.1	aldehyde dehydrogenase 2 family member, tandem duplicate 1	pigmentation variation	Baxter et al. 2020	Zebrafish	0
aldoa	fructose-bisphosphate aldolase A isoform 1 precursor	pigmentation variation	Baxter et al. 2020	Mouse	0
aldoaa	aldolase a, fructose-bisphosphate, a	pigmentation variation	Baxter et al. 2020	Zebrafish	Pigment cell decreased amount; whole organism pigmented, abnormal
aldoca	Fructose-bisphosphate aldolase C-A	guanine synthesis in iridophores	Higdon et al. 2013	NO	0
alg13	UDP-N-acetylglucosamine transferase subunit ALG13 homolog isoform X2	pigmentation variation	Baxter et al. 2020	Zebrafish	Pigmentation decreased occurrence, abnormal
alx3	homeobox protein aristaless-like 3 isoform X2	pigmentation variation	Baxter et al. 2020	Zebrafish	0
ambra1	activating molecule in BECN1-regulated autophagy protein 1 isoform 1	pigmentation variation	Baxter et al. 2020	Mouse	0
ambra1a	activating molecule in BECN1-regulated autophagy protein 1A	pigmentation variation	Baxter et al. 2020	Zebrafish	ambra1a = pigmentation delayed / ambra1b = pigmentation delayed
anxa2	annexin A2 isoform X1	pigmentation variation	Baxter et al. 2020	Mouse	0
anxa2a	annexin A2a	pigmentation variation	Baxter et al. 2020	Zebrafish	0
ap1g1	AP-1 complex subunit gamma-1	pigmentation variation	Baxter et al. 2020	Zebrafish	0
ap1m1	AP-1 complex subunit mu-1	pigmentation variation	Baxter et al. 2020	Zebrafish	0
ap1s1	AP-1 complex subunit sigma-1A isoform 3	pigmentation variation	Baxter et al. 2020	Zebrafish	Pigmentation decreased occurrence, abnormal
ap3b1	AP-3 complex subunit beta-1 isoform X1	pigmentation variation	Baxter et al. 2020	Mouse	Diluted coat color, white spotting, hypopigmentation, abnormal skin pigmentation; decreased eye pigmentation, pearl (pe)
ap3b1a		pigmentation variation	Baxter et al. 2020	Zebrafish	0
ap3d1	AP-3 complex subunit delta-1	pigmentation variation	Baxter et al. 2020	Zebrafish	0
ap3s2	AP-3 complex subunit sigma-2	pigmentation variation	Baxter et al. 2020	Zebrafish	Melanocyte decreased pigmentation
apc	adenomatous polyposis coli protein	pigmentation variation	Baxter et al. 2020	Zebrafish	0
arcn1	coatomer subunit delta	pigmentation variation	Baxter et al. 2020	Mouse	Diluted coat color, pale coat neuro
arcn1a	archain 1a	pigmentation variation	Baxter et al. 2020	Zebrafish	0
arl6	ADP-ribosylation factor-like protein 6 isoform X1	pigmentation variation	Baxter et al. 2020	Zebrafish	Melanosome transport decreased rate, abnormal
arl6ip1	ADP-ribosylation factor-like protein 6-interacting protein 1	pigmentation variation	Baxter et al. 2020	Zebrafish	Iridophore decreased amount; melanocyte decreased amount
asip	Agouti-signaling protein (ASP) (Agouti switch protein)	pigmentation variation	Baxter et al. 2020	Human	0
asip1	agouti signaling protein 1 precursor	pigmentation variation	Baxter et al. 2020	Zebrafish	Melanocyte increased amount; melanophore stripe dorsalized, abnormal
asip2b	agouti-signaling protein 2b precursor	pigmentation variation	Baxter et al. 2020	Zebrafish	Trunk melanosome increased area, abnormal
ate1	arginyl-tRNA--protein transferase 1	pigmentation variation	Baxter et al. 2020	Zebrafish	0
atg7	LOW QUALITY PROTEIN: ubiquitin-like modifier-activating enzyme ATG7	pigmentation variation	Baxter et al. 2020	Zebrafish	0
atic	bifunctional purine biosynthesis protein ATIC	guanine synthesis in iridophores	Higdon et al. 2013	NO	0
atm	serine-protein kinase ATM	pigmentation variation	Baxter et al. 2020	Zebrafish	0
atoh7	transcription factor atoh7	pigmentation variation	Baxter et al. 2020	Zebrafish	Pigment cell quality, abnormal
atox1	copper transport protein ATOX1	pigmentation variation	Baxter et al. 2020	Zebrafish	0
atp1a1	sodium/potassium-transporting ATPase subunit alpha-1	pigmentation variation	Baxter et al. 2020	Mouse	0
atp1a1a.1	sodium/potassium-transporting ATPase subunit alpha-1a.1	pigmentation variation	Baxter et al. 2020	Zebrafish	Melanocyte morphology, abnormal
atp6ap1	V-type proton ATPase subunit S1 isoform 1 precursor	pigmentation variation	Baxter et al. 2020	Mouse	0
atp6ap1b	V-type proton ATPase subunit S1b	pigmentation variation	Baxter et al. 2020	Zebrafish	Melanocyte decreased pigmentation; melanocyte increased size, abnormal: melanosome organization process quality, abnormal: retinal pigmented epithelium melanosome decreased size, abnormal; retinal pigmented epithelium melanosome broken
atp6ap2	renin receptor	pigmentation variation	Baxter et al. 2020	Zebrafish	Whole organism unpigmented; pigment cell quality, abnormal; retinal pigmented epithelium disorganized
atp6v0b	V-type proton ATPase 21 kDa proteolipid subunit	pigmentation variation	Baxter et al. 2020	Zebrafish	Integument colorless; whole organism colorless; eye discolored
atp6v0c	V-type proton ATPase 16 kDa proteolipid subunit c isoform a	pigmentation variation	Baxter et al. 2020	Mouse	0
atp6v0ca	ATPase H+ transporting V0 subunit ca	pigmentation variation	Baxter et al. 2020	Zebrafish	Melanocyte decreased pigmentation; eye pigmentation disrupted
atp6v0d1	V-type proton ATPase subunit d 1	pigmentation variation	Baxter et al. 2020	Zebrafish	Eye pigment granule organization process quality, abnormal; trunk decreased pigmentation
atp6v1e1	V-type proton ATPase subunit E 1	pigmentation variation	Baxter et al. 2020	Mouse	0
atp6v1e1b	V-type proton ATPase subunit E 1	pigmentation variation	Baxter et al. 2020	Zebrafish	Melanocyte decreased pigmentation; retinal pigmented epithelium quality, abnormal; trunk decreased pigmentation
atp6v1f	V-type proton ATPase subunit F	pigmentation variation	Baxter et al. 2020	Zebrafish	Eye decreased pigmentation; trunk unpigmented
atp6v1h	V-type proton ATPase subunit H isoform 1	pigmentation variation	Baxter et al. 2020	Zebrafish	Eye color, abnormal; melanocyte malformed; pigmentation decreased occurrence, abnormal
atp7a	copper-transporting ATPase 1	pigmentation variation	Baxter et al. 2020	Zebrafish	Pigmentation disrupted
atp7b	copper-transporting ATPase 2 isoform 2	pigmentation variation	Baxter et al. 2020	Mouse	Diluted coat color, hypopigmentation, toxic milk (tx)
atr	serine/threonine-protein kinase ATR isoform X1	pigmentation variation	Baxter et al. 2020	Zebrafish	0
atrn	attractin	pigmentation variation	Baxter et al. 2020	Zebrafish	0
bace2	beta-secretase 2 isoform X1	pigmentation variation	Baxter et al. 2020	Zebrafish	Melanocyte migration disrupted; melanocyte dilated, abnormal
barx2	homeobox protein BarH-like 2	pigmentation variation	Baxter et al. 2020	Zebrafish	0
bbip1	BBSome-interacting protein 1	pigmentation variation	Baxter et al. 2020	Zebrafish	Melanosome transport delayed, abnormal
bbs1	Bardet-Biedl syndrome 1 protein	pigmentation variation	Baxter et al. 2020	Zebrafish	Melanosome transport delayed, abnormal; retina layer formation process quality, abnormal
bbs2	Bardet-Biedl syndrome 2 protein homolog	pigmentation variation	Baxter et al. 2020	Zebrafish	Melanosome transport delayed, abnormal; retinal pigmented epithelium ventral region absent
bbs4	Bardet-Biedl syndrome 4 protein	pigmentation variation	Baxter et al. 2020	Zebrafish	Melanosome transport delayed, abnormal
bbs7	Bardet-Biedl syndrome 7 protein	pigmentation variation	Baxter et al. 2020	Zebrafish	Melanosome transport delayed, abnormal
bcl2	apoptosis regulator Bcl-2 isoform 1	pigmentation variation	Baxter et al. 2020	Mouse	Diluted coat color, gray coat color, hypopigmentation, irregular coat pigmentation
bcl2b	apoptosis regulator Bcl-2	pigmentation variation	Baxter et al. 2020	Zebrafish	0
bcl2l11	bcl-2-like protein 11	pigmentation variation	Baxter et al. 2020	Zebrafish	0
bco1	beta-carotene 1515'-monooxygenase 1	carotenoid metabolism	McLean et al. 2016	NO	0
bco2	beta-carotene oxygenase 2	carotenoid metabolism	McLean et al. 2016	NO	0
becn1	beclin-1	pigmentation variation	Baxter et al. 2020	Zebrafish	0
blm	Bloom syndrome protein isoform X1	pigmentation variation	Baxter et al. 2020	Zebrafish	0
bloc1s3	biogenesis of lysosome-related organelles complex 1 subunit 3 isoform X1	pigmentation variation	Baxter et al. 2020	Zebrafish	0
bloc1s4	biogenesis of lysosome-related organelles complex 1 subunit 4	pigmentation variation	Baxter et al. 2020	Zebrafish	0
bloc1s5	biogenesis of lysosome-related organelles complex 1 subunit 5	pigmentation variation	Baxter et al. 2020	Zebrafish	0
bloc1s6	biogenesis of lysosome-related organelles complex 1 subunit 6	pigmentation variation	Baxter et al. 2020	Zebrafish	0
bmp5	bone morphogenetic protein 5 precursor	pigmentation variation	Baxter et al. 2020	Zebrafish	Melanocyte decreased amount
bmpr2	bone morphogenetic protein receptor type-2 precursor	pigmentation variation	Baxter et al. 2020	Mouse	PMID:22611050, Gray coat color; congenital graying in compound mutant of Bmpr2 (melanocyte-specific KO) with germline mutant with Acvr2a, Acvr2a+/-; Bmpr2flox/flox; K14-Cre (conditional); disorganized and clumping pigment present in hair medulla--smaller melanosomes that are still transferred to hair shaft
bmpr2a	bone morphogenetic protein receptor type-2a precursor	pigmentation variation	Baxter et al. 2020	Zebrafish	0
bnc2	zinc finger protein basonuclin-2 isoform 2	pigmentation variation	Baxter et al. 2020	Zebrafish	Melanocyte decreased amount; melanophore stripe malformed: trunk iridophore decreased amount; xanthophore decreased amount
bptf	nucleosome-remodeling factor subunit BPTF isoform X2	pigmentation variation	Baxter et al. 2020	Zebrafish	0
braf	serine/threonine-protein kinase B-raf isoform 2	pigmentation variation	Baxter et al. 2020	Zebrafish	0
brca1	breast cancer type 1 susceptibility protein homolog isoform X4	pigmentation variation	Baxter et al. 2020	Mouse	Hair graying after gamma-irradiation, skin pigmentation defects
brca2	breast cancer type 2 susceptibility protein	pigmentation variation	Baxter et al. 2020	Zebrafish	0
brd9	bromodomain-containing protein 9 isoform X3	pigmentation variation	Baxter et al. 2020	Zebrafish	0
brip1	Fanconi anemia group J protein isoform X2	pigmentation variation	Baxter et al. 2020	Zebrafish	0
btd	biotinidase precursor	pigmentation variation	Baxter et al. 2020	Zebrafish	0
c3orf38	Uncharacterized protein C3orf38	pigmentation variation	Baxter et al. 2020	Human	0
c8orf37	Cilia- and flagella-associated protein 418	pigmentation variation	Baxter et al. 2020	Human	0
calm2	calmodulin 2	melanin synthesis	McLean et al. 2016	NO	0
calm3b	calmodulin 3B	melanin synthesis	McLean et al. 2016	NO	0
calml4	calmodulin-like 4	melanin synthesis	McLean et al. 2016	NO	0
camk2a	calcium/calmodulin-dependent protein kinase II alpha	melanin synthesis	McLean et al. 2016	NO	0
camk2b	calcium/calmodulin-dependent protein kinase II beta	melanin synthesis	McLean et al. 2016	NO	0
camk2d	calcium/calmodulin-dependent protein kinase II delta	melanin synthesis	McLean et al. 2016	NO	0
camk2g	calcium/calmodulin-dependent protein kinase II gamma	melanin synthesis	McLean et al. 2016	NO	0
cars	cysteine--tRNA ligase, cytoplasmic isoform 2	pigmentation variation	Baxter et al. 2020	Mouse	0
cars1		pigmentation variation	Baxter et al. 2020	Zebrafish	Whole organism decreased pigmentation
cav1	caveolin-1 isoform a	pigmentation variation	Baxter et al. 2020	Zebrafish	Melanocyte pigment granule movement quality, abnormal; retinal pigmented epithelium pigment granule movement quality, abnormal
cax1	cation/H+ exchanger protein 1	pigmentation variation	Baxter et al. 2020	Zebrafish	Pigmentation decreased occurrence, abnormal
cbl	E3 ubiquitin-protein ligase CBL	pigmentation variation	Baxter et al. 2020	Zebrafish	0
cbs	cystathionine beta-synthase isoform 2	pigmentation variation	Baxter et al. 2020	Mouse	0
cbsa	cystathionine beta-synthase a	pigmentation variation	Baxter et al. 2020	Zebrafish	0
ccdc28b	coiled-coil domain-containing protein 28B	pigmentation variation	Baxter et al. 2020	Zebrafish	Pigmentation process quality, abnormal
cct2	T-complex protein 1 subunit beta	pigmentation variation	Baxter et al. 2020	Zebrafish	Melanosome transport disrupted, abnormal
cd36	CD36 molecule	carotenoid metabolism	McLean et al. 2016	NO	0
cdc25a	M-phase inducer phosphatase 1 isoform X1	pigmentation variation	Baxter et al. 2020	Mouse	0
cdc25b	M-phase inducer phosphatase 2	pigmentation variation	Baxter et al. 2020	Zebrafish	Melanosome transport disrupted, abnormal
cdc42	cell division control protein 42 homolog isoform 1	pigmentation variation	Baxter et al. 2020	Zebrafish	Melanosome transport disrupted; melanocyte decreased amount, abnormal
cdc73	parafibromin isoform 1	pigmentation variation	Baxter et al. 2020	Zebrafish	Melanocyte decreased amount, abnormal
cdh11	cadherin-11 isoform X1	pigmentation variation	Baxter et al. 2020	Zebrafish	Pigment cell development disrupted
cdh2	cadherin-2 precursor	pigmentation variation	Baxter et al. 2020	Zebrafish	Melanocyte differentiation delayed; eye pigmentation disrupted; axis melanoblast mislocalised medially
cdh3	cadherin-3 isoform a preproprotein	pigmentation variation	Baxter et al. 2020	Mouse	0
cdk5	cyclin-dependent-like kinase 5	pigmentation variation	Baxter et al. 2020	Zebrafish	0
cdk7	cyclin-dependent kinase 7 isoform X1	pigmentation variation	Baxter et al. 2020	Zebrafish	0
cdkn2a	cyclin-dependent kinase inhibitor 2A p16INK4a	pigmentation variation	Baxter et al. 2020	Mouse	0
cdkn2a/b	cyclin-dependent kinase inhibitor 2A-like	pigmentation variation	Baxter et al. 2020	Zebrafish	0
cdx1	homeobox protein CDX-1	pigmentation variation	Baxter et al. 2020	Mouse	White spotting, belly spot; PMID: 26952979, knockdown of function of all CDX family proteins by engrailed repressor spliced to CDX1; mice carrying additional KO of Cdx1 increases white spotting
cdx1a	homeobox protein CDX-1a	pigmentation variation	Baxter et al. 2020	Zebrafish	0
cep131	centrosomal protein of 131 kDa isoform X2	pigmentation variation	Baxter et al. 2020	Zebrafish	Melanosome transport delay; PMID: 24550735
cep290	centrosomal protein of 290 kDa isoform X2	pigmentation variation	Baxter et al. 2020	Zebrafish	Melanosome transport decreased rate; whole organism decreased pigmentation
cga	glycoprotein hormones alpha chain precursor	pigmentation variation	Baxter et al. 2020	Zebrafish	Whole organism decreased pigmentation
chd7	chromodomain-helicase-DNA-binding protein 7	pigmentation variation	Baxter et al. 2020	Zebrafish	Eye iridophore absent; whole organism melanocyte shape, abnormal; whole organism decreased pigmentation
chek1	serine/threonine-protein kinase Chk1 isoform X1	pigmentation variation	Baxter et al. 2020	Zebrafish	0
cib2	calcium and integrin-binding family member 2	pigmentation variation	Baxter et al. 2020	Zebrafish	Whole organism decreased pigmentation
cisd2	CDGSH iron-sulfur domain-containing protein 2	pigmentation variation	Baxter et al. 2020	Zebrafish	0
cited1	cbp/p300-interacting transactivator 1	pigmentation variation	Baxter et al. 2020	Zebrafish	0
clcn7	H(+)/Cl(-) exchange transporter 7	pigmentation variation	Baxter et al. 2020	Zebrafish	0
clec12b	C-type lectin domain family 12 member B isoform X1	pigmentation variation	Baxter et al. 2020	Mouse	0
col17a1	collagen alpha-1(XVII) chain isoform 2	pigmentation variation	Baxter et al. 2020	Mouse	Hair graying
col17a1a	collagen, type XVII, alpha 1a isoform X1	pigmentation variation	Baxter et al. 2020	Zebrafish	0
col6a2	collagen alpha-2(VI) chain isoform X2	pigmentation variation	Baxter et al. 2020	Zebrafish	Whole organism decreased pigmentation
col6a4	collagen alpha-4(VI) chain isoform X1	pigmentation variation	Baxter et al. 2020	Mouse	0
col6a4a	collagen alpha-6(VI) chain	pigmentation variation	Baxter et al. 2020	Zebrafish	Whole organism decreased pigmentation
colec11	collectin-11 precursor	pigmentation variation	Baxter et al. 2020	Zebrafish	Pigment cell spatial pattern, abnormal
cop1		pigmentation variation	Baxter et al. 2020	Zebrafish	0
copa	coatomer subunit alpha	pigmentation variation	Baxter et al. 2020	Zebrafish	Melanocyte melanosome absent
copb1	coatomer subunit beta	pigmentation variation	Baxter et al. 2020	Zebrafish	Trunk melanosome absent
copb2	coatomer subunit beta\\'	pigmentation variation	Baxter et al. 2020	Zebrafish	Melanocyte melanosome absent
corin	atrial natriuretic peptide-converting enzyme isoform X1	pigmentation variation	Baxter et al. 2020	Zebrafish	0
coro1a	coronin-1A	pigmentation variation	Baxter et al. 2020	Zebrafish	Pigment cell decreased amount
cplx4	complexin-4	pigmentation variation	Baxter et al. 2020	Mouse	0
cplx4a	complexin-4a	pigmentation variation	Baxter et al. 2020	Zebrafish	Melanocyte cellular pigment accumulation occurrence, abnormal; melanocyte cellular response to light intensity decreased occurrence, abnormal; melanocyte melanosome aggregated, abnormal
cpsf1	cleavage and polyadenylation specificity factor subunit 1	pigmentation variation	Baxter et al. 2020	Zebrafish	Trunk iridophore decreased amount
crb2	protein crumbs homolog 2 precursor	pigmentation variation	Baxter et al. 2020	Mouse	0
crb2a	protein crumbs homolog 2a	pigmentation variation	Baxter et al. 2020	Zebrafish	Melanocyte differentiation delayed; retinal pigmented epithelium poorly differentiated
creb3l1	cAMP responsive element binding protein 3-like 1	melanin synthesis	McLean et al. 2016	NO	0
creb3l2	cAMP responsive element binding protein 3-like 2	melanin synthesis	McLean et al. 2016	NO	0
crebbp	CREB binding protein	melanin synthesis	McLean et al. 2016	NO	0
crh	corticoliberin preproprotein	pigmentation variation	Baxter et al. 2020	Mouse	0
crhb	corticotropin releasing hormone b precursor	pigmentation variation	Baxter et al. 2020	Zebrafish	Melanocyte melanosome aggregated, abnormal; melanosome localization disrupted
crtc3	CREB-regulated transcription coactivator 3 isoform X2	pigmentation variation	Baxter et al. 2020	Zebrafish	0
csf1r	macrophage colony-stimulating factor 1 receptor precursor	pigmentation variation	Baxter et al. 2020	Mouse	0
csf1ra	macrophage colony-stimulating factor 1 receptor isoform X1	pigmentation variation	Baxter et al. 2020	Zebrafish	Head xanthophore irregular spatial pattern: iridophore pigmentation process quality, abnormal: melanocyte decreased amount; melanophore stripe melanocyte decreased amount
csnk1a1	casein kinase I isoform alpha	pigmentation variation	Baxter et al. 2020	Zebrafish	0
ctbp2	C-terminal-binding protein 2 isoform X1	pigmentation variation	Baxter et al. 2020	Mouse	0
ctbp2a	C-terminal-binding protein 2a isoform 2	pigmentation variation	Baxter et al. 2020	Zebrafish	Melanocyte increased amount, abnormal
ctc1	CST complex subunit CTC1	pigmentation variation	Baxter et al. 2020	Zebrafish	0
ctla4	cytotoxic T-lymphocyte protein 4 isoform 1 precursor	pigmentation variation	Baxter et al. 2020	Mouse	Immune-system related, variable depigmentation, 1 in 6 mice develop autoimmune vitiligo
ctnnb1	catenin beta 1	melanin synthesis	McLean et al. 2016	NO	0
ctns	cystinosin precursor	pigmentation variation	Baxter et al. 2020	Zebrafish	0
ctr9	RNA polymerase-associated protein CTR9 homolog	pigmentation variation	Baxter et al. 2020	Zebrafish	Melanocyte absent; pigmentation arrested
ctsd	cathepsin D precursor	pigmentation variation	Baxter et al. 2020	Zebrafish	Integument increased pigmentation; retina lacks all parts of type retinal pigmented epithelium microvillus
cx39.4	gap junction protein alpha 4	pigmentation variation	Baxter et al. 2020	Zebrafish	Iridophore pigmentation process quality, abnormal; melanophore stripe absent; whole organism dappled
cxcl12	stromal cell-derived factor 1 isoform beta precursor	pigmentation variation	Baxter et al. 2020	Mouse	0
cxcl12a	chemokine (C-X-C motif) ligand 12a (stromal cell-derived factor 1) precursor	pigmentation variation	Baxter et al. 2020	Zebrafish	Melanophore stripe melanocyte decreased amount, abnormal
cyp11a1	cholesterol side-chain cleavage enzyme, mitochondrial	pigmentation variation	Baxter et al. 2020	Zebrafish	0
cyp26a1	cytochrome P450 family 26 subfamily A polypeptide 1	carotenoid metabolism	McLean et al. 2016	NO	0
cyp26b1	cytochrome P450 family 26 subfamily B polypeptide 1	carotenoid metabolism	McLean et al. 2016	NO	0
cyp2j19	Cytochrome P450 subfamily 2 J19	carotenoid metabolism	Mundy et al. 2016	NO	0
dct	dopachrome tautomerase	melanin synthesis	McLean et al. 2016	developmental pigmentation	0
dctn1	dynactin subunit 1 isoform 1	pigmentation variation	Baxter et al. 2020	Mouse	0
dctn1b	dynactin subunit 1 isoform X6	pigmentation variation	Baxter et al. 2020	Zebrafish	0
dctn2	dynactin subunit 2	pigmentation variation	Baxter et al. 2020	Zebrafish	0
ddb2	DNA damage-binding protein 2 isoform X1	pigmentation variation	Baxter et al. 2020	Zebrafish	0
ddx3a	ATP-dependent RNA helicase DDX3X isoform X1	pigmentation variation	Baxter et al. 2020	Zebrafish	0
ddx3x	ATP-dependent RNA helicase DDX3X	pigmentation variation	Baxter et al. 2020	Mouse	0
dennd5a	DENN domain-containing protein 5A isoform X4	pigmentation variation	Baxter et al. 2020	Zebrafish	Morpholino knockdown of dennd5a reduced pigmentation; a splice morpholino mimicing a human DENND5A mutation associated with familial melanoma showed reduced pigmentation and increased UV sensitivity, PMID: 34906508
dera	deoxyribose-phosphate aldolase	guanine synthesis in iridophores	Higdon et al. 2013	NO	0
dgat1	diacylglycerol O-acyltransferase 1	carotenoid metabolism	McLean et al. 2016	NO	0
dgat2	diacylglycerol O-acyltransferase 2	carotenoid metabolism	McLean et al. 2016	NO	0
dharma	dharma	pigmentation variation	Baxter et al. 2020	Zebrafish	Melanocyte displaced to neural tube ventral surface, abnormal
dhpr	Dihydropteridine reductase	pteridine synthesis	(Braasch et al., 2007)	NO	0
dhrs3	dehydrogenase reductase member 3	carotenoid metabolism	McLean et al. 2016	NO	0
dhrsx	dehydrogenase/reductase SDR family member on chromosome X isoform X1	pigmentation variation	Baxter et al. 2020	Zebrafish	Melanocyte irregular spatial pattern; xanthophore quality, abnormal
dicer1	endoribonuclease Dicer isoform X1	pigmentation variation	Baxter et al. 2020	Zebrafish	Reduced pigmentation, reduced melanocyte number in body; PMID: 30840854
dio2	type II iodothyronine deiodinase	pigmentation variation	Baxter et al. 2020	Zebrafish	Developmental pigmentation delayed
disc1	disrupted in schizophrenia 1 protein	pigmentation variation	Baxter et al. 2020	Zebrafish	Pigmentation occurrence, abnormal
dkc1	H/ACA ribonucleoprotein complex subunit DKC1	pigmentation variation	Baxter et al. 2020	Zebrafish	0
dlat	dihydrolipoyllysine-residue acetyltransferase component of pyruvate dehydrogenase complex, mitochondrial	pigmentation variation	Baxter et al. 2020	Zebrafish	Pigmentation increased amount
dmxl2	dmX-like protein 2	pigmentation variation	Baxter et al. 2020	Zebrafish	Melanocyte decreased amount; xanthoblast neural crest cell aggregated, abnormal
dnm2	dynamin-2 isoform 4	pigmentation variation	Baxter et al. 2020	Mouse	0
dnm2b	dynamin-2	pigmentation variation	Baxter et al. 2020	Zebrafish	Pigmentation disrupted
dock7	dedicator of cytokinesis protein 7 isoform X1	pigmentation variation	Baxter et al. 2020	Zebrafish	0
drd2	D(2) dopamine receptor isoform 1	pigmentation variation	Baxter et al. 2020	Mouse	Darkened coat, hyperpigmentation, increased alpha-MSH levels
drd2a	D(2) dopamine receptor isoform X2	pigmentation variation	Baxter et al. 2020	Zebrafish	0
dsg4	desmoglein-4 preproprotein	pigmentation variation	Baxter et al. 2020	Mouse	Skin morphology alterations; Abnormal skin pigmentation, at 4-8 weeks of age, the skin is slightly darker in color, thick dermal layer, alopecia, lanceolate hair
dstyk	dual serine/threonine and tyrosine protein kinase	pigmentation variation	Baxter et al. 2020	Zebrafish	0
dtnbp1	dysbindin	pigmentation variation	Baxter et al. 2020	Mouse	Diluted coat color, decreased eye pigmentation, fewer melanosomes in RPE, sandy (sdy)
dtnbp1a	dysbindin-A isoform X3	pigmentation variation	Baxter et al. 2020	Zebrafish	dtnbp1a = Melanin decreased amount, abnormal
dvl1	dishevelled dsh homolog 1	melanin synthesis	McLean et al. 2016	NO	0
dvl2	dishevelled dsh homolog 2	melanin synthesis	McLean et al. 2016	NO	0
dvl3	dishevelled dsh homolog 3	melanin synthesis	McLean et al. 2016	NO	0
dync1h1	cytoplasmic dynein 1 heavy chain 1	pigmentation variation	Baxter et al. 2020	Zebrafish	Melanosome localization process quality, abnormal; melanocyte distended, abnormal; pigmentation process quality, abnormal
dynlt3	dynein light chain Tctex-type 3	pigmentation variation	Baxter et al. 2020	Zebrafish	0
dzank1	double zinc ribbon and ankyrin repeat-containing protein 1	pigmentation variation	Baxter et al. 2020	Zebrafish	Melanosome transport delayed
ebna1bp2	probable rRNA-processing protein EBP2	pigmentation variation	Baxter et al. 2020	Zebrafish	Pigment cell quality, abnormal; pigmentation delayed; whole organism decreased pigmentation
ece1	endothelin-converting enzyme 1	pigmentation variation	Baxter et al. 2020	Zebrafish	0
ece2	EEF1AKMT4-ECE2 readthrough transcript protein isoform d	pigmentation variation	Baxter et al. 2020	Mouse	0
ece2b	endothelin-converting enzyme 2b	pigmentation variation	Baxter et al. 2020	Zebrafish	Iridophore decreased amount; melanocyte decreased pigmentation
eda	ectodysplasin-A	pigmentation variation	Baxter et al. 2020	Zebrafish	0
edar	tumor necrosis factor receptor superfamily member EDAR precursor	pigmentation variation	Baxter et al. 2020	Zebrafish	0
edaradd	ectodysplasin-A receptor-associated adapter protein isoform X1	pigmentation variation	Baxter et al. 2020	Zebrafish	0
edn1	endothelin 1	melanin synthesis	McLean et al. 2016	NO	0
edn3	endothelin-3 preproprotein	pigmentation variation	Baxter et al. 2020	Mouse	Darkened coat color, abnormal ear pigmentation, abnormal skin pigmentation, abnormal melanosome morphology, lethal spotting (ls)
edn3a		pigmentation variation	Baxter et al. 2020	Zebrafish	edn3b = melanocyte shape, abnormal; melanocyte decreased pigmentation
ednrb	endothelin receptor type B	melanin synthesis	McLean et al. 2016	pigmentation	0
ednrba	endothelin receptor Ba precursor	pigmentation variation	Baxter et al. 2020	Zebrafish	Iridophore absent; melanocyte absent; xanthophore spatial pattern, abnormal; trunk melanophore stripe malformed; trunk melanocyte decreased amount
eed	polycomb protein eed	pigmentation variation	Baxter et al. 2020	Zebrafish	0
egfr	epidermal growth factor receptor isoform 1 precursor	pigmentation variation	Baxter et al. 2020	Mouse	Skin morphology alterations; Increased foot pad pigmentation, thick epidermis
egfra	epidermal growth factor receptor precursor	pigmentation variation	Baxter et al. 2020	Zebrafish	0
eif3b	eukaryotic translation initiation factor 3 subunit B	pigmentation variation	Baxter et al. 2020	Mouse	0
eif3ba	eukaryotic translation initiation factor 3, subunit Ba	pigmentation variation	Baxter et al. 2020	Zebrafish	Cellular pigmentation decreased occurrence
eif3c	eukaryotic translation initiation factor 3 subunit C	pigmentation variation	Baxter et al. 2020	Zebrafish	0
eif3e	eukaryotic translation initiation factor 3 subunit E	pigmentation variation	Baxter et al. 2020	Mouse	0
eif3ea	eukaryotic translation initiation factor 3 subunit E-A	pigmentation variation	Baxter et al. 2020	Zebrafish	Melanocyte mislocalised; melanocyte decreased pigmentation
eif3g	eukaryotic translation initiation factor 3 subunit G	pigmentation variation	Baxter et al. 2020	Zebrafish	Pigment cell quality, abnormal; pigmentation delayed; whole organism decreased pigmentation
eif3h	eukaryotic translation initiation factor 3 subunit H isoform X1	pigmentation variation	Baxter et al. 2020	Mouse	0
eif3hb	eukaryotic translation initiation factor 3 subunit H-B	pigmentation variation	Baxter et al. 2020	Zebrafish	Pigmentation decreased occurrence
eif3i	eukaryotic translation initiation factor 3 subunit I	pigmentation variation	Baxter et al. 2020	Zebrafish	Whole organism decreased pigmentation
en1	homeobox protein engrailed-1	pigmentation variation	Baxter et al. 2020	Mouse	Abnormal digit hyperpigmentation, hyperpigmented nail structures, abnormal hair follicle development
en1a	homeobox protein engrailed-1a	pigmentation variation	Baxter et al. 2020	Zebrafish	0
eno3	beta-enolase	guanine synthesis in iridophores	Higdon et al. 2013	NO	0
enpp1	ectonucleotide pyrophosphatase/phosphodiesterase family member 1 isoform X1	pigmentation variation	Baxter et al. 2020	Zebrafish	0
ep300	E1A binding protein p300	melanin synthesis	McLean et al. 2016	NO	0
epg5	ectopic P granules protein 5 homolog isoform X2	pigmentation variation	Baxter et al. 2020	Zebrafish	0
erbb3	receptor tyrosine-protein kinase erbB-3 precursor	pigmentation variation	Baxter et al. 2020	Mouse	0
erbb3b	receptor tyrosine-protein kinase erbB-3b precursor	pigmentation variation	Baxter et al. 2020	Zebrafish	Melanophore stripe irregular spatial pattern; melanocyte spatial pattern, abnormal; xanthophore decreased amount
erc1	ELKS/Rab6-interacting/CAST family member 1 isoform X7	pigmentation variation	Baxter et al. 2020	Mouse	0
erc1a	ELKS/Rab6-interacting/CAST family member 1 isoform X1	pigmentation variation	Baxter et al. 2020	Zebrafish	0
ercc2	general transcription and DNA repair factor IIH helicase subunit XPD	pigmentation variation	Baxter et al. 2020	Zebrafish	0
ercc3	general transcription and DNA repair factor IIH helicase subunit XPB	pigmentation variation	Baxter et al. 2020	Zebrafish	0
ercc4	DNA repair endonuclease XPF	pigmentation variation	Baxter et al. 2020	Zebrafish	0
ercc5	DNA repair protein complementing XP-G cells	pigmentation variation	Baxter et al. 2020	Zebrafish	0
ercc6	DNA excision repair protein ERCC-6	pigmentation variation	Baxter et al. 2020	Zebrafish	0
esco2	N-acetyltransferase ESCO2	pigmentation variation	Baxter et al. 2020	Zebrafish	Integument decreased pigmentation
ets1	protein C-ets-1	pigmentation variation	Baxter et al. 2020	Zebrafish	0
exoc5	exocyst complex component 5	pigmentation variation	Baxter et al. 2020	Zebrafish	Melanosome transport delayed
fanca	Fanconi anemia group A protein	pigmentation variation	Baxter et al. 2020	Zebrafish	0
fancc	Fanconi anemia group C protein isoform X1	pigmentation variation	Baxter et al. 2020	Zebrafish	0
fancd2	Fanconi anemia group D2 protein isoform X1	pigmentation variation	Baxter et al. 2020	Zebrafish	0
fance	Fanconi anemia group E protein	pigmentation variation	Baxter et al. 2020	Zebrafish	0
fanci	Fanconi anemia group I protein isoform X1	pigmentation variation	Baxter et al. 2020	Zebrafish	0
fbn2b	fibrillin-3 isoform X1	pigmentation variation	Baxter et al. 2020	Zebrafish	Melanocyte absent
fbxo5	F-box only protein 5	pigmentation variation	Baxter et al. 2020	Zebrafish	Pigment cell quality, abnormal
fbxw4	F-box/WD repeat-containing protein 4	pigmentation variation	Baxter et al. 2020	Zebrafish	Pigment cell irregular spatial pattern
fgfr3	fibroblast growth factor receptor 3 isoform X12	pigmentation variation	Baxter et al. 2020	Zebrafish	0
fh	fumarate hydratase, mitochondrial	guanine synthesis in iridophores	Higdon et al. 2013	NO	0
fhl1	four and a half LIM domains protein 1 isoform 2	pigmentation variation	Baxter et al. 2020	Mouse	0
fhl1a	four and a half LIM domains protein 1a	pigmentation variation	Baxter et al. 2020	Zebrafish	Pigmentation decreased process quality, abnormal
fig4	polyphosphoinositide phosphatase	pigmentation variation	Baxter et al. 2020	Mouse	Hypopigmentation, diluted coat color, pale tremor (plt)
fig4a	polyphosphoinositide phosphatase isoform X1	pigmentation variation	Baxter et al. 2020	Zebrafish	0
flna	filamin-A isoform X1	pigmentation variation	Baxter et al. 2020	Zebrafish	0
fmn1	formin-1	pigmentation variation	Baxter et al. 2020	Zebrafish	0
fmr1	synaptic functional regulator FMR1	pigmentation variation	Baxter et al. 2020	Zebrafish	0
foxd3	forkhead box protein D3	pigmentation variation	Baxter et al. 2020	Zebrafish	Melanocyte decreased amount; iridophore decreased amount; melanophore irregular spatial pattern; xanthophore decreased amount
foxm1	forkhead box protein M1 isoform X1	pigmentation variation	Baxter et al. 2020	Zebrafish	Pigmentation delayed
foxn1	forkhead box protein N1	pigmentation variation	Baxter et al. 2020	Zebrafish	0
foxq1	forkhead box protein Q1	pigmentation variation	Baxter et al. 2020	Mouse	Reduced pigmentation in vivo in response to forskolin; PMID: 29463842
foxq1a	forkhead box protein Q1a	pigmentation variation	Baxter et al. 2020	Zebrafish	0
frem2	FRAS1-related extracellular matrix protein 2 precursor	pigmentation variation	Baxter et al. 2020	Mouse	Variable body spotting
frem2a	FRAS1-related extracellular matrix protein 2a precursor	pigmentation variation	Baxter et al. 2020	Zebrafish	frem2a = melanocyte quality, abnormal
fscn1	fascin	pigmentation variation	Baxter et al. 2020	Mouse	PMID: 23633513, White belly spotting in KO mice
fscn1a	fascin actin-bundling protein 1a	pigmentation variation	Baxter et al. 2020	Zebrafish	0
fto	alpha-ketoglutarate-dependent dioxygenase FTO isoform X2	pigmentation variation	Baxter et al. 2020	Zebrafish	Melanocyte mislocalised
fzd1	frizzled family receptor 10	melanin synthesis	McLean et al. 2016	NO	0
fzd10	frizzled family receptor 10	melanin synthesis	McLean et al. 2016	NO	0
fzd2	frizzled family receptor 2	melanin synthesis	McLean et al. 2016	NO	0
fzd3	frizzled family receptor 3	melanin synthesis	McLean et al. 2016	NO	0
fzd4	frizzled family receptor 4	melanin synthesis	McLean et al. 2016	NO	0
fzd5	frizzled family receptor 5	melanin synthesis	McLean et al. 2016	NO	0
fzd6	frizzled family receptor 6	melanin synthesis	McLean et al. 2016	NO	0
fzd7	frizzled family receptor 7	melanin synthesis	McLean et al. 2016	NO	0
gapdhs	Glyceraldehyde-3-phosphate dehydrogenase	guanine synthesis in iridophores	Higdon et al. 2013	NO	0
gart	Trifunctional purine biosynthetic protein adenosine-3 [Includes: Phosphoribosylamine--glycine ligase (EC 6.3.4.13) (Glycinamide ribonucleotide synthetase) (GARS) (Phosphoribosylglycinamide synthetase); Phosphoribosylformylglycinamidine cyclo-ligase (EC 6.3.3.1) (AIR synthase) (AIRS) (Phosphoribosyl-aminoimidazole synthetase); Phosphoribosylglycinamide formyltransferase (EC 2.1.2.2) (5'-phosphorib…	guanine synthesis in iridophores	Higdon et al. 2013	pigmentation	0
gas1	Growth arrest-specific protein 1	guanine synthesis in iridophores	Stuckert et al. (in press)	NO	0
gas7	growth arrest-specific protein 7 isoform X1	pigmentation variation	Baxter et al. 2020	Mouse	0
gas7a	growth arrest-specific protein 7 isoform X1	pigmentation variation	Baxter et al. 2020	Zebrafish	Pigmentation process quality, abnormal
gata3	transcription factor GATA-3 isoform X4	pigmentation variation	Baxter et al. 2020	Zebrafish	0
gbf1	Golgi-specific brefeldin A-resistance guanine nucleotide exchange factor 1 isoform X1	pigmentation variation	Baxter et al. 2020	Zebrafish	Head has fewer parts of type melanocyte
gch1	GTP cyclohydrolase 1	pteridine synthesis	Braasch et al., 2007, McLean et al. 2016	NO	0
gchfr	GTP cyclohydrolase I feedback regulator	pteridine synthesis	Braasch et al., 2007 ; McLean et al. 2016	NO	0
gdf15	growth/differentiation factor 15 preproprotein	pigmentation variation	Baxter et al. 2020	Mouse	0
gdf6	growth/differentiation factor 6 preproprotein	pigmentation variation	Baxter et al. 2020	Mouse	0
gdf6a	growth/differentiation factor 6-A precursor	pigmentation variation	Baxter et al. 2020	Zebrafish	Pigmentation process quality, abnormal; whole organism colorless
gdpd3	lysophospholipase D GDPD3	pigmentation variation	Baxter et al. 2020	Mouse	0
gdpd3a	lysophospholipase D GDPD3a	pigmentation variation	Baxter et al. 2020	Zebrafish	Pigment cell decreased amount
gfpt1	glutamine--fructose-6-phosphate aminotransferase	pigmentation variation	Baxter et al. 2020	Zebrafish	Melanocyte decreased amount; melanocyte differentiation disrupted
ggt1	glutathione hydrolase 1 proenzyme precursor	pigmentation variation	Baxter et al. 2020	Mouse	Diluted coat color, appear gray, dwarf grey
ggt1a	gamma-glutamyltranspeptidase 1 isoform X1	pigmentation variation	Baxter et al. 2020	Zebrafish	0
gja4	gap junction alpha-4 protein	pigmentation variation	Baxter et al. 2020	Mouse	0
gja5	gap junction alpha-5 protein	pigmentation variation	Baxter et al. 2020	Mouse	0
gja5b	gap junction protein, alpha 5b	pigmentation variation	Baxter et al. 2020	Zebrafish	Iridophore pigmentation process quality, abnormal; melanocyte absent; melanophore stripe broken; pigmentation disrupted; xanthophore absent
gli3	transcriptional activator GLI3	pigmentation variation	Baxter et al. 2020	Zebrafish	0
gmppb	mannose-1-phosphate guanyltransferase beta	pigmentation variation	Baxter et al. 2020	Zebrafish	Whole organism decreased pigmentation
gmps	GMP synthase (glutamine-hydrolyzing) (EC 6.3.5.2) (Glutamine amidotransferase)	guanine synthesis in iridophores	Higdon et al. 2013	NO	0
gna11	guanine nucleotide-binding protein subunit alpha-11	pigmentation variation	Baxter et al. 2020	Mouse	Darkened coat color, increased ear pigmentation, increased foot pad and tail pigmentation, hyperpigmentation
gna11a	guanine nucleotide-binding protein subunit alpha-11a	pigmentation variation	Baxter et al. 2020	Zebrafish	0
gnai1	guanine nucleotide binding protein alpha inhibiting activity polypeptide 1	melanin synthesis	McLean et al. 2016	NO	0
gnai2	guanine nucleotide binding protein alpha inhibiting activity polypeptide 2	melanin synthesis	McLean et al. 2016	NO	0
gnai3	guanine nucleotide binding protein alpha inhibiting activity polypeptide 3	melanin synthesis	McLean et al. 2016	NO	0
gnao1	guanine nucleotide binding protein alpha activating activity polypeptide O	melanin synthesis	McLean et al. 2016	NO	0
gnaq	guanine nucleotide binding protein alpha activating activity polypeptide Q	melanin synthesis	McLean et al. 2016	developmental pigmentation	0
gnas	guanine nucleotide binding protein alpha stimulating activity	melanin synthesis	McLean et al. 2016	NO	0
gnat2	guanine nucleotide-binding protein G(t) subunit alpha-2	pigmentation variation	Baxter et al. 2020	Zebrafish	Melanocyte morphology, abnormal
gnb2l1	guanine nucleotide-binding protein subunit beta-2-like 1	pigmentation variation	Baxter et al. 2020	Zebrafish	0
gnptab	N-acetylglucosamine-1-phosphotransferase subunits alpha/beta isoform X1	pigmentation variation	Baxter et al. 2020	Zebrafish	0
gpatch3	G patch domain-containing protein 3 isoform X1	pigmentation variation	Baxter et al. 2020	Zebrafish	Iridophore decreased amount; xanthophore decreased amount
gpc3	glypican-3 precursor	pigmentation variation	Baxter et al. 2020	Zebrafish	0
gper1	G-protein coupled estrogen receptor 1	pigmentation variation	Baxter et al. 2020	Zebrafish	0
gpnmb	transmembrane glycoprotein NMB isoform X2	pigmentation variation	Baxter et al. 2020	Zebrafish	0
gpr143	G-protein coupled receptor 143	pigmentation variation	Baxter et al. 2020	Zebrafish	Retinal pigmented epithelium melanosome decreased amount, retinal pigmented epithelium decreased pigmentation
gpr161	G-protein coupled receptor 161	pigmentation variation	Baxter et al. 2020	Zebrafish	0
gpr89	Golgi pH regulator	pigmentation variation	Baxter et al. 2020	Mouse	Skin morphology alterations; Hypopigmentation, visible at 4 days, altered epidermal differentiation, Gpr89tm1.1Ymae/Gpr89tm1.1Ymae; Tg(KRT5-cre)1Tak/0 (conditional)
gpr89a	Golgi pH regulator A (Protein GPR89A) (Putative MAPK-activating protein PM01) (Putative NF-kappa-B-activating protein 90)	pigmentation variation	Baxter et al. 2020	Human	0
gramd1a	protein aster-a	carotenoid metabolism	Bandara & Lintig 2022	0	0
gramd1b	protein aster-b isoform x2	carotenoid metabolism	Bandara & Lintig 2022	0	0
gramd1c	protein aster-c	carotenoid metabolism	Bandara & Lintig 2022	0	0
grk3		pigmentation variation	Baxter et al. 2020	Zebrafish	Pigmentation disrupted
grm1	metabotropic glutamate receptor 1 isoform X1	pigmentation variation	Baxter et al. 2020	Mouse	Hyperpigmentation, Tg(Dct-Grm1)ESzc/0 (transgenic)
grm1a	metabotropic glutamate receptor 1 isoform X1	pigmentation variation	Baxter et al. 2020	Zebrafish	0
gsk3b	glycogen synthase kinase 3 beta	melanin synthesis	McLean et al. 2016	NO	0
gstp1	glutathione s-transferase p 1	carotenoid metabolism	Bandara & Lintig 2022	0	0
gtf2ird1	general transcription factor II-I repeat domain-containing protein 1 isoform X1	pigmentation variation	Baxter et al. 2020	Zebrafish	0
gtpbp3	tRNA modification GTPase GTPBP3, mitochondrial precursor	pigmentation variation	Baxter et al. 2020	Zebrafish	Whole organism decreased pigmentation
h2az2	histone H2A.V isoform 2	pigmentation variation	Baxter et al. 2020	Mouse	0
h2az2a		pigmentation variation	Baxter et al. 2020	Zebrafish	KD caused reduced melanocyte precursors, adult melanocyte number, and impaired adult melanocyte regeneration; PMID: 32098766
h3-3a	Histone H3.3	pigmentation variation	Baxter et al. 2020	Human	0
h3f3a	H3 histone, family 3A isoform X1	pigmentation variation	Baxter et al. 2020	Zebrafish	Melanocyte decreased amount; xanthoblast decreased amount
hdac1	histone deacetylase 1 isoform X1	pigmentation variation	Baxter et al. 2020	Zebrafish	Pigment cell irregular spatial pattern
hdac2	histone deacetylase 2	pigmentation variation	Baxter et al. 2020	Mouse	PMID: 23792463, Hyperpigmentation, in combination with Hdac1 ko, Hdac1tm1.1Eno/Hdac1tm1.1Eno; Hdac2tm1.1Eno/Hdac2+, Tg(KRT14-cre)1Ipc/0 (conditional), greater hyperpigmentation in footpads than Hdac1 ko alone
hells	lymphoid-specific helicase	pigmentation variation	Baxter et al. 2020	Zebrafish	0
her6	hairy-related 6	pigmentation variation	Baxter et al. 2020	Zebrafish	0
hes1	transcription factor HES-1	pigmentation variation	Baxter et al. 2020	Mouse	PMID: 16651378, In mouse skin, suppresses graying/melanocyte apoptosis induced by DAPT; Dct-Hes1 transgenic
hexim1	protein HEXIM1	pigmentation variation	Baxter et al. 2020	Zebrafish	Melanocyte amount ameliorated; suppresses melanoma
hgf	hepatocyte growth factor isoform 1 preproprotein	pigmentation variation	Baxter et al. 2020	Mouse	Skin hyperpigmentation, 3 transgenic lines: HGFTg1, HGFTg43 and HGFTg75, hyperpigmentation of line 1 is light, of line 43 moderate and of line 75 dark, most analyses on line 43, PMID: 10842060
hipk2	homeodomain-interacting protein kinase 2 isoform X3	pigmentation variation	Baxter et al. 2020	Zebrafish	Melanocyte differentiation disrupted; eye decreased pigmentation
hirip3	HIRA-interacting protein 3	pigmentation variation	Baxter et al. 2020	Zebrafish	Whole organism pigmentation, abnormal; pigment cell decreased amount
hoxa13	homeobox protein Hox-A13	pigmentation variation	Baxter et al. 2020	Mouse	0
hoxa13a	homeobox protein Hox-A13a	pigmentation variation	Baxter et al. 2020	Zebrafish	hoxa13a = melanocyte disorganized, abnormal / hoxa13b = melanocyte disorganized, abnormal
hoxb7	homeobox protein Hox-B7 isoform X1	pigmentation variation	Baxter et al. 2020	Mouse	0
hoxb7a	homeobox protein Hox-B7a	pigmentation variation	Baxter et al. 2020	Zebrafish	Whole organism decreased pigmentation, abnormal
hprt1l	Hypoxanthine phosphoribosyltransferase (EC 2.4.2.8)	guanine synthesis in iridophores	Higdon et al. 2013	NO	0
hps1	Hermansky-Pudlak syndrome 1 protein	pigmentation variation	Baxter et al. 2020	Zebrafish	0
hps3	Hermansky-Pudlak syndrome 3 protein	pigmentation variation	Baxter et al. 2020	Zebrafish	0
hps4	Hermansky-Pudlak syndrome 4 protein	pigmentation variation	Baxter et al. 2020	Zebrafish	0
hps5	Hermansky-Pudlak syndrome 5 protein	pigmentation variation	Baxter et al. 2020	Zebrafish	Iridophore absent; head melanocyte decreased amount; retinal pigmented epithelium decreased pigmentation; retinal pigmented epithelium melanosome decreased amount; retinal pigmented epithelium melanosome immature
hps6	Hermansky-Pudlak syndrome 6 protein	pigmentation variation	Baxter et al. 2020	Zebrafish	0
hras	v-Ha-ras Harvey rat sarcoma viral oncogene homolog	melanin synthesis	McLean et al. 2016	NO	0
hrasa	HRas proto-oncogene, GTPase a	pigmentation variation	Baxter et al. 2020	Zebrafish	0
hsd3b1	3 beta-hydroxysteroid dehydrogenase/Delta 5-->4-isomerase type 1 isoform X1	pigmentation variation	Baxter et al. 2020	Zebrafish	Whole organism increased pigmentation
hsp90b1	endoplasmin precursor	pigmentation variation	Baxter et al. 2020	Zebrafish	0
htr2a	5-hydroxytryptamine receptor 2A	pigmentation variation	Baxter et al. 2020	Mouse	0
htr2aa	5-hydroxytryptamine receptor 2A	pigmentation variation	Baxter et al. 2020	Zebrafish	htr2aa knockout shows reduced response to 5-HT, PMID: 35682806
htra1	serine protease HTRA1 precursor	pigmentation variation	Baxter et al. 2020	Mouse	0
htra1a	serine protease HTRA1A precursor	pigmentation variation	Baxter et al. 2020	Zebrafish	Pigmentation decreased occurrence
htt	huntingtin isoform X4	pigmentation variation	Baxter et al. 2020	Zebrafish	Pigment accumulation delayed; trunk melanocyte disorganized
idh2	isocitrate dehydrogenase	pigmentation variation	Baxter et al. 2020	Zebrafish	0
ids	iduronate 2-sulfatase precursor	pigmentation variation	Baxter et al. 2020	Zebrafish	0
idua	alpha-L-iduronidase	pigmentation variation	Baxter et al. 2020	Zebrafish	0
ier3ip1	immediate early response 3-interacting protein 1 precursor	pigmentation variation	Baxter et al. 2020	Zebrafish	Pigmentation delayed; whole organism decreased pigmentation
ift122	intraflagellar transport protein 122 homolog	pigmentation variation	Baxter et al. 2020	Zebrafish	Melanocyte mislocalised
ift27	intraflagellar transport protein 27 homolog	pigmentation variation	Baxter et al. 2020	Zebrafish	Melanosome transport delayed
igfbp7	insulin-like growth factor-binding protein 7 precursor	pigmentation variation	Baxter et al. 2020	Zebrafish	Melanocyte absent, abnormal
igsf11	immunoglobulin superfamily member 11 precursor	pigmentation variation	Baxter et al. 2020	Zebrafish	Melanocyte migration disrupted; melanophore stripe patchy
ikbkb	inhibitor of nuclear factor kappa-B kinase subunit beta isoform 1	pigmentation variation	Baxter et al. 2020	Mouse	Skin morphology alterations; Thickened and hyperpigmented skin, transgenic, Tg(KRT5-IKBKB)1Armz
ikbkg	NF-kappa-B essential modulator	pigmentation variation	Baxter et al. 2020	Zebrafish	0
il17a	interleukin-17A precursor	pigmentation variation	Baxter et al. 2020	Mouse	0
ilk	integrin-linked protein kinase	pigmentation variation	Baxter et al. 2020	Zebrafish	Pigment cell quality, abnormal
impdh1	Inosine-5'-monophosphate dehydrogenase (IMP dehydrogenase) (IMPD) (IMPDH) (EC 1.1.1.205)	guanine synthesis in iridophores	Higdon et al. 2013	NO	0
impdh1a	inosine-5\\'-monophosphate dehydrogenase 1a isoform X1	pigmentation variation	Baxter et al. 2020	Zebrafish	Iridophore absent; xanthophore absent; head melanocyte increased amount, abnormal; pigmentation process quality, abnormal
ino80e	INO80 complex subunit E isoform 1	pigmentation variation	Baxter et al. 2020	Zebrafish	Whole organism pigmented, abnormal
inpp5b	type II inositol 1,4,5-trisphosphate 5-phosphatase isoform X1	pigmentation variation	Baxter et al. 2020	Zebrafish	Melanosome localization disrupted
inpp5e	phosphatidylinositol polyphosphate 5-phosphatase type IV	pigmentation variation	Baxter et al. 2020	Zebrafish	Melanosome transport increased duration, abnormal; whole organism decreased pigmentation
ippk	inositol-pentakisphosphate 2-kinase	pigmentation variation	Baxter et al. 2020	Zebrafish	Melanosome transport affected; PMID: 18056639
irf4	interferon regulatory factor 4 isoform a	pigmentation variation	Baxter et al. 2020	Mouse	0
irf4a	interferon regulatory factor 4a	pigmentation variation	Baxter et al. 2020	Zebrafish	0
irx1	iroquois-class homeodomain protein IRX-1	pigmentation variation	Baxter et al. 2020	Mouse	0
irx1a	iroquois-class homeodomain protein IRX-1a isoform 2	pigmentation variation	Baxter et al. 2020	Zebrafish	Melanocyte melanosome increased distribution, abnormal
irx2	iroquois-class homeodomain protein IRX-2	pigmentation variation	Baxter et al. 2020	Mouse	0
irx2a	iroquois-class homeodomain protein IRX-2a	pigmentation variation	Baxter et al. 2020	Zebrafish	Whole organism increased pigmentation
itga3	integrin alpha-3 isoform X1	pigmentation variation	Baxter et al. 2020	Mouse	0
itga3b	integrin alpha-3b precursor	pigmentation variation	Baxter et al. 2020	Zebrafish	Melanocyte irregular spatial pattern
itgb1	integrin beta-1 precursor	pigmentation variation	Baxter et al. 2020	Mouse	Skin morphology alterations; Abnormal skin pigmentation, abnormal dermal pigmentation, hypopigmentation, altered skin morphology described by publications, Itgb1tm1Ref/Itgb1tm1Ref; Tg(KRT5-cre)5132Jlj/0 (conditional)
itgb1a	integrin beta-1 isoform X2	pigmentation variation	Baxter et al. 2020	Zebrafish	0
jam3	junctional adhesion molecule C precursor	pigmentation variation	Baxter et al. 2020	Mouse	0
jam3b	junctional adhesion molecule 3B	pigmentation variation	Baxter et al. 2020	Zebrafish	Melanocyte decreased amount; melanophore stripe disorganized
kbtbd8	kelch repeat and BTB domain-containing protein 8	pigmentation variation	Baxter et al. 2020	Zebrafish	0
kcnj13	inward rectifier potassium channel 13 isoform X1	pigmentation variation	Baxter et al. 2020	Zebrafish	Melanophore stripe irregular spatial pattern; melanophore stripe decreased amount; xanthophore spatial pattern, abnormal
kctd15	BTB/POZ domain-containing protein KCTD15	pigmentation variation	Baxter et al. 2020	Mouse	0
kctd15a	BTB/POZ domain-containing protein kctd15-like isoform X1	pigmentation variation	Baxter et al. 2020	Zebrafish	kctd15a and kctd15b double mutant = whole organism increased pigmentation, melanocyte increased amount, abnormal
kif13a	kinesin-like protein KIF13A isoform X1	pigmentation variation	Baxter et al. 2020	Zebrafish	0
kif3a	kinesin-like protein KIF3A	pigmentation variation	Baxter et al. 2020	Zebrafish	Melanosome localization disrupted
kif5a	kinesin heavy chain isoform X1	pigmentation variation	Baxter et al. 2020	Mouse	0
kif5aa	kinesin family member 5Aa	pigmentation variation	Baxter et al. 2020	Zebrafish	Melanocyte black, abnormal; melanocyte melanosome distended, abnormal; whole organism increased pigmentation
kit	proto-oncogene tyrosine-protein kinase Kit	melanin synthesis	McLean et al. 2017	0	0
kita	mast/stem cell growth factor receptor kita precursor	pigmentation variation	Baxter et al. 2020	Zebrafish	kita = melanoblast decreased amount; melanocyte decreased size; melanoblast transient increased amount, abnormal; melanocyte spatial pattern, abnormal; melanocyte apoptotic (many other melanocyte phenotypes)
kitl	kit ligand isoform X1	pigmentation variation	Baxter et al. 2020	Mouse	Absent coat pigmentation, abnormal skin pigmentation, decreased tail pigmentation, abnormal eye pigmentation, steel (Sl)
kitlg	Kit ligand	melanin synthesis	McLean et al. 2016	developmental pigmentation	0
kitlga	kit ligand a precursor	pigmentation variation	Baxter et al. 2020	Zebrafish	Melanocyte decreased amount; melanocyte apoptotic; whole organism lacks all parts of type melanocyte
kras	v-Ki-ras2 Kirsten rat sarcoma viral oncogene homolog	melanin synthesis	McLean et al. 2016	NO	0
krt1	keratin, type II cytoskeletal 1	pigmentation variation	Baxter et al. 2020	Mouse	Skin morphology alterations; Hyperpigmentation, abnormal skin pigmentation, hyperkeratosis
krt14	keratin, type I cytoskeletal 14 isoform 2	pigmentation variation	Baxter et al. 2020	Mouse	0
krt17	keratin, type I cytoskeletal 17	pigmentation variation	Baxter et al. 2020	Mouse	Hair follicle alterations; Abnormal hair follicle melanin granule morphology, hair follicle degeneration
krt2	keratin, type II cytoskeletal 2 epidermal isoform X1	pigmentation variation	Baxter et al. 2020	Mouse	Skin morphology alterations; Increased pigmentation of ear, foot pad and tail, hyperkeratosis
krt27	keratin, type I cytoskeletal 27	pigmentation variation	Baxter et al. 2020	Mouse	Hair follicle alterations; Abnormal hair shaft morphology, "both medulla and cortex have areas of dense pigmentation; where medullary structures break down, pigment aggregates on cortical ridges or is scattered"
krt4	keratin, type II cytoskeletal 4	pigmentation variation	Baxter et al. 2020	Mouse	Skin morphology alterations; Diluted coat color, heterozygotes have a bright coat color apparent at 4 weeks of age, but less obvious at later time points, abnormal skin pigmentation, abnormal epithelial proliferation
krt5	keratin 5 isoform X1	pigmentation variation	Baxter et al. 2020	Zebrafish	0
krt75	keratin, type II cytoskeletal 75	pigmentation variation	Baxter et al. 2020	Mouse	Skin morphology alterations; Integument, heavily pigmented and mildly to non-pigmented hair shafts have defects ranging from loose irregular aggregation of pigment, clumping of pigment within the medulla, clumping with focal distention of the shaft, segregation of pigment with a light brown colored medullary abnormality, to breaking of the hair in the middle of these deformities
krt76	keratin, type II cytoskeletal 2 oral	pigmentation variation	Baxter et al. 2020	Mouse	Skin morphology alterations; Increased foot pad and tail pigmentation, abnormal epidermal layer morphology
krt9	keratin, type I cytoskeletal 9	pigmentation variation	Baxter et al. 2020	Mouse	Skin morphology alterations; Hyperpigmentation on footpads, abnormal epidermis stratum spinosum morphology
larp7	la-related protein 7 isoform X1	pigmentation variation	Baxter et al. 2020	Zebrafish	Melanocyte amount, ameliorated
ldhba	L-lactate dehydrogenase B-A chain (LDH-B-A) (EC 1.1.1.27)	guanine synthesis in iridophores	Higdon et al. 2013	NO	0
lef1	lymphoid enhancer-binding factor 1	melanin synthesis	McLean et al. 2016	eye pigmentation	0
leo1	RNA polymerase-associated protein LEO1	pigmentation variation	Baxter et al. 2020	Zebrafish	Head xanthophore decreased amount; head melanocyte decreased amount; trunk melanocyte decreased amount; trunk xanthophore decreased amount
lep	leptin precursor	pigmentation variation	Baxter et al. 2020	Mouse	0
lepa	leptin a precursor	pigmentation variation	Baxter et al. 2020	Zebrafish	Whole organism decreased pigmentation
lhx2	LIM/homeobox protein Lhx2 isoform X1	pigmentation variation	Baxter et al. 2020	Mouse	0
lhx2b	LIM/homeobox protein Lhx2b	pigmentation variation	Baxter et al. 2020	Zebrafish	Eye degree of pigmentation, abnormal; whole organism increased pigmentation
liph	lipase member H isoform 2 precursor	pigmentation variation	Baxter et al. 2020	Mouse	Hair follicle alterations; Abnormal hair shaft melanin granule, irregular melanin piles
lipia	lipase member H isoform X1	pigmentation variation	Baxter et al. 2020	Zebrafish	0
lipl	lipoprotein lipase	carotenoid metabolism	McLean et al. 2016	NO	0
lmln	leishmanolysin-like peptidase	pigmentation variation	Baxter et al. 2020	Zebrafish	Melanocyte dispersed, abnormal
lmna	lamin	pigmentation variation	Baxter et al. 2020	Zebrafish	0
lmx1a	LIM homeobox transcription factor 1-alpha	pigmentation variation	Baxter et al. 2020	Zebrafish	0
lox	protein-lysine 6-oxidase preproprotein	pigmentation variation	Baxter et al. 2020	Mouse	0
loxa	protein-lysine 6-oxidase precursor	pigmentation variation	Baxter et al. 2020	Zebrafish	Pigment cell spatial pattern, abnormal
lrat	lecithin retinol acyltransferase	carotenoid metabolism	McLean et al. 2016	NO	0
lratb	lecithin retinol acyltransferase b	carotenoid metabolism	McLean et al. 2016	NO	0
lrmda		pigmentation variation	Baxter et al. 2020	Zebrafish	Melanocyte migration disrupted; melanocyte decreased amount; epidermis blistered; whole organism decreased pigmentation
lrsam1	E3 ubiquitin-protein ligase LRSAM1	pigmentation variation	Baxter et al. 2020	Zebrafish	Whole organism decreased pigmentation
ltk	leukocyte tyrosine kinase receptor isoform X1	pigmentation variation	Baxter et al. 2020	Zebrafish	Eye iridophore decreased amount; iridophore displaced to trunk; iridophore irregular spatial pattern; melanocyte decreased amount; melanophore stripe spotted, abnormal; trunk melanocyte decreased amount; trunk melanocyte mislocalised
lvrn	aminopeptidase Q	pigmentation variation	Baxter et al. 2020	Mouse	0
lyst	lysosomal-trafficking regulator isoform X2	pigmentation variation	Baxter et al. 2020	Zebrafish	0
mafb	transcription factor MafB	pigmentation variation	Baxter et al. 2020	Mouse	0
mafba	transcription factor MafB	pigmentation variation	Baxter et al. 2020	Zebrafish	Whole organism decreased pigmentation
magoh	protein mago nashi homolog	pigmentation variation	Baxter et al. 2020	Zebrafish	0
map1lc3a	microtubule-associated proteins 1A/1B light chain 3A	pigmentation variation	Baxter et al. 2020	Zebrafish	0
map2k1	dual specificity mitogen-activated protein kinase kinase 1	pigmentation variation	Baxter et al. 2020	Zebrafish	0
map2k2	dual specificity mitogen-activated protein kinase kinase 2 isoform 1	pigmentation variation	Baxter et al. 2020	Mouse	0
map2k2a	dual specificity mitogen-activated protein kinase kinase 2a	pigmentation variation	Baxter et al. 2020	Zebrafish	0
mapk1	mitogen-activated protein kinase 1	melanin synthesis	McLean et al. 2016	NO	0
mapk2	mitogen-activated protein kinase 2	melanin synthesis	McLean et al. 2016	NO	0
mapk3	mitogen-activated protein kinase 3	melanin synthesis	McLean et al. 2016	NO	0
masp1	mannan-binding lectin serine protease 1 isoform X1	pigmentation variation	Baxter et al. 2020	Zebrafish	Pigment cell spatial pattern, abnormal; pigmentation process quality, abnormal
matn1	cartilage matrix protein precursor	pigmentation variation	Baxter et al. 2020	Zebrafish	Eye decreased pigmentation; whole organism decreased pigmentation
mbtps1	membrane-bound transcription factor site-1 protease isoform X1	pigmentation variation	Baxter et al. 2020	Zebrafish	0
mc1r	melanocyte-stimulating hormone receptor	melanin synthesis	McLean et al. 2016	pigmentation	0
mc2r	adrenocorticotropic hormone receptor	pigmentation variation	Baxter et al. 2020	Zebrafish	0
mchr2		pigmentation variation	Baxter et al. 2020	Zebrafish	KO causes reduced melanin concentration for background color adaptation; PMID: 33301440
mcm2	DNA replication licensing factor MCM2	pigmentation variation	Baxter et al. 2020	Zebrafish	0
mcm4	DNA replication licensing factor MCM4	pigmentation variation	Baxter et al. 2020	Zebrafish	0
mcoln3	mucolipin-3	pigmentation variation	Baxter et al. 2020	Mouse	Diluted coat color, belly spot, varitint waddler (Va)
mcoln3a	mucolipin-3 isoform X1	pigmentation variation	Baxter et al. 2020	Zebrafish	0
mcrs1	microspherule protein 1	pigmentation variation	Baxter et al. 2020	Zebrafish	Melanosome assembly "transport phenotype" delayed
mdh1	Malate dehydrogenase (EC 1.1.1.37)	guanine synthesis in iridophores	Higdon et al. 2013	NO	0
mdm2	E3 ubiquitin-protein ligase Mdm2 isoform X1	pigmentation variation	Baxter et al. 2020	Zebrafish	0
mdm4	protein Mdm4 isoform 2	pigmentation variation	Baxter et al. 2020	Zebrafish	0
mdn1	midasin	pigmentation variation	Baxter et al. 2020	Zebrafish	Melanocyte quality, abnormal
med12	mediator of RNA polymerase II transcription subunit 12 isoform X1	pigmentation variation	Baxter et al. 2020	Zebrafish	Pigment cell irregular spatial pattern, abnormal
med14	mediator of RNA polymerase II transcription subunit 14	pigmentation variation	Baxter et al. 2020	Zebrafish	Melanocyte morphology, abnormal
med23	mediator of RNA polymerase II transcription subunit 23 isoform X3	pigmentation variation	Baxter et al. 2020	Zebrafish	Melanocyte decreased amount; melanocyte decreased size
mef2c	myocyte-specific enhancer factor 2C isoform X1	pigmentation variation	Baxter et al. 2020	Mouse	Regulates melanocyte development, neural crest-specific knockout shows reduced melanocytes at birth, reduced melanosomes, Mef2cflox/–; Wnt1-CreTg/0 (conditional); PMID: 21610032
mef2ca	myocyte-specific enhancer factor 2C isoform X6	pigmentation variation	Baxter et al. 2020	Zebrafish	0
memo1	protein MEMO1	pigmentation variation	Baxter et al. 2020	Zebrafish	0
men1	menin	pigmentation variation	Baxter et al. 2020	Zebrafish	0
meox1	homeobox protein MOX-1	pigmentation variation	Baxter et al. 2020	Zebrafish	Melanocyte decreased amount; melanocyte position, abnormal; trunk melanophore stripe malformed; xanthophore decreased amount; xanthophore spatial pattern, abnormal
mepce	7SK snRNA methylphosphate capping enzyme isoform X1	pigmentation variation	Baxter et al. 2020	Zebrafish	mepce = melanocyte amount, ameliorated
mesp1	mesoderm posterior protein 1	pigmentation variation	Baxter et al. 2020	Mouse	0
mespaa	mesoderm posterior aa	pigmentation variation	Baxter et al. 2020	Zebrafish	Quadruple mutant, mespaa, mespab, mespba, mespbb = larval melanophore stripe spatial pattern, abnormal, iridophore patchy, abnormal
mespab	mesoderm posterior ab	pigmentation variation	Baxter et al. 2020	Zebrafish	Quadruple mutant, mespaa, mespab, mespba, mespbb = larval melanophore stripe spatial pattern, abnormal, iridophore patchy, abnormal
mespba	mesoderm posterior ba	pigmentation variation	Baxter et al. 2020	Zebrafish	Quadruple mutant, mespaa, mespab, mespba, mespbb = larval melanophore stripe spatial pattern, abnormal, iridophore patchy, abnormal
mfn2	mitofusin-2	pigmentation variation	Baxter et al. 2020	Zebrafish	0
mfsd12		pigmentation variation	0	Mouse	influences xanthophore pigment production in pterinosomes [https://www.science.org/doi/epdf/10.1126/science.aan8433]
mfsd12	major facilitator superfamily domain-containing protein 12 isoform X1	pigmentation variation	0	Mouse	influences xanthophore pigment production in pterinosomes [https://www.science.org/doi/epdf/10.1126/science.aan8433]
mfsd12a	major facilitator superfamily domain containing 12a isoform X1	pigmentation variation	Baxter et al. 2020	Zebrafish	0
mgrn1	E3 ubiquitin-protein ligase MGRN1 isoform 6	pigmentation variation	Baxter et al. 2020	Mouse	Darkened coat color, increased ear pigmentation, abnormal dermal pigmentation, increased foot pad and tail pigmentation, hyperpigmentation, mahoganoid (md)
mgrn1a	probable E3 ubiquitin-protein ligase MGRN1 isoform 2	pigmentation variation	Baxter et al. 2020	Zebrafish	0
mib1	E3 ubiquitin-protein ligase mib1 isoform X1	pigmentation variation	Baxter et al. 2020	Zebrafish	Melanocyte irregular spatial pattern; trunk melanocyte absent
mitf	microphthalmia-associated transcription factor	melanin synthesis	McLean et al. 2016	pigmentation	0
mitfa	melanocyte inducing transcription factor a isoform 1	pigmentation variation	Baxter et al. 2020	Zebrafish	mitfa = eye iridophore absent; iridophore absent; melanocyte absent; pigment cell decreased amount; xanthophore decreased amount
mkks	McKusick-Kaufman/Bardet-Biedl syndromes putative chaperonin isoform X1	pigmentation variation	Baxter et al. 2020	Zebrafish	Melanosome transport delayed
mkln1	muskelin	pigmentation variation	Baxter et al. 2020	Zebrafish	0
mlana	melanoma antigen recognized by T-cells 1	pigmentation variation	Baxter et al. 2020	Zebrafish	0
mlh1	DNA mismatch repair protein Mlh1	pigmentation variation	Baxter et al. 2020	Zebrafish	0
mlph	melanophilin	pigmentation variation	Baxter et al. 2020	Mouse	Diluted coat color, dark gray coat, leaden (ln)
mlpha	melanophilin a isoform X2	pigmentation variation	Baxter et al. 2020	Zebrafish	mlpha = pigment granule dispersal arrested; melanocyte melanosome aggregated, abnormal
mmp17	matrix metalloproteinase-17 preproprotein	pigmentation variation	Baxter et al. 2020	Mouse	0
mmp17b	matrix metalloproteinase-17 isoform X1	pigmentation variation	Baxter et al. 2020	Zebrafish	Melanocyte spatial pattern, abnormal
mpnd	MPN domain-containing protein	pigmentation variation	Baxter et al. 2020	Zebrafish	Pigmentation decreased occurrence
mpp5	MAGUK p55 subfamily member 5 isoform X1	pigmentation variation	Baxter et al. 2020	Mouse	0
mpp5a	protein PALS1	pigmentation variation	Baxter et al. 2020	Zebrafish	Eye pigmentation disrupted; melanocyte differentiation delayed; retinal pigmented epithelium patchy
mpv17	protein Mpv17	pigmentation variation	Baxter et al. 2020	Zebrafish	Eye iridophore decreased amount; integument translucent, abnormal; melanophore stripe morphology, abnormal; melanocyte decreased amount; pigment cell quality, abnormal
mpzl3	myelin protein zero-like protein 3	pigmentation variation	Baxter et al. 2020	Zebrafish	0
mrap		pigmentation variation	Baxter et al. 2020	Zebrafish	0
mreg	melanoregulin isoform 1	pigmentation variation	Baxter et al. 2020	Mouse	Suppresses pigment dilution phenotype, dilute suppressor
msh2	DNA mismatch repair protein Msh2	pigmentation variation	Baxter et al. 2020	Zebrafish	0
msh6	DNA mismatch repair protein Msh6	pigmentation variation	Baxter et al. 2020	Zebrafish	0
mthfd1	C-1-tetrahydrofolate synthase, cytoplasmic (EC 1.5.1.5) (EC 3.5.4.9) (EC 6.3.4.3)	guanine synthesis in iridophores	Higdon et al. 2013	NO	0
mtrex		pigmentation variation	Baxter et al. 2020	Zebrafish	Melanocyte decreased amount
myc	myc proto-oncogene protein isoform a	pigmentation variation	Baxter et al. 2020	Mouse	Belly spot, variable spotting, Myctm2Fwa/Myctm2Fwa; H2afvTg(Wnt1-cre)11Rth/0 (conditional)
mycb	transcriptional regulator Myc-B	pigmentation variation	Baxter et al. 2020	Zebrafish	0
mycbp2	MYC binding protein 2	pteridine synthesis	McLean et al. 2016	developmental pigmentation	0
myh9	myosin-9	pigmentation variation	Baxter et al. 2020	Mouse	0
myh9a	myosin-9 isoform X2	pigmentation variation	Baxter et al. 2020	Zebrafish	Pigmentation disrupted
myo10	unconventional myosin-X isoform X1	pigmentation variation	Baxter et al. 2020	Zebrafish	0
myo5a	unconventional myosin-Va isoform X1	pigmentation variation	Baxter et al. 2020	Mouse	Diluted coat color, dilute (d)
myo5aa	unconventional myosin-Va isoform X3	pigmentation variation	Baxter et al. 2020	Zebrafish	0
myo6	unconventional myosin-VI isoform X1	pigmentation variation	Baxter et al. 2020	Mouse	In Snell's waltzer mice that do not express MYO6, choroidal melanocytes generate larger pigmented melanosomes. PMID: 22321127
myo6a	unconventional myosin-VI isoform X1	pigmentation variation	Baxter et al. 2020	Zebrafish	0
myrip	rab effector MyRIP isoform X2	pigmentation variation	Baxter et al. 2020	Zebrafish	0
mysm1	histone H2A deubiquitinase MYSM1	pigmentation variation	Baxter et al. 2020	Zebrafish	0
naa10	N-alpha-acetyltransferase 10	pigmentation variation	Baxter et al. 2020	Zebrafish	Whole organism decreased pigmentation
nbn	nibrin	pigmentation variation	Baxter et al. 2020	Zebrafish	0
ncstn	nicastrin precursor	pigmentation variation	Baxter et al. 2020	Zebrafish	Pigment cell quality, abnormal
nf1	neurofibromin isoform X9	pigmentation variation	Baxter et al. 2020	Mouse	Increased ear, foot pad and tail pigmentation, decreased eye pigmentation
nf1a	neurofibromin isoform X4	pigmentation variation	Baxter et al. 2020	Zebrafish	nf1a = lateral larval melanophore stripe melanocyte spatial pattern, abnormal / nf1b = lateral larval melanophore stripe melanocyte spatial pattern, abnormal
nfib	nuclear factor 1 B-type isoform 5	pigmentation variation	Baxter et al. 2020	Mouse	0
ninl	ninein-like protein isoform X3	pigmentation variation	Baxter et al. 2020	Zebrafish	Melanosome transport delayed
nnt	NAD(P) transhydrogenase, mitochondrial	pigmentation variation	Baxter et al. 2020	Zebrafish	Overexpression causes decreased melanocyte pigmentation; CRISPR-editing of nnt gene causes increased pigmentation, PMID: 34233163
noc3l	nucleolar complex protein 3 homolog	pigmentation variation	Baxter et al. 2020	Zebrafish	Melanocyte spatial pattern, abnormal
notch1	neurogenic locus notch homolog protein 1 precursor	pigmentation variation	Baxter et al. 2020	Mouse	Diluted coat color, dispersed gray hairs, in combination with Notch2, Notch1tm1Agt/Notch1tm1Agt; Tg(Tyr-cre)2Lru/0 (conditional)
notch1a	neurogenic locus notch homolog protein 1 precursor	pigmentation variation	Baxter et al. 2020	Zebrafish	0
notch2	neurogenic locus notch homolog protein 2 precursor	pigmentation variation	Baxter et al. 2020	Zebrafish	0
noto	homeobox protein notochord	pigmentation variation	Baxter et al. 2020	Zebrafish	Melanocyte displaced to neural tube ventral surface, abnormal; melanocyte distended
npc1l1	Niemann-Pick disease type C1-like 1	carotenoid metabolism	McLean et al. 2016	NO	0
npy	pro-neuropeptide Y precursor	pigmentation variation	Baxter et al. 2020	Zebrafish	0
nr0b1	nuclear receptor subfamily 0 group B member 1	pigmentation variation	Baxter et al. 2020	Zebrafish	0
nr3c1	glucocorticoid receptor	pigmentation variation	Baxter et al. 2020	Zebrafish	Pigmentation delayed; whole organism increased pigmentation under visual background adaptation (VBA) assay
nr4a3	nuclear receptor subfamily 4 group A member 3 isoform X1	pigmentation variation	Baxter et al. 2020	Zebrafish	0
nrarp	notch-regulated ankyrin repeat-containing protein	pigmentation variation	Baxter et al. 2020	Mouse	0
nrarpa	notch-regulated ankyrin repeat-containing protein A	pigmentation variation	Baxter et al. 2020	Zebrafish	Melanocyte decreased amount; whole organism decreased pigmentation; trunk neural crest cell decreased amount
nras	v-ras neuroblastoma RAS viral oncogene homolog	melanin synthesis	McLean et al. 2016	NO	0
nsdhl	sterol-4-alpha-carboxylate 3-dehydrogenase, decarboxylating	pigmentation variation	Baxter et al. 2020	Zebrafish	0
nsf	vesicle-fusing ATPase	pigmentation variation	Baxter et al. 2020	Mouse	0
nsfa	vesicle-fusing ATPase	pigmentation variation	Baxter et al. 2020	Zebrafish	nsfa = melanocyte dispersed, abnormal / nsfb = retinal pigmented epithelium decreased pigmentation; whole organism decreased pigmentation
nsmce2	E3 SUMO-protein ligase NSE2	pigmentation variation	Baxter et al. 2020	Zebrafish	0
nup88	nucleoporin 88	pigmentation variation	Baxter et al. 2020	Zebrafish	Melanocyte quality, abnormal
oat	ornithine aminotransferase, mitochondrial	pigmentation variation	Baxter et al. 2020	Zebrafish	0
oca2	oculocutaneous albinism II	melanin synthesis	McLean et al. 2016	developmental pigmentation	0
ocrl	inositol polyphosphate 5-phosphatase OCRL	pigmentation variation	Baxter et al. 2020	Zebrafish	Eye decreased pigmentation; melanocyte melanosome spatial pattern, abnormal; whole organism decreased pigmentation; melanosome localization disrupted
ophn1	oligophrenin-1	pigmentation variation	Baxter et al. 2020	Zebrafish	0
opn3	opsin-3	pigmentation variation	Baxter et al. 2020	Zebrafish	0
optn	optineurin	pigmentation variation	Baxter et al. 2020	Zebrafish	Pigment cell decreased perimeter, abnormal; pigment cell cell projection increased amount, abnormal
ostm1	osteopetrosis-associated transmembrane protein 1	pigmentation variation	Baxter et al. 2020	Zebrafish	0
otud5	OTU domain-containing protein 5 isoform X1	pigmentation variation	Baxter et al. 2020	Mouse	0
otud5b	OTU domain-containing protein 5b	pigmentation variation	Baxter et al. 2020	Zebrafish	Pigmentation decreased occurrence
ovol1	putative transcription factor Ovo-like 1	pigmentation variation	Baxter et al. 2020	Mouse	0
ovol1a		pigmentation variation	Baxter et al. 2020	Zebrafish	Axis xanthoblast mislocalised medially; axis melanoblast mislocalised medially
pabpc1a	poly(A) binding protein, cytoplasmic 1a isoform X1	pigmentation variation	Baxter et al. 2020	Zebrafish	pigment cell quality, abnormal; whole organism decreased pigmentation
pafah1b1	platelet-activating factor acetylhydrolase IB subunit beta	pigmentation variation	Baxter et al. 2020	Mouse	0
pafah1b1a	lissencephaly-1 homolog A	pigmentation variation	Baxter et al. 2020	Zebrafish	pafah1b1a = pigment cell morphology, abnormal / pafah1b1b = pigment cell morphology, abnormal
pah	phenylalanine-4-hydroxylase	pigmentation variation	Baxter et al. 2020	Zebrafish	0
paics	Multifunctional protein ADE2 (EC 4.1.1.21) (Phosphoribosylaminoimidazole carboxylase, phosphoribosylaminoimidazole succinocarboxamide synthetase)	guanine synthesis in iridophores	Higdon et al. 2013	pigmentation	0
pak1	serine/threonine-protein kinase PAK 1	pigmentation variation	Baxter et al. 2020	Zebrafish	Melanocyte decreased amount; melanocyte neural crest cell migration process quality, abnormal; pigmentation decreased process quality, abnormal
palb2	partner and localizer of BRCA2	pigmentation variation	Baxter et al. 2020	Zebrafish	0
paqr7	membrane progestin receptor alpha isoform X1	pigmentation variation	Baxter et al. 2020	Mouse	0
paqr7b	membrane progestin receptor alpha-B	pigmentation variation	Baxter et al. 2020	Zebrafish	0
pard3	partitioning defective 3 homolog isoform X1	pigmentation variation	Baxter et al. 2020	Mouse	Increased melanoma/metastasis formation (chemical induction with DMBA/TPA)
pard3aa	partitioning defective 3 homolog	pigmentation variation	Baxter et al. 2020	Zebrafish	0
parn	poly(A)-specific ribonuclease PARN isoform 1	pigmentation variation	Baxter et al. 2020	Zebrafish	0
parp3	protein mono-ADP-ribosyltransferase PARP3	pigmentation variation	Baxter et al. 2020	Zebrafish	Pigmentation decreased occurrence
pax3	paired box protein Pax-3 isoform b	pigmentation variation	Baxter et al. 2020	Mouse	Belly spotting, diluted coat color, absent skin pigmentation, splotch (Sp)
pax3a	paired box protein Pax-3 isoform X2	pigmentation variation	Baxter et al. 2020	Zebrafish	pax3a = xanthophore decreased amount; melanoblast decreased amount; melanocyte differentiation delayed; trunk melanocyte mislocalised
pax7	paired box protein Pax-7 isoform X3	pigmentation variation	Baxter et al. 2020	Mouse	0
pax7a	paired box protein Pax-7a isoform PAX7C	pigmentation variation	Baxter et al. 2020	Zebrafish	pax7a/pax7b double mutants = developmental pigmentation disrupted; development of xanthophores disrupted; increased melanophores in development and adults
pcbd1	pterin-4 alpha-carbinolamine dehydratase 1	pteridine synthesis	McLean et al. 2016	NO	0
pcbd2	pterin-4 alpha-carbinolamine dehydratase 2	pteridine synthesis	McLean et al. 2016	NO	0
pcdh10	protocadherin-10 isoform 1 precursor	pigmentation variation	Baxter et al. 2020	Mouse	0
pcdh10a	protocadherin-10 isoform X2	pigmentation variation	Baxter et al. 2020	Zebrafish	Reduction causes defects in melanoblast and melanocyte migration, PMID: 29604249
pcdh10b	protocadherin 10b isoform X1	pigmentation variation	Baxter et al. 2020	Zebrafish	In pcdh10a ko, pcdh10b is upregulated; kd of both in melanocytes causes more severe melanocyte defects than in just pcdh10a alone, PMID: 29604249
pck2	phosphoenolpyruvate carboxykinase (GTP) (EC 4.1.1.32)	guanine synthesis in iridophores	Higdon et al. 2013	NO	0
pcnt	pericentrin	pigmentation variation	Baxter et al. 2020	Zebrafish	0
pdhb	pyruvate dehydrogenase E1 component subunit beta, mitochondrial	pigmentation variation	Baxter et al. 2020	Zebrafish	Melanocyte melanosome spatial pattern, abnormal; melanocyte increased area, abnormal; cellular pigment accumulation arrested
pepd	xaa-Pro dipeptidase	pigmentation variation	Baxter et al. 2020	Zebrafish	0
pfas	phosphoribosylformylglycinamidine synthase (EC 6.3.5.3) (Formylglycinamide ribonucleotide amidotransferase) (Formylglycinamide ribotide amidotransferase)	guanine synthesis in iridophores	Higdon et al. 2013	NO	0
pfkp	ATP-dependent 6-phosphofructokinase, platelet type	guanine synthesis in iridophores	Higdon et al. 2013	NO	0
pgam1a	Phosphoglycerate mutase (EC 5.4.2.11) (EC 5.4.2.4)	guanine synthesis in iridophores	Higdon et al. 2013	NO	0
pgk1	Phosphoglycerate kinase (EC 2.7.2.3)	guanine synthesis in iridophores	Higdon et al. 2013	NO	0
pgm2	phosphoglucomutase (alpha-D-glucose-1,6-bisphosphate-dependent) (EC 5.4.2.2)	guanine synthesis in iridophores	Higdon et al. 2013	NO	0
phgdh	D-3-phosphoglycerate dehydrogenase (EC 1.1.1.95)	guanine synthesis in iridophores	Higdon et al. 2013	NO	0
pi4k2a	phosphatidylinositol 4-kinase type 2-alpha	pigmentation variation	Baxter et al. 2020	Zebrafish	0
pi4k2b	phosphatidylinositol 4-kinase type 2-beta	pigmentation variation	Baxter et al. 2020	Zebrafish	0
picalm	phosphatidylinositol-binding clathrin assembly protein isoform 1	pigmentation variation	Baxter et al. 2020	Mouse	Diluted coat color, gray, Gt(ROSA)26Sortm1(cre/ERT2)Thl/0; Picalmtm1.1Tmae/Picalmtm1.1Tmae (conditional)
picalma	phosphatidylinositol-binding clathrin assembly protein isoform X9	pigmentation variation	Baxter et al. 2020	Zebrafish	0
pigk	GPI-anchor transamidase precursor	pigmentation variation	Baxter et al. 2020	Zebrafish	Melanocyte area, abnormal; melanocyte increased size, abnormal; pigmentation process quality, abnormal
pikfyve	1-phosphatidylinositol 3-phosphate 5-kinase isoform X1	pigmentation variation	Baxter et al. 2020	Zebrafish	0
pkm2a	Pyruvate kinase (EC 2.7.1.40)	guanine synthesis in iridophores	Higdon et al. 2013	NO	0
pkn2	serine/threonine-protein kinase N2-like	pigmentation variation	Baxter et al. 2020	Zebrafish	Melanocyte decreased amount, abnormal
pknox1	homeobox protein PKNOX1	pigmentation variation	Baxter et al. 2020	Mouse	0
pknox1.1	homeobox protein PKNOX1 isoform X1	pigmentation variation	Baxter et al. 2020	Zebrafish	Melanocyte spatial pattern, abnormal
plcb1	phospholipase C beta 1	melanin synthesis	McLean et al. 2016	NO	0
plcb2	phospholipase C beta 2	melanin synthesis	McLean et al. 2016	NO	0
plcb3	phospholipase C beta 3	melanin synthesis	McLean et al. 2016	NO	0
plcb4	phospholipase C beta 4	melanin synthesis	McLean et al. 2016	NO	0
plin6		pigmentation variation	Baxter et al. 2020	Zebrafish	Xanthophore carotenoid vesicle aggregated, abnormal
plk4	serine/threonine-protein kinase PLK4	pigmentation variation	Baxter et al. 2020	Zebrafish	Head melanocyte increased amount; cellular response of melanocyte constriction to light stimulus abnormal
plxnb2	plexin-B2 isoform X1	pigmentation variation	Baxter et al. 2020	Mouse	Belly spot, abnormal coat/hair pigmentation
plxnb2b	plexin-B2b precursor	pigmentation variation	Baxter et al. 2020	Zebrafish	0
pmch	pro-MCH precursor	pigmentation variation	Baxter et al. 2020	Zebrafish	pmch expression changes in brain correlate with skin pigment levels; is a key regulator of food intake and energy homeostasis in mammals, but regulates pigment aggregation/coloration in teleosts (most ray-finned fish), PMID: 19827161, Overexpression causes impaired melanin concentration for background color adaptation, PMID: 33301440
pmchl	pro-melanin-concentrating hormone, like precursor	pigmentation variation	Baxter et al. 2020	Zebrafish	Overexpression causes impaired melanin concentration for background color adaptation, PMID: 33301440
pmel	premelanosome protein	melanin synthesis	McLean et al. 2016	melanosome organization	0
pmela	premelanosome protein a precursor	pigmentation variation	Baxter et al. 2020	Zebrafish	pmela = melanocyte aggregated, abnormal; melanocyte decreased pigmentation; retinal pigmented epithelium melanosome decreased amount / pmelb = melanosome localization process quality, abnormal; retinal pigmented epithelium melanosome decreased amount
pms2	mismatch repair endonuclease PMS2	pigmentation variation	Baxter et al. 2020	Zebrafish	0
pnn	pinin	pigmentation variation	Baxter et al. 2020	Zebrafish	Melanophore stripe decreased thickness; pigmentation disrupted
poc1b	POC1 centriolar protein homolog B isoform X1	pigmentation variation	Baxter et al. 2020	Zebrafish	Melanocyte mislocalised
pofut1	GDP-fucose protein O-fucosyltransferase 1 precursor	pigmentation variation	Baxter et al. 2020	Zebrafish	Whole organism axis decreased pigmentation
poglut1	protein O-glucosyltransferase 1 precursor	pigmentation variation	Baxter et al. 2020	Zebrafish	0
pogz	pogo transposable element with ZNF domain isoform 1	pigmentation variation	Baxter et al. 2020	Mouse	0
pogza	uncharacterized protein LOC100535215	pigmentation variation	Baxter et al. 2020	Zebrafish	Melanocyte decreased amount, abnormal
pola1	DNA polymerase alpha catalytic subunit	pigmentation variation	Baxter et al. 2020	Zebrafish	0
polg	DNA polymerase subunit gamma-1	pigmentation variation	Baxter et al. 2020	Zebrafish	0
polh	DNA polymerase eta	pigmentation variation	Baxter et al. 2020	Zebrafish	0
polr1a	DNA-directed RNA polymerase I subunit RPA1	pigmentation variation	Baxter et al. 2020	Zebrafish	Melanocyte quality, abnormal
polr2g	DNA-directed RNA polymerase II subunit RPB7	pigmentation variation	Baxter et al. 2020	Mouse	0
polr2gl	DNA-directed RNA polymerase II subunit RPB7	pigmentation variation	Baxter et al. 2020	Zebrafish	Trunk decreased pigmentation
pomc	proopiomelanocortin	melanin synthesis	McLean et al. 2016	cellular pigmentation	0
pomca	proopiomelanocortin a precursor	pigmentation variation	Baxter et al. 2020	Zebrafish	pomca = melanocyte melanosome aggregated, abnormal; melanosome localization disrupted
pot1b	protection of telomeres 1B isoform X2	pigmentation variation	Baxter et al. 2020	Mouse	Hyperpigmentation with age for tails, paws and snout
ppargc1a	peroxisome proliferator-activated receptor gamma coactivator 1-alpha isoform X4	pigmentation variation	Baxter et al. 2020	Zebrafish	0
ppat	Amidophosphoribosyltransferase (ATase) (EC 2.4.2.14) (Glutamine phosphoribosylpyrophosphate amidotransferase)	guanine synthesis in iridophores	Higdon et al. 2013	NO	0
ppp4c	serine/threonine-protein phosphatase 4 catalytic subunit	pigmentation variation	Baxter et al. 2020	Mouse	0
ppp4ca	serine/threonine-protein phosphatase 4 catalytic subunit A	pigmentation variation	Baxter et al. 2020	Zebrafish	Pigment cell decreased amount
prdm1	PR domain zinc finger protein 1 isoform X3	pigmentation variation	Baxter et al. 2020	Mouse	0
prdm1a	PR domain zinc finger protein 1a	pigmentation variation	Baxter et al. 2020	Zebrafish	Iridophore decreased pigmentation; melanocyte decreased pigmentation; melanocyte irregular spatial pattern; xanthophore decreased pigmentation
prickle2	prickle-like protein 2 isoform a	pigmentation variation	Baxter et al. 2020	Mouse	0
prickle2b	prickle-like protein 2b	pigmentation variation	Baxter et al. 2020	Zebrafish	KD of prickle2b suppresses bbs7 mutant-related melanosome transport delay; PMID: 24938409
prkaca	protein kinase cAMP-dependent catalytic alpha	melanin synthesis	McLean et al. 2016	NO	0
prkacb	protein kinase cAMP-dependent catalytic beta	melanin synthesis	McLean et al. 2016	NO	0
prkar1a	cAMP-dependent protein kinase type I-alpha regulatory subunit	pigmentation variation	Baxter et al. 2020	Mouse	0
prkar1aa	protein kinase, cAMP-dependent, regulatory, type I, alpha (tissue specific extinguisher 1) a isoform X1	pigmentation variation	Baxter et al. 2020	Zebrafish	0
prkcg	protein kinase C gamma	melanin synthesis	McLean et al. 2016	NO	0
prkdc	DNA-dependent protein kinase catalytic subunit	pigmentation variation	Baxter et al. 2020	Zebrafish	0
prps1	ribose-phosphate pyrophosphokinase 1	pigmentation variation	Baxter et al. 2020	Mouse	0
prps1a	ribose-phosphate pyrophosphokinase 1 isoform X1	pigmentation variation	Baxter et al. 2020	Zebrafish	prps1a = iridophore decreased amount; retinal pigmented epithelium decreased thickness; yolk iridophore decreased amount / prps1b = eye decreased pigmentation; eye iridophore decreased amount; yolk iridophore decreased amount
prpsap1	Phosphoribosyl pyrophosphate synthase-associated protein 1 (EC 2.7.6.1) (Zgc:91845) (Zgc:91845 protein)	guanine synthesis in iridophores	Higdon et al. 2013	NO	0
prtfdc1	Hypoxanthine phosphoribosyltransferase	guanine synthesis in iridophores	Higdon et al. 2013	NO	0
psat1	Phosphoserine aminotransferase (EC 2.6.1.52)	guanine synthesis in iridophores	Higdon et al. 2013	NO	0
psen1	presenilin-1 isoform X2	pigmentation variation	Baxter et al. 2020	Zebrafish	Trunk melanocyte decreased amount; melanocyte spatial pattern, abnormal
psen2	presenilin-2	pigmentation variation	Baxter et al. 2020	Zebrafish	Trunk melanocyte decreased amount; melanocyte spatial pattern, abnormal
psenen	gamma-secretase subunit PEN-2	pigmentation variation	Baxter et al. 2020	Zebrafish	Pigment cell decreased amount
psph	phosphoserine phosphatase (EC 3.1.3.3) (O-phosphoserine phosphohydrolase)	guanine synthesis in iridophores	Higdon et al. 2013	NO	0
ptch1	protein patched homolog 1	pigmentation variation	Baxter et al. 2020	Zebrafish	Pigment cell decreased amount
ptch2	protein patched homolog 1	pigmentation variation	Baxter et al. 2020	Zebrafish	Pigment cell decreased amount; retinal pigmented epithelium displaced, abnormal
pten	phosphatidylinositol 3,4,5-trisphosphate 3-phosphatase and dual-specificity protein phosphatase PTEN	pigmentation variation	Baxter et al. 2020	Mouse	Hyperpigmentation, Ptentm1Hwu/Ptentm1Hwu; Tg(Tyr-cre)1Lru/0 (conditional)
ptena	phosphatase and tensin homolog A isoform X1	pigmentation variation	Baxter et al. 2020	Zebrafish	0
ptpn11	tyrosine-protein phosphatase non-receptor type 11 isoform b	pigmentation variation	Baxter et al. 2020	Mouse	Abnormal melanocyte morphology, reduced number, Ptpn11tm1.1Wbm/ Ptpn11tm1.1Wbm; H2afvTg(Wnt1-cre)11Rth/0 (conditional)
ptpn11a	tyrosine-protein phosphatase non-receptor type 11	pigmentation variation	Baxter et al. 2020	Zebrafish	Melanocyte decreased amount; melanocyte mislocalised
ptpn21	tyrosine-protein phosphatase non-receptor type 21 isoform X2	pigmentation variation	Baxter et al. 2020	Zebrafish	Melanocyte mislocalised
ptpn6	tyrosine-protein phosphatase non-receptor type 6	pigmentation variation	Baxter et al. 2020	Zebrafish	0
pts	6-pyruvoyltetrahydropterin synthase	pteridine synthesis	Braasch et al., 2007, McLean et al. 2016	NO	0
pxdn	peroxidasin homolog	pigmentation variation	Baxter et al. 2020	Zebrafish	0
qdpr	quinoid dihydropteridine reductase	pteridine synthesis	McLean et al. 2016	NO	0
rab11a	ras-related protein Rab-11A	pigmentation variation	Baxter et al. 2020	Zebrafish	Melanosome transport decreased rate
rab11b	ras-related protein Rab-11B	pigmentation variation	Baxter et al. 2020	Mouse	0
rab11bb	RAB11B, member RAS oncogene family, b	pigmentation variation	Baxter et al. 2020	Zebrafish	0
rab17	ras-related protein Rab-17	pigmentation variation	Baxter et al. 2020	Mouse	0
rab1a	ras-related protein Rab-1A	pigmentation variation	Baxter et al. 2020	Mouse	0
rab1aa	RAB1A, member RAS oncogene family a	pigmentation variation	Baxter et al. 2020	Zebrafish	0
rab27a	ras-related protein Rab-27A	pigmentation variation	Baxter et al. 2020	Zebrafish	0
rab32	ras-related protein Rab-32	pigmentation variation	Baxter et al. 2020	Mouse	0
rab32a	ras-related protein Rab-32a	pigmentation variation	Baxter et al. 2020	Zebrafish	0
rab36	ras-related protein Rab-36 isoform X1	pigmentation variation	Baxter et al. 2020	Zebrafish	0
rab38	ras-related protein Rab-38	pigmentation variation	Baxter et al. 2020	Mouse	Diluted coat color, abnormal eye pigmentation, chocolate (cht)
rab38b	ras-related protein Rab-38	pigmentation variation	Baxter et al. 2020	Zebrafish	0
rab3a	ras-related protein Rab-3A	pigmentation variation	Baxter et al. 2020	Mouse	0
rab3aa	RAB3A, member RAS oncogene family, a	pigmentation variation	Baxter et al. 2020	Zebrafish	0
rab3ip	rab-3A-interacting protein	pigmentation variation	Baxter et al. 2020	Zebrafish	Melanosome transport decreased rate
rab44	uncharacterized protein rab44	pigmentation variation	Baxter et al. 2020	Zebrafish	0
rab6a	ras-related protein Rab-6A isoform 2	pigmentation variation	Baxter et al. 2020	Zebrafish	0
rab7	RAB7, member RAS oncogene family	pigmentation variation	Baxter et al. 2020	Zebrafish	0
rab7	ras-related protein Rab-7a	pigmentation variation	Baxter et al. 2020	Zebrafish	0
rab8a	ras-related protein Rab-8A	pigmentation variation	Baxter et al. 2020	Zebrafish	Injection of Rab8[T22N] mutation impacts melanosome transport time, PMID: 17574030
rab9	ras-related protein Rab-9A isoform X1	pigmentation variation	Baxter et al. 2020	Mouse	0
rab9a	ras-related protein Rab-9A	pigmentation variation	Baxter et al. 2020	Zebrafish	0
rabggta	geranylgeranyl transferase type-2 subunit alpha	pigmentation variation	Baxter et al. 2020	Zebrafish	0
rac1	ras-related C3 botulinum toxin substrate 1 isoform 2	pigmentation variation	Baxter et al. 2020	Mouse	Skin morphology alterations; Abnormal skin pigmentation, white spotting, gray coat with progressive loss of hair, abnormal skin physiology, Rac1tm1Brak/ Rac1tm1Brak; Tg(KRT5-cre)5132Jlj/0 (conditional)
rac1a	ras-related C3 botulinum toxin substrate 1	pigmentation variation	Baxter et al. 2020	Zebrafish	0
rad21	double-strand-break repair protein rad21 homolog	pigmentation variation	Baxter et al. 2020	Mouse	0
rad21a	double-strand-break repair protein rad21 homolog A	pigmentation variation	Baxter et al. 2020	Zebrafish	Melanocyte mislocalised
rad50	DNA repair protein RAD50	pigmentation variation	Baxter et al. 2020	Zebrafish	0
radil	ras-associating and dilute domain-containing protein	pigmentation variation	Baxter et al. 2020	Zebrafish	Iridophore decreased pigmentation; xanthophore decreased pigmentation
raf1	v-raf-1 murine leukemia viral oncogene homolog 1	melanin synthesis	McLean et al. 2016	NO	0
raf1a	Raf-1 proto-oncogene, serine/threonine kinase a	pigmentation variation	Baxter et al. 2020	Zebrafish	0
rag1	V(D)J recombination-activating protein 1	pigmentation variation	Baxter et al. 2020	Zebrafish	0
rapgef2	rap guanine nucleotide exchange factor 2 isoform X10	pigmentation variation	Baxter et al. 2020	Zebrafish	0
raph1	ras-associated and pleckstrin homology domains-containing protein 1 isoform X7	pigmentation variation	Baxter et al. 2020	Mouse	Belly spot, decreased melanocyte cell number at E14.5, Raph1tm1.1Makr/Raph1tm1.1Makr; Tmem163Tg(ACTB-cre)2Mrt/0; Tg(Dct-LacZ)A12Jkn/ Tg(Dct-LacZ)A12Jkn (conditional)
raph1a	ras-associated and pleckstrin homology domains-containing protein 1 isoform X2	pigmentation variation	Baxter et al. 2020	Zebrafish	0
rara	retinoic acid receptor alpha	carotenoid metabolism	McLean et al. 2016	NO	0
rarb	retinoic acid receptor beta	carotenoid metabolism	McLean et al. 2016	NO	0
rarg	retinoic acid receptor gamma	carotenoid metabolism	McLean et al. 2016	NO	0
rax	retinal homeobox protein Rx	pigmentation variation	Baxter et al. 2020	Mouse	0
rb1	retinoblastoma-associated protein	pigmentation variation	Baxter et al. 2020	Zebrafish	Melanocyte area, abnormal
rbp1	retinol binding protein 1	carotenoid metabolism	McLean et al. 2016	NO	0
rbp2	retinol binding protein 2	carotenoid metabolism	McLean et al. 2016	NO	0
rbp3	retinol binding protein 3	carotenoid metabolism	McLean et al. 2016	NO	0
rbp4	retinol binding protein 4	carotenoid metabolism	McLean et al. 2016	NO	0
rbp5	retinol binding protein 5	carotenoid metabolism	McLean et al. 2016	NO	0
rbpj	recombining binding protein suppressor of hairless isoform 3	pigmentation variation	Baxter et al. 2020	Mouse	Diluted coat color, almost complete hair whitening interspersed with black hairs to produce gray coat, Rbpjtm1Hon/Rbpjtm1Hon; Tg(Tyr-cre)2Lru/0 (conditional)
rbpja	recombination signal binding protein for immunoglobulin kappa J region a	pigmentation variation	Baxter et al. 2020	Zebrafish	0
rdh10	retinol dehydrogenase 10 (all-trans)	carotenoid metabolism	McLean et al. 2016	NO	0
rdh12	retinol dehydrogenase 12 (all-trans/9-cis/11-cis)	carotenoid metabolism	McLean et al. 2016	NO	0
rdh14	retinol dehydrogenase 14 (all-trans/9-cis/11-cis)	carotenoid metabolism	McLean et al. 2016	NO	0
rdh16	retinol dehydrogenase 16 (all-trans)	carotenoid metabolism	McLean et al. 2016	NO	0
rdh5	retinol dehydrogenase 5 (11-cis/9-cis)	carotenoid metabolism	McLean et al. 2016	NO	0
rdh8	retinol dehydrogenase 8 (all-trans)	carotenoid metabolism	McLean et al. 2016	NO	0
recql4	ATP-dependent DNA helicase Q4	pigmentation variation	Baxter et al. 2020	Zebrafish	0
rest	RE1-silencing transcription factor	pigmentation variation	Baxter et al. 2020	Zebrafish	0
retsat	retinol saturase (all-trans-retinol 1314-reductase)	carotenoid metabolism	McLean et al. 2016	NO	0
rev3l	DNA polymerase zeta catalytic subunit isoform X1	pigmentation variation	Baxter et al. 2020	Zebrafish	0
rhbdf2	inactive rhomboid protein 2 isoform 1	pigmentation variation	Baxter et al. 2020	Mouse	Hair follicle alterations; Abnormal hair shaft melanin granule; "A few tapered ends protrude only a short distance out of the hair shaft. The shafts generally lack hair cells and contain only irregular melanin granules," curly bare
ric8b	synembryn-B	pigmentation variation	Baxter et al. 2020	Zebrafish	Melanocyte irregular spatial pattern; trunk melanocyte aggregated, abnormal; trunk decreased pigmentation
rilp	RILP-like protein 1 isoform X1	pigmentation variation	Baxter et al. 2020	Zebrafish	0
rit1	GTP-binding protein Rit1	pigmentation variation	Baxter et al. 2020	Zebrafish	0
rlbp1	retinaldehyde binding protein 1	carotenoid metabolism	McLean et al. 2016	NO	0
rnf2	E3 ubiquitin-protein ligase RING2	pigmentation variation	Baxter et al. 2020	Zebrafish	Melanocyte increased branchiness; xanthophore decreased branchiness; xanthophore decreased size
rnf41	E3 ubiquitin-protein ligase NRDP1	pigmentation variation	Baxter et al. 2020	Zebrafish	Melanocyte decreased amount
rpe65	retinal pigment epithelium-specific protein 65kDa	carotenoid metabolism	McLean et al. 2016	NO	0
rpgr	X-linked retinitis pigmentosa GTPase regulator isoform 3	pigmentation variation	Baxter et al. 2020	Mouse	0
rpgra	X-linked retinitis pigmentosa GTPase regulator, partial	pigmentation variation	Baxter et al. 2020	Zebrafish	rpgrb = pigment granule aggregation in cell center delayed, abnormal
rpia	ribose-5-phosphate isomerase (EC 5.3.1.6)	guanine synthesis in iridophores	Higdon et al. 2013	NO	0
rpl24	60S ribosomal protein L24	pigmentation variation	Baxter et al. 2020	Zebrafish	0
rpl27a	60S ribosomal protein L27a	pigmentation variation	Baxter et al. 2020	Zebrafish	0
rpl38	60S ribosomal protein L38	pigmentation variation	Baxter et al. 2020	Zebrafish	0
rps14	40S ribosomal protein S14	pigmentation variation	Baxter et al. 2020	Zebrafish	Pigmentation delayed
rps19	40S ribosomal protein S19	pigmentation variation	Baxter et al. 2020	Zebrafish	0
rps20	40S ribosomal protein S20	pigmentation variation	Baxter et al. 2020	Zebrafish	0
rps6	40S ribosomal protein S6	pigmentation variation	Baxter et al. 2020	Zebrafish	0
rps7	40S ribosomal protein S7	pigmentation variation	Baxter et al. 2020	Zebrafish	0
rtf1	RNA polymerase-associated protein RTF1 homolog	pigmentation variation	Baxter et al. 2020	Zebrafish	Melanocyte melanosome decreased pigmentation
ruvbl2	ruvB-like 2	pigmentation variation	Baxter et al. 2020	Zebrafish	0
rx3	retinal homeobox protein Rx3	pigmentation variation	Baxter et al. 2020	Zebrafish	Melanosome localization disrupted; retinal pigmented epithelium quality, abnormal
rxra	retinoid X receptor alpha	carotenoid metabolism	McLean et al. 2016	NO	0
rxrab	retinoic acid receptor RXR-alpha-B isoform X1	pigmentation variation	Baxter et al. 2020	Zebrafish	0
rxrb	retinoid X receptor beta	carotenoid metabolism	McLean et al. 2016	NO	0
samd9	Sterile alpha motif domain-containing protein 9 (SAM domain-containing protein 9)	pigmentation variation	Baxter et al. 2020	Human	Hyperpigmentation, reflective of adrenal insufficiency
sash1	SAM and SH3 domain-containing protein 1 isoform X4	pigmentation variation	Baxter et al. 2020	Mouse	0
sash1a	SAM and SH3 domain-containing protein 1 isoform X2	pigmentation variation	Baxter et al. 2020	Zebrafish	0
scarb1	scavenger receptor class B member 1	carotenoid metabolism	McLean et al. 2016	NO	0
scarb2	lysosome membrane protein 2	carotenoid metabolism	Baxter et al. 2020	Mouse	0
scarb2a	lysosome membrane protein 2a	carotenoid metabolism	Baxter et al. 2020	Zebrafish	Melanocyte quality, abnormal; trunk decreased pigmentation
scn1lab	sodium channel protein type 2 subunit alpha isoform X3	pigmentation variation	Baxter et al. 2020	Zebrafish	Whole organism increased pigmentation
scube2	signal peptide, CUB and EGF-like domain-containing protein 2 isoform X3	pigmentation variation	Baxter et al. 2020	Zebrafish	Melanocyte irregular spatial pattern; melanocyte morphology, abnormal
sdc2	syndecan-2 precursor	pigmentation variation	Baxter et al. 2020	Zebrafish	Pigmentation decreased occurrence, abnormal
sdc4	syndecan-4 precursor	pigmentation variation	Baxter et al. 2020	Zebrafish	Melanocyte differentiation disrupted, abnormal; melanocyte decreased amount, abnormal
sdf4	45 kDa calcium-binding protein precursor	pigmentation variation	Baxter et al. 2020	Zebrafish	Whole organism degree of pigmentation, abnormal
sema4c	semaphorin-4C precursor	pigmentation variation	Baxter et al. 2020	Zebrafish	0
sf3b1	splicing factor 3B subunit 1 isoform X2	pigmentation variation	Baxter et al. 2020	Zebrafish	Melanocyte differentiation disrupted
sfpq	splicing factor, proline- and glutamine-rich	pigmentation variation	Baxter et al. 2020	Zebrafish	Pigmentation process quality, abnormal
sfrp4	secreted frizzled-related sequence protein 4 precursor	pigmentation variation	Baxter et al. 2020	Mouse	Fewer melanocytes in skin when sFRP4 protein overexpressed in mouse skin by adenovirus infection; sFRP4 normally secreted by keratinocytes, downregulates WNT signaling, prevents melanocyte differentiation, PMID: 28337220
sgpl1	sphingosine-1-phosphate lyase 1	pigmentation variation	Baxter et al. 2020	Zebrafish	0
sgsm2	small G protein signaling modulator 2 isoform X1	pigmentation variation	Baxter et al. 2020	Zebrafish	0
sh3bp4	SH3-domain binding protein 4 isoform X1	pigmentation variation	Baxter et al. 2020	Zebrafish	0
sh3pxd2a	SH3 and PX domain-containing protein 2A isoform X2	pigmentation variation	Baxter et al. 2020	Mouse	0
sh3pxd2aa	SH3 and PX domain-containing protein 2A isoform X1	pigmentation variation	Baxter et al. 2020	Zebrafish	Trunk melanocyte decreased amount
shh	sonic hedgehog protein precursor	pigmentation variation	Baxter et al. 2020	Mouse	0
shha	sonic hedgehog protein precursor	pigmentation variation	Baxter et al. 2020	Zebrafish	Caudal fin melanocyte mislocalised
shmt2	glycine hydroxymethyltransferase (EC 2.1.2.1)	guanine synthesis in iridophores	Higdon et al. 2013	NO	0
shoc2	leucine-rich repeat protein SHOC-2	pigmentation variation	Baxter et al. 2020	Zebrafish	0
shroom2	protein Shroom2 isoform 2	pigmentation variation	Baxter et al. 2020	Mouse	0
shroom2a	protein Shroom2 isoform X1	pigmentation variation	Baxter et al. 2020	Zebrafish	0
si:ch211-261p9.4	uncharacterized protein C3orf38 homolog isoform X1	pigmentation variation	Baxter et al. 2020	Zebrafish	0
si:dkey-242e21.4	protein C8orf37 homolog	pigmentation variation	Baxter et al. 2020	Zebrafish	Melanosome transport delayed, abnormal
sik2	serine/threonine-protein kinase SIK2 isoform X2	pigmentation variation	Baxter et al. 2020	Mouse	Darkened coat color, brown (agouti-like) hair on the dorsal region and slightly darker hair on ventral region when compared with Ay/a mice
sik2a	serine/threonine-protein kinase SIK2a isoform 1	pigmentation variation	Baxter et al. 2020	Zebrafish	0
six6	homeobox protein SIX6	pigmentation variation	Baxter et al. 2020	Mouse	0
six6b	homeobox protein SIX6b	pigmentation variation	Baxter et al. 2020	Zebrafish	Pigmentation process quality, abnormal
skiv2l2		pigmentation variation	Baxter et al. 2020	Mouse	0
slc12a2	solute carrier family 12 member 2 isoform 1	pigmentation variation	Baxter et al. 2020	Zebrafish	Pigment cell quality, abnormal
slc16a2	monocarboxylate transporter 8	pigmentation variation	Baxter et al. 2020	Zebrafish	Whole organism decreased pigmentation, abnormal
slc17a5	sialin	pigmentation variation	Baxter et al. 2020	Zebrafish	0
slc17a6	vesicular glutamate transporter 2 isoform 1	pigmentation variation	Baxter et al. 2020	Mouse	0
slc17a6b	vesicular glutamate transporter 2.1 isoform 2	pigmentation variation	Baxter et al. 2020	Zebrafish	Pigmentation process quality, abnormal
slc22a7	solute carrier family 22 member 7	pigmentation variation	Baxter et al. 2020	Mouse	0
slc22a7b.1	solute carrier family 22 member 7b.1	pigmentation variation	Baxter et al. 2020	Zebrafish	Melanocyte quality, abnormal
slc24a5	solute carrier family 24 member 5	melanin synthesis	McLean et al. 2016	developmental pigmentation	0
slc29a3	equilibrative nucleoside transporter 3, partial	pigmentation variation	Baxter et al. 2020	Zebrafish	0
slc2a1	solute carrier family 2, facilitated glucose transporter member 1	pigmentation variation	Baxter et al. 2020	Mouse	0
slc2a11	Solute carrier family 2, facilitated glucose transporter member 11 (Glucose transporter type 11) (GLUT-11)	pigmentation variation	Baxter et al. 2020	Human	0
slc2a11b	solute carrier family 2, facilitated glucose transporter member 11b	pigmentation variation	Baxter et al. 2020	Zebrafish	Xanthophore absent
slc2a15a	Solute carrier family 2 member 15a	guanine synthesis in iridophores	Higdon et al. 2013	NO	0
slc2a1a	solute carrier family 2, facilitated glucose transporter member 1a	pigmentation variation	Baxter et al. 2020	Zebrafish	slc2a1a = whole organism decreased pigmentation, abnormal / slc2a1b = whole organism decreased pigmentation, abnormal
slc30a4	zinc transporter 4 isoform X1	pigmentation variation	Baxter et al. 2020	Zebrafish	0
slc31a1	high affinity copper uptake protein 1	pigmentation variation	Baxter et al. 2020	Zebrafish	0
slc36a1	proton-coupled amino acid transporter 1	pigmentation variation	Baxter et al. 2020	Zebrafish	0
slc40a1	solute carrier family 40 member 1	pigmentation variation	Baxter et al. 2020	Zebrafish	Eye decreased pigmentation; trunk decreased pigmentation
slc45a2	membrane-associated transporter protein	pigmentation variation	Baxter et al. 2020	Zebrafish	Melanocyte decreased pigmentation; melanocyte absent; melanocyte decreased pigmentation; retinal pigmented epithelium unpigmented, abnormal; whole organism colorless; whole organism decreased pigmentation
slc7a11	cystine/glutamate transporter	pigmentation variation	Baxter et al. 2020	Zebrafish	0
slc7a5	large neutral amino acids transporter small subunit 1	pigmentation variation	Baxter et al. 2020	Zebrafish	0
smarca4	transcription activator BRG1 isoform X5	pigmentation variation	Baxter et al. 2020	Mouse	PMID: 28431046, white spotting, Smarca4 Mos6/+; Sox10 LacZ/+ double heterozygous mice show synergistic increase in white spotting, also neural crest-specific KO causes melanoblast reduction Smarca4tm1.2Pcn; Tg(SOX10-cre)1Wdr (conditional)
smarca4a	transcription activator BRG1 isoform X1	pigmentation variation	Baxter et al. 2020	Zebrafish	Melanocyte decreased amount; retinal pigmented epithelium decreased pigmentation; whole organism decreased pigmentation
smarca5	SWI/SNF-related matrix-associated actin-dependent regulator of chromatin subfamily A member 5	pigmentation variation	Baxter et al. 2020	Zebrafish	0
smarcal1	SWI/SNF-related matrix-associated actin-dependent regulator of chromatin subfamily A-like protein 1	pigmentation variation	Baxter et al. 2020	Zebrafish	0
smarcd1	SWI/SNF-related matrix-associated actin-dependent regulator of chromatin subfamily D member 1	pigmentation variation	Baxter et al. 2020	Zebrafish	Melanocyte decreased amount
smchd1	structural maintenance of chromosomes flexible hinge domain-containing protein 1	pigmentation variation	Baxter et al. 2020	Zebrafish	0
smo	smoothened homolog precursor	pigmentation variation	Baxter et al. 2020	Zebrafish	Caudal fin melanocyte mislocalised
smtlb	somatolactin beta precursor	pigmentation variation	Baxter et al. 2020	Zebrafish	Melanosome aggregation; recombinant protein induced melanosome aggregation in a concentration-dependent manner; PMID: 16259984
snai2	zinc finger protein SNAI2	pigmentation variation	Baxter et al. 2020	Zebrafish	0
snap29	synaptosomal-associated protein 29	pigmentation variation	Baxter et al. 2020	Zebrafish	Pigmentation disrupted
snrpc	U1 small nuclear ribonucleoprotein C	pigmentation variation	Baxter et al. 2020	Zebrafish	Whole organism decreased pigmentation
sox10	transcription factor SOX-10	pigmentation variation	Baxter et al. 2020	Zebrafish	Melanocyte decreased amount; pigment cell irregular spatial pattern; xanthophore morphology, abnormal
sox18	transcription factor Sox-18	pigmentation variation	Baxter et al. 2020	Zebrafish	0
sox2	transcription factor Sox-2	pigmentation variation	Baxter et al. 2020	Zebrafish	0
sox5	transcription factor SOX-5 isoform X3	pigmentation variation	Baxter et al. 2020	Zebrafish	0
sox9	transcription factor SOX-9	pigmentation variation	Baxter et al. 2020	Mouse	Diluted coat color, white spotting, Tg(Dct-SOX9)aCeb, transgenic (two lines generated)
sox9a	transcription factor SOX-9a	pigmentation variation	Baxter et al. 2020	Zebrafish	sox9a = iridophore decreased amount; melanocyte increased size, abnormal / sox9b = iridophore decreased amount; melanocyte increased size, abnormal
spag9	C-Jun-amino-terminal kinase-interacting protein 4 isoform X1	pigmentation variation	Baxter et al. 2020	Mouse	Diluted coat color, pale skin
spag9a	C-Jun-amino-terminal kinase-interacting protein 4 isoform X7	pigmentation variation	Baxter et al. 2020	Zebrafish	0
spire1	protein spire homolog 1 isoform X5	pigmentation variation	Baxter et al. 2020	Mouse	No obvious pigmentation phenotype in KO mice. PMID: 24345451
spire1a	protein spire homolog 1	pigmentation variation	Baxter et al. 2020	Zebrafish	0
spire2	protein spire homolog 2 isoform X1	pigmentation variation	Baxter et al. 2020	Zebrafish	0
spr	Sepiapterin reductase	pteridine synthesis	Braasch et al., 2007, McLean et al. 2016	NO	0
spred1	sprouty-related, EVH1 domain-containing protein 1	pigmentation variation	Baxter et al. 2020	Zebrafish	0
src	proto-oncogene tyrosine-protein kinase Src isoform X1	pigmentation variation	Baxter et al. 2020	Zebrafish	0
srm	spermidine synthase	pigmentation variation	Baxter et al. 2020	Zebrafish	Integument pigmentation disrupted; melanophore stripe decreased width; melanophore stripe patchy; integument xanthophore mislocalised
st3gal5	lactosylceramide alpha-2,3-sialyltransferase	pigmentation variation	Baxter et al. 2020	Zebrafish	0
star	steroidogenic acute regulatory protein, mitochondrial precursor	pigmentation variation	Baxter et al. 2020	Zebrafish	0
stard3	star-related lipid transfer protein 3	carotenoid metabolism	Bandara & Lintig 2022	0	0
stim1	stromal interaction molecule 1 isoform 2 precursor	pigmentation variation	Baxter et al. 2020	Mouse	0
stim1a	stromal interaction molecule 1 isoform X1	pigmentation variation	Baxter et al. 2020	Zebrafish	stim1a = PMID: 29311116, KD reduces melanin content and melanophore pigmentation (melanoblast and melanophore number/location normal) / stim1b = no influence pigmentation
stk11	serine/threonine-protein kinase STK11	pigmentation variation	Baxter et al. 2020	Zebrafish	0
stx12	syntaxin-12 isoform X1	pigmentation variation	Baxter et al. 2020	Zebrafish	0
stx17	syntaxin-17 isoform X1	pigmentation variation	Baxter et al. 2020	Zebrafish	0
stx3	syntaxin-3 isoform C	pigmentation variation	Baxter et al. 2020	Mouse	0
stx3a	syntaxin-3 isoform X3	pigmentation variation	Baxter et al. 2020	Zebrafish	0
stxbp1	syntaxin-binding protein 1 isoform b	pigmentation variation	Baxter et al. 2020	Mouse	0
stxbp1a	syntaxin-binding protein 1a	pigmentation variation	Baxter et al. 2020	Zebrafish	stxbp1a = whole organism increased pigmentation / stxbp1b = whole organism increased pigmentation
sufu	suppressor of fused homolog	pigmentation variation	Baxter et al. 2020	Zebrafish	0
sulf1	extracellular sulfatase Sulf-1 precursor	pigmentation variation	Baxter et al. 2020	Zebrafish	Lateral larval melanophore stripe has fewer parts of type melanocyte
sult1a1	sulfotransferase family 1A member 1	carotenoid metabolism	McLean et al. 2016	NO	0
supt5	transcription elongation factor SPT5 isoform X1	pigmentation variation	Baxter et al. 2020	Mouse	0
supt5h	transcription elongation factor SPT5 isoform X1	pigmentation variation	Baxter et al. 2020	Zebrafish	Melanocyte decreased amount; whole organism decreased pigmentation
supt6	transcription elongation factor SPT6	pigmentation variation	Baxter et al. 2020	Mouse	0
supt6h	transcription elongation factor SPT6 isoform X1	pigmentation variation	Baxter et al. 2020	Zebrafish	Pigmentation process quality, abnormal
sybl1	vesicle-associated membrane protein 7	pigmentation variation	Baxter et al. 2020	Zebrafish	0
sytl2	synaptotagmin-like protein 2 isoform 9	pigmentation variation	Baxter et al. 2020	Mouse	0
sytl2a	synaptotagmin-like protein 2 isoform X1	pigmentation variation	Baxter et al. 2020	Zebrafish	0
szt2	protein SZT2	pigmentation variation	Baxter et al. 2020	Zebrafish	0
taco1	translational activator of cytochrome c oxidase 1	pigmentation variation	Baxter et al. 2020	Zebrafish	0
taf4	transcription initiation factor TFIID subunit 4 isoform X1	pigmentation variation	Baxter et al. 2020	Mouse	Melanocyte growth defects, Taf4tm1Idvd/Taf4tm1Idvd; Tg(KRT14-cre/ERT2)1Ipc/0 (conditional) mice show "invasive melanocytic tumors" upon treatment with the mutagen DMBA, PMID: 17626060
taf4a	transcription initiation factor TFIID subunit 4 isoform X2	pigmentation variation	Baxter et al. 2020	Zebrafish	0
tbc1d10a	TBC1 domain family member 10A	pigmentation variation	Baxter et al. 2020	Mouse	0
tbc1d10ab	TBC1 domain family member 10A	pigmentation variation	Baxter et al. 2020	Zebrafish	0
tbc1d10b		pigmentation variation	Baxter et al. 2020	Zebrafish	0
tbcd	tubulin-specific chaperone D	pigmentation variation	Baxter et al. 2020	Zebrafish	Whole organism degree of pigmentation, abnormal
tbx10		pigmentation variation	Baxter et al. 2020	Zebrafish	0
tbx15	T-box transcription factor TBX15	pigmentation variation	Baxter et al. 2020	Zebrafish	0
tbx19	T-box-containing protein TBXT isoform X1	pigmentation variation	Baxter et al. 2020	Zebrafish	0
tcf7	transcription factor 7	melanin synthesis	McLean et al. 2016	NO	0
tcf7l1	transcription factor 7-like 1	melanin synthesis	McLean et al. 2016	NO	0
tcf7l2	transcription factor 7-like 2	melanin synthesis	McLean et al. 2016	NO	0
tenm3	teneurin-3	pigmentation variation	Baxter et al. 2020	Zebrafish	Pigment accumulation process quality, abnormal
terf1	telomeric repeat-binding factor 1 isoform X2	pigmentation variation	Baxter et al. 2020	Zebrafish	0
terf2	telomeric repeat-binding factor 2 isoform X1	pigmentation variation	Baxter et al. 2020	Mouse	K5-Terf2 transgenic, PubMed:16142233, hyperpigmented skin in sun-exposed areas
terf2ip	telomeric repeat-binding factor 2-interacting protein 1 isoform X1	pigmentation variation	Baxter et al. 2020	Zebrafish	0
terfa	telomeric repeat-binding factor 2 isoform X1	pigmentation variation	Baxter et al. 2020	Zebrafish	0
tert	telomerase reverse transcriptase	pigmentation variation	Baxter et al. 2020	Zebrafish	0
tet2	methylcytosine dioxygenase TET2	pigmentation variation	Baxter et al. 2020	Zebrafish	Pigmentation process quality, abnormal, in combination with tet3
tet3	methylcytosine dioxygenase TET3 isoform 1	pigmentation variation	Baxter et al. 2020	Zebrafish	Pigmentation process quality, abnormal, in combination with tet2
tfap2a	transcription factor AP-2-alpha isoform 2	pigmentation variation	Baxter et al. 2020	Zebrafish	Melanocyte absent; melanocyte differentiation disrupted; melanocyte pigment granule decreased amount; pigmentation disrupted; retinal pigmented epithelium mislocalised
tfap2c	transcription factor AP-2 gamma isoform X2	pigmentation variation	Baxter et al. 2020	Zebrafish	Melanocyte absent
tfap2e	transcription factor AP-2-epsilon isoform X1	pigmentation variation	Baxter et al. 2020	Zebrafish	Melanocyte differentiation disrupted; melanocyte pigment granule decreased amount
tfpi2	tissue factor pathway inhibitor 2 precursor	pigmentation variation	Baxter et al. 2020	Zebrafish	Whole organism decreased pigmentation
tgfbr2	TGF-beta receptor type-2 isoform 2 precursor	pigmentation variation	Baxter et al. 2020	Mouse	PMID: 20144786, Graying in mice with melanocyte-specific KO, TGFBRIIfx/fx; Dctcre/cre mice (conditional), ectopic pigmented melanocytes with dendritic morphology
tgfbr2a	TGF-beta receptor type-2	pigmentation variation	Baxter et al. 2020	Zebrafish	0
thra	thyroid hormone receptor alpha isoform 1	pigmentation variation	Baxter et al. 2020	Mouse	0
thraa	thyroid hormone receptor alpha-A isoform X1	pigmentation variation	Baxter et al. 2020	Zebrafish	Whole organism decreased pigmentation
tinf2	TERF1-interacting nuclear factor 2 isoform X1	pigmentation variation	Baxter et al. 2020	Zebrafish	0
tjp1	tight junction protein ZO-1 isoform X13	pigmentation variation	Baxter et al. 2020	Mouse	0
tjp1a	tight junction protein ZO-1 isoform X1	pigmentation variation	Baxter et al. 2020	Zebrafish	Iridophore structure, abnormal; melanocyte decreased amount; melanophore stripe broken; xanthophore displaced to melanophore stripe
tlcd3b	ceramide synthase isoform X1	pigmentation variation	Baxter et al. 2020	Mouse	0
tlcd3ba		pigmentation variation	Baxter et al. 2020	Zebrafish	tlcd3ba = pigment cell decreased amount
tln1	talin-1 isoform X1	pigmentation variation	Baxter et al. 2020	Zebrafish	0
tmprss6		pigmentation variation	Baxter et al. 2020	Zebrafish	Whole organism decreased pigmentation
tp53	cellular tumor antigen p53 isoform 1	pigmentation variation	Baxter et al. 2020	Zebrafish	Pigmentation sporadic, abnormal
tp63	tumor protein 63 isoform alpha 1	pigmentation variation	Baxter et al. 2020	Zebrafish	0
tpcn2	two pore channel protein 2	pigmentation variation	Baxter et al. 2020	Zebrafish	Eye decreased pigmentation; trunk decreased pigmentation
traf6	TNF receptor-associated factor 6	pigmentation variation	Baxter et al. 2020	Zebrafish	0
trappc6a	trafficking protein particle complex subunit 6A isoform b	pigmentation variation	Baxter et al. 2020	Mouse	Irregular coat pigmentation, abnormal melanosome morphology, abnormal retinal pigmentation
trim32	E3 ubiquitin-protein ligase TRIM32	pigmentation variation	Baxter et al. 2020	Zebrafish	Melanosome transport delayed
trim33	E3 ubiquitin-protein ligase TRIM33 isoform X1	pigmentation variation	Baxter et al. 2020	Zebrafish	Iridophore degree of pigmentation, abnormal; iridophore increased amount; iridophore irregular spatial pattern
trp53	cellular tumor antigen p53 isoform a	pigmentation variation	Baxter et al. 2020	Mouse	Darkened coat color, abnormal digit and footpad pigmentation, increased tail pigmentation
trp63	tumor protein 63 isoform a	pigmentation variation	Baxter et al. 2020	Mouse	0
trpm1	transient receptor potential cation channel subfamily M member 1 isoform 2	pigmentation variation	Baxter et al. 2020	Mouse	0
trpm1b	transient receptor potential cation channel, subfamily M, member 1b isoform X1	pigmentation variation	Baxter et al. 2020	Zebrafish	0
trpm7	transient receptor potential cation channel subfamily M member 7	pigmentation variation	Baxter et al. 2020	Zebrafish	Melanocyte colorless; melanocyte differentiation disrupted; melanocyte irregular spatial pattern; melanocyte melanosome malformed
tsc1	hamartin isoform X1	pigmentation variation	Baxter et al. 2020	Mouse	0
tsc1a	hamartin isoform X1	pigmentation variation	Baxter et al. 2020	Zebrafish	0
tsc2	tuberin isoform X4	pigmentation variation	Baxter et al. 2020	Zebrafish	0
tshr	thyrotropin receptor precursor	pigmentation variation	Baxter et al. 2020	Zebrafish	In mutation causing constitutive tshr activation, melanocyte decreased amount; xanthophore increased amount; xanthophore differentiation abnormal / in hypomorphic allele, opposite observed (increased melanocytes, decreased xanthophores)
tspan36	tetraspanin 36	pigmentation variation	Baxter et al. 2020	Zebrafish	Melanophore stripe irregular spatial pattern; melanocyte decreased cellular motility; melanocyte confluent with xanthophore
ttc8	tetratricopeptide repeat protein 8	pigmentation variation	Baxter et al. 2020	Zebrafish	pigmentation disrupted; eye lighter in figure image
tuba8l3	tubulin, alpha 8 like 3	pigmentation variation	Baxter et al. 2020	Zebrafish	Melanocyte quality, abnormal; pigment cell irregular spatial pattern; pigment cell decreased amount
txndc15	thioredoxin domain containing 15	pteridine synthesis	McLean et al. 2016	NO	0
txndc17	Thioredoxin domain containing 17	pteridine synthesis	(Braasch et al., 2007)	NO	0
txnrd1	thioredoxin reductase 1, cytoplasmic isoform 2	pigmentation variation	Baxter et al. 2020	Mouse	Melanocyte-specific knockout model (Txnrd1mel -/-) shows ventral spotting, hypopigmentation of tail, ears, and paws, and increased sensitivity to UV irradiation, PMID: 35031135
tyms	thymidylate synthase	pigmentation variation	Baxter et al. 2020	Zebrafish	Melanocyte quality, abnormal; retinal pigmented epithelium quality, abnormal
tyr	tyrosinase	melanin synthesis	McLean et al. 2016	pigmentation	0
tyrp1	tyrosinase-related protein 1	melanin synthesis	McLean et al. 2016	pigmentation	0
tyrp1a	5,6-dihydroxyindole-2-carboxylic acid oxidase isoform X2	pigmentation variation	Baxter et al. 2020	Zebrafish	tyrp1a = melanocyte colorless; retinal pigmented epithelium brown, abnormal; melanocyte melanosome decreased amount / tyrp1b = dermis melanocyte decreased size, abnormal; melanocyte brown, abnormal; retinal pigmented epithelium brown, abnormal
ubxn4	UBX domain-containing protein 4	pigmentation variation	Baxter et al. 2020	Zebrafish	Melanophore stripe disorganized; melanocyte differentiation delayed
uchl3	ubiquitin carboxyl-terminal hydrolase isozyme L3	pigmentation variation	Baxter et al. 2020	Zebrafish	Pigmentation decreased occurrence
uqcrfs1	cytochrome b-c1 complex subunit Rieske, mitochondrial	pigmentation variation	Baxter et al. 2020	Zebrafish	0
usb1	U6 snRNA phosphodiesterase isoform X1	pigmentation variation	Baxter et al. 2020	Zebrafish	Pigmentation process quality, abnormal
usf2	upstream stimulatory factor 2	pigmentation variation	Baxter et al. 2020	Zebrafish	0
usp10	ubiquitin carboxyl-terminal hydrolase 10 isoform X3	pigmentation variation	Baxter et al. 2020	Zebrafish	Pigmentation decreased occurrence
usp13	ubiquitin carboxyl-terminal hydrolase 13	pigmentation variation	Baxter et al. 2020	Zebrafish	Pigmentation decreased occurrence
usp20	ubiquitin carboxyl-terminal hydrolase 20 isoform X1	pigmentation variation	Baxter et al. 2020	Zebrafish	Pigmentation decreased occurrence
usp28	ubiquitin carboxyl-terminal hydrolase 28 isoform X3	pigmentation variation	Baxter et al. 2020	Zebrafish	Pigmentation decreased occurrence
usp3	ubiquitin carboxyl-terminal hydrolase 3	pigmentation variation	Baxter et al. 2020	Zebrafish	Pigmentation decreased occurrence
usp36	ubiquitin carboxyl-terminal hydrolase 36	pigmentation variation	Baxter et al. 2020	Zebrafish	Pigmentation decreased occurrence
usp43	ubiquitin carboxyl-terminal hydrolase 43 isoform 2	pigmentation variation	Baxter et al. 2020	Mouse	0
usp43a	ubiquitin carboxyl-terminal hydrolase 43a	pigmentation variation	Baxter et al. 2020	Zebrafish	Pigmentation decreased occurrence
usp45	ubiquitin carboxyl-terminal hydrolase 45 isoform X1	pigmentation variation	Baxter et al. 2020	Zebrafish	Pigmentation decreased occurrence
usp48	ubiquitin carboxyl-terminal hydrolase 48	pigmentation variation	Baxter et al. 2020	Zebrafish	Pigmentation decreased occurrence
usp53	inactive ubiquitin carboxyl-terminal hydrolase 53 isoform X2	pigmentation variation	Baxter et al. 2020	Mouse	0
usp53a		pigmentation variation	Baxter et al. 2020	Zebrafish	Pigmentation decreased occurrence
usp7	ubiquitin carboxyl-terminal hydrolase 7 isoform X3	pigmentation variation	Baxter et al. 2020	Zebrafish	Pigmentation decreased occurrence
usp9	probable ubiquitin carboxyl-terminal hydrolase FAF-X isoform X1	pigmentation variation	Baxter et al. 2020	Zebrafish	0
usp9x	probable ubiquitin carboxyl-terminal hydrolase FAF-X isoform X1	pigmentation variation	Baxter et al. 2020	Mouse	0
uvrag	UV radiation resistance-associated gene protein	pigmentation variation	Baxter et al. 2020	Zebrafish	Morphilno kd causes reduced pigmented melanocytes; PMID: 30061422
uvssa	UV-stimulated scaffold protein A isoform X1	pigmentation variation	Baxter et al. 2020	Zebrafish	0
uxt	protein UXT	pigmentation variation	Baxter et al. 2020	Zebrafish	Whole organism decreased pigmentation
vac14	protein VAC14 homolog isoform X1	pigmentation variation	Baxter et al. 2020	Zebrafish	0
vamp7	vesicle-associated membrane protein 7 isoform 1	pigmentation variation	Baxter et al. 2020	Mouse	0
vangl1	vang-like protein 1	pigmentation variation	Baxter et al. 2020	Zebrafish	0
vdac1	voltage-dependent anion-selective channel protein 1	pigmentation variation	Baxter et al. 2020	Zebrafish	0
vdac1	Voltage-dependent anion-selective channel protein 1	pigmentation variation	Baxter et al. 2020	Human	0
vdr	vitamin D3 receptor	pigmentation variation	Baxter et al. 2020	Mouse	0
vdrb	vitamin D3 receptor B	pigmentation variation	Baxter et al. 2020	Zebrafish	Whole organism decreased pigmentation
vps11	vacuolar protein sorting-associated protein 11 homolog	pigmentation variation	Baxter et al. 2020	Zebrafish	Eye decreased pigmentation; head iridophore decreased amount; head melanocyte decreased pigmentation; melanocyte melanosome aggregated, abnormal; melanophore stripe melanosome morphology, abnormal
vps18	vacuolar protein sorting-associated protein 18 homolog	pigmentation variation	Baxter et al. 2020	Zebrafish	Integument pigment granule sparse, abnormal; iridophore decreased amount; melanocyte decreased amount; trunk decreased pigmentation
vps33a	vacuolar protein sorting-associated protein 33A	pigmentation variation	Baxter et al. 2020	Zebrafish	0
vps39	vam6/Vps39-like protein	pigmentation variation	Baxter et al. 2020	Zebrafish	Integument melanocyte colorless; retinal pigmented epithelium melanocyte colorless
wash1	WASH complex subunit 1	pigmentation variation	Baxter et al. 2020	Zebrafish	0
washc1	WASH complex subunit 1 isoform X1	pigmentation variation	Baxter et al. 2020	Mouse	0
wdpcp	WD repeat-containing and planar cell polarity effector protein fritz homolog	pigmentation variation	Baxter et al. 2020	Zebrafish	Pigment cell quality, abnormal
wdr73	WD repeat-containing protein 73	pigmentation variation	Baxter et al. 2020	Zebrafish	Whole organism decreased pigmentation
wif1	wnt inhibitory factor 1 precursor	pigmentation variation	Baxter et al. 2020	Zebrafish	0
wipi1	WD repeat domain phosphoinositide-interacting protein 1	pigmentation variation	Baxter et al. 2020	Zebrafish	0
wnt1	protein Wnt-1 isoform X1	pigmentation variation	Baxter et al. 2020	Zebrafish	0
wnt10b	wingless-type MMTV integration site family member 10B	melanin synthesis	McLean et al. 2016	NO	0
wnt11	wingless-type MMTV integration site family member 11	melanin synthesis	McLean et al. 2016	NO	0
wnt16	wingless-type MMTV integration site family member 16	melanin synthesis	McLean et al. 2016	NO	0
wnt2b	wingless-type MMTV integration site family member 2B	melanin synthesis	McLean et al. 2016	NO	0
wnt3	wingless-type MMTV integration site family member 3	melanin synthesis	McLean et al. 2016	NO	0
wnt3a	protein Wnt-3a isoform X1	pigmentation variation	Baxter et al. 2020	Zebrafish	0
wnt4	wingless-type MMTV integration site family member 4	melanin synthesis	McLean et al. 2016	NO	0
wnt5a	wingless-type MMTV integration site family member 5A	melanin synthesis	McLean et al. 2016	NO	0
wnt5b	wingless-type MMTV integration site family member 5B	melanin synthesis	McLean et al. 2016	NO	0
wnt6	wingless-type MMTV integration site family member 6	melanin synthesis	McLean et al. 2016	NO	0
wnt7a	wingless-type MMTV integration site family member 7A	melanin synthesis	McLean et al. 2016	NO	0
wnt7aa	wingless-type MMTV integration site family, member 7Aa	pigmentation variation	Baxter et al. 2020	Zebrafish	0
wnt8a	wingless-type MMTV integration site family member 8A	melanin synthesis	McLean et al. 2016	NO	0
wnt9a	wingless-type MMTV integration site family member 9A	melanin synthesis	McLean et al. 2016	NO	0
wrap53	telomerase Cajal body protein 1	pigmentation variation	Baxter et al. 2020	Zebrafish	0
wrn	Werner syndrome ATP-dependent helicase	pigmentation variation	Baxter et al. 2020	Zebrafish	0
xdh	Xanthine dehydrogenase	pteridine synthesis	Braasch et al., 2007, McLean et al. 2016	NO	0
xpa	DNA repair protein complementing XP-A cells	pigmentation variation	Baxter et al. 2020	Zebrafish	0
xpc	DNA repair protein complementing XP-C cells	pigmentation variation	Baxter et al. 2020	Zebrafish	0
ywhae	14-3-3 protein epsilon	pigmentation variation	Baxter et al. 2020	Mouse	Belly spot, 14-3-3?fl/fl/14-3-3??/?/Wnt1-Cre+ (conditional); conditional KO of Ywhae causes white spotting, larger spots in ko along with Ywhaz, PMID: 27001213
ywhae1	tyrosine 3-monooxygenase/tryptophan 5-monooxygenase activation protein, epsilon polypeptide 1	pigmentation variation	Baxter et al. 2020	Zebrafish	0
ywhaz	14-3-3 protein zeta/delta	pigmentation variation	Baxter et al. 2020	Zebrafish	0
yy1	transcriptional repressor protein YY1	pigmentation variation	Baxter et al. 2020	Mouse	Gray hair, melanocyte-specific KO, Yy1f/f; Tyr-Cre (conditional), visible soon after birth, loss of melanocyte development, PMID: 22570637
yy1a	transcriptional repressor protein YY1a	pigmentation variation	Baxter et al. 2020	Zebrafish	0
zbtb17	zinc finger and BTB domain-containing protein 17 isoform X2	pigmentation variation	Baxter et al. 2020	Zebrafish	0
zdhhc21	palmitoyltransferase ZDHHC21	pigmentation variation	Baxter et al. 2020	Zebrafish	0
zeb2	zinc finger E-box-binding homeobox 2	pigmentation variation	Baxter et al. 2020	Mouse	Hypopigmentation, developmental loss of hair pigmentation, Zeb2fl/fl; Tyr::Cre (conditional), a.k.a. Zfhx1b; PMID: 24769727
zeb2a	zinc finger E-box-binding homeobox 2 isoform X2	pigmentation variation	Baxter et al. 2020	Zebrafish	0
zic2	zinc finger protein ZIC 2	pigmentation variation	Baxter et al. 2020	Mouse	Belly spot, kumba (Ku)
zic2a	zinc finger protein ZIC 2a	pigmentation variation	Baxter et al. 2020	Zebrafish	zic2a = melanoblast aggregated, abnormal; melanocyte migration decreased process quality; xanthophore differentiation decreased process quality / zic2b = melanoblast aggregated, abnormal; melanocyte migration decreased process quality; xanthophore differentiation decreased process quality
zmpste24	CAAX prenyl protease 1 homolog	pigmentation variation	Baxter et al. 2020	Zebrafish	0
