# Supplementary material for: Pigments, Chromatophore Structure, and Gene Expression Underlying Colour Polytypy of a Panamanian Poison Frog
Source: Mol Ecol. 2025 Dec 22;35(1):e70214. doi: 10.1111/mec.70214 (PMC12745852; doi:10.1111/mec.70214)
Supplement: Supplementary file 1 — Data S1: mec70214‐sup‐0001‐Supinfo.zip. [file MEC-35-e70214-s001.zip › mec70214-sup-0006-SupMat6.xlsx]

## Sheet: SupMat6
	PC1	PC2	PC3	PC4	PC5	PC6	PC7	PC8	PC9	PC10	Dataset
B2	-0.0992685	0.641175	-0.758369	0.0206684	0.0590693	-0.00109383					spectral
S1V	-0.482245	0.201437	0.201781	-0.768293	-0.13236	0.279917					spectral
S1B	-0.508264	-0.0955982	-0.0432103	0.522176	-0.546557	0.399085					spectral
S1G	-0.139942	-0.668328	-0.523922	-0.170535	0.358409	0.318937					spectral
S1Y	0.488696	-0.195655	-0.294883	-0.322021	-0.728795	-0.0331666					spectral
S1R	0.49076	0.232885	0.144375	0.0620561	0.143764	0.81213					spectral
CAA.Jc	0.408851	0.0485107	-0.000789982	0.126559	0.0288636	0.202765	-0.51658	0.0513922	0.667506	-0.239713	pattern
CAA.Jt	0.382612	-0.0583609	0.0832642	0.285863	0.270077	0.39669	-0.104748	-0.575111	-0.430899	0.0620328	pattern
CAA.C	-0.339005	0.321725	0.133445	0.331269	0.285715	-0.0967604	0.355801	-0.42586	0.4903	0.121164	pattern
CAA.PT	0.310219	-0.420362	-0.109987	-0.283657	-0.163128	0.308273	0.636653	-0.117997	0.305791	-0.0100169	pattern
CAA.Asp	0.0915291	-0.173484	0.950158	-0.148762	0.117269	-0.0859362	0.0236976	0.120283	0.0189621	0.00828218	pattern
VCA.MS	-0.359508	-0.336158	-0.0610379	-0.179099	0.321712	-0.0344974	-0.0734535	-0.217304	-0.0345956	-0.750631	pattern
VCA.MSL	0.332174	-0.16378	-0.190389	0.253239	0.664444	-0.304579	0.220194	0.422169	-0.0288892	0.0256528	pattern
BSA.BML	0.365325	0.0483789	-0.081047	-0.366418	-0.0481511	-0.701028	-0.0984629	-0.464778	0.0352147	0.0515262	pattern
BSA.BMDmax	0.0580258	0.568194	-0.0347646	-0.63066	0.41	0.309018	0.04887	0.0868221	-0.0362109	0.00432517	pattern
BSA.BMS	-0.300826	-0.467891	-0.112294	-0.248463	0.298038	0.0940918	-0.351748	-0.0886239	0.172963	0.597546	pattern
Xantopterin_skin	0.0260853	-0.881665	0.167408	0.0483565	-0.417424	0.116803	pigments				pigments
Adonirubin	0.368775	-0.273015	-0.150592	0.245836	0.708309	0.431537	pigments				pigments
Cantaxanthin	0.410007	0.0850507	-0.14956	0.246026	-0.210663	-0.277917	pigments				pigments
All_transretinal_skin	0.38214	-0.250403	0.0317102	-0.545479	0.303872	-0.590072	pigments				pigments
X23_Dihydroxy_23_didehydro_caroten4one_skin	0.258867	0.186883	0.932939	0.00652715	0.0439707	0.110144	pigments				pigments
Astaxanthine_skin	0.409419	0.0855587	-0.0365591	0.346485	-0.218298	0.103556	pigments				pigments
X14apobeta_carotenal_ISO2_skin	0.382175	0.165871	-0.197227	-0.622338	-0.310712	0.540564	pigments				pigments
Alloxanthin_skin	0.41048	0.0918394	-0.123741	0.267863	-0.203	-0.244223	pigments				pigments
xanthophore	-0.633947	-0.0652293	-0.770621								histology
melanophore	-0.53117	0.760962	0.372552								histology
iridophore	-0.562112	-0.645509	0.517057								histology
