# Supplementary material for: Pigments, Chromatophore Structure, and Gene Expression Underlying Colour Polytypy of a Panamanian Poison Frog
Source: Mol Ecol. 2025 Dec 22;35(1):e70214. doi: 10.1111/mec.70214 (PMC12745852; doi:10.1111/mec.70214)
Supplement: Supplementary file 1 — Data S1: mec70214‐sup‐0001‐Supinfo.zip. [file MEC-35-e70214-s001.zip › mec70214-sup-0007-SupMat7.xlsx]

## Sheet: Tabelle1
Hs_BP_ID	Description	GeneRatio	BgRatio	RichFactor	FoldEnrich	zScore	pvalue	p.adjust	qvalue	geneID	geneID_symbol	Count	Tissue	Cluster
GO:0019886	antigen processing and presentation of exogenous peptide antigen via MHC class II	0.010989	31/19160	0.258065	6.79192	6.41391	1.52e-05	0.032537	0.0308504	b2m/cd74/ctsd/ctsf/ctsl/dnm2/hla-drb5/lgmn	B2M/CD74/CTSD/CTSF/CTSL/DNM2/HLA-DRB5/LGMN	8	skin	1
GO:0002478	antigen processing and presentation of exogenous peptide antigen	0.0123626	41/19160	0.219512	5.77727	6.08562	1.85e-05	0.032537	0.0308504	b2m/cd74/ctsd/ctsf/ctsl/dnm2/hla-drb5/lgmn/tap2	B2M/CD74/CTSD/CTSF/CTSL/DNM2/HLA-DRB5/LGMN/TAP2	9	skin	1
GO:0048251	elastic fiber assembly	0.00686813	11/19160	0.454545	11.963	7.22803	2.98e-05	0.032537	0.0308504	atp7a/col3a1/ltbp4/myh11/tnxb	ATP7A/COL3A1/LTBP4/MYH11/TNXB	5	skin	1
GO:0000075	cell cycle checkpoint signaling	0.0288462	205/19160	0.102439	2.69606	4.85202	3.75e-05	0.032537	0.0308504	brca2/camsap3/cdc14b/chmp4c/dgkz/eif2ak4/eme2/ercc6/fbxo6/foxn3/gigyf2/lcmt1/lto1/mad1l1/pidd1/rad9a/rpa2/spc25/spdl1/uimc1/wdr76	BRCA2/CAMSAP3/CDC14B/CHMP4C/DGKZ/EIF2AK4/EME2/ERCC6/FBXO6/FOXN3/GIGYF2/LCMT1/LTO1/MAD1L1/PIDD1/RAD9A/RPA2/SPC25/SPDL1/UIMC1/WDR76	21	skin	1
GO:0002495	antigen processing and presentation of peptide antigen via MHC class II	0.010989	35/19160	0.228571	6.0157	5.90243	3.95e-05	0.032537	0.0308504	b2m/cd74/ctsd/ctsf/ctsl/dnm2/hla-drb5/lgmn	B2M/CD74/CTSD/CTSF/CTSL/DNM2/HLA-DRB5/LGMN	8	skin	1
GO:0016236	macroautophagy	0.0425824	373/19160	0.0831099	2.18734	4.60223	4.1e-05	0.032537	0.0308504	atg7/atp6v0d2/atp6v1b1/atp6v1c2/casp3/chmp4c/ctsd/dnajc16/emc6/exoc4/fbxo30/gabarapl1/gpsm1/nipsnap3a/ogt/pacs2/pik3c2b/qsox1/rab19/rufy4/sesn1/sirt1/spata5l1/tom1/trim13/tspo/ulk1/vps16/vti1a/zfyve1/znrf1	ATG7/ATP6V0D2/ATP6V1B1/ATP6V1C2/CASP3/CHMP4C/CTSD/DNAJC16/EMC6/EXOC4/FBXW7/GABARAPL1/GPSM1/NIPSNAP3A/OGT/PACS2/PIK3C2B/QSOX1/RAB19/RUFY4/SESN1/SIRT1/AFG2B/TOM1/TRIM13/TSPO/ULK1/VPS16/VTI1A/ZFYVE1/ZNRF1	31	skin	1
GO:0002504	antigen processing and presentation of peptide or polysaccharide antigen via MHC class II	0.010989	37/19160	0.216216	5.69053	5.67558	6.07e-05	0.0389609	0.0369413	b2m/cd74/ctsd/ctsf/ctsl/dnm2/hla-drb5/lgmn	B2M/CD74/CTSD/CTSF/CTSL/DNM2/HLA-DRB5/LGMN	8	skin	1
GO:0010165	response to X-ray	0.00961539	28/19160	0.25	6.57967	5.87183	6.54e-05	0.0389609	0.0369413	brca2/casp3/ercc6/thbd/xrcc4/xrcc5/xrcc6	BRCA2/CASP3/ERCC6/THBD/XRCC4/XRCC5/XRCC6	7	skin	1
GO:0031570	DNA integrity checkpoint signaling	0.021978	141/19160	0.113475	2.98652	4.70515	9.27e-05	0.0421314	0.0399474	brca2/camsap3/cdc14b/dgkz/eif2ak4/eme2/ercc6/fbxo6/foxn3/gigyf2/lto1/pidd1/rad9a/rpa2/uimc1/wdr76	BRCA2/CAMSAP3/CDC14B/DGKZ/EIF2AK4/EME2/ERCC6/FBXO6/FOXN3/GIGYF2/LTO1/PIDD1/RAD9A/RPA2/UIMC1/WDR76	16	skin	1
GO:0000819	sister chromatid segregation	0.0302198	235/19160	0.093617	2.46388	4.48731	9.61e-05	0.0421314	0.0399474	actb/cenpi/cep97/chmp4c/dis3l2/eml3/hsp70/kif2c/lcmt1/lsm14a/mad1l1/ncapd3/ncapg2/ppp1cc/sirt1/smc2/spc25/spdl1/stag1/tacc3/top2a/uhrf1	ACTB/CENPI/CEP97/CHMP4C/DIS3L2/EML3/HSPA1A/KIF2C/LCMT1/LSM14A/MAD1L1/NCAPD3/NCAPG2/PPP1CC/SIRT1/SMC2/SPC25/SPDL1/STAG1/TACC3/TOP2A/UHRF1	22	skin	1
GO:0019884	antigen processing and presentation of exogenous antigen	0.0123626	50/19160	0.18	4.73736	5.25879	9.72e-05	0.0421314	0.0399474	b2m/cd74/ctsd/ctsf/ctsl/dnm2/hla-drb5/lgmn/tap2	B2M/CD74/CTSD/CTSF/CTSL/DNM2/HLA-DRB5/LGMN/TAP2	9	skin	1
GO:0030198	extracellular matrix organization	0.0384615	342/19160	0.0818713	2.15475	4.28231	0.000123006	0.0444967	0.0421901	abi3bp/adamtsl4/adamtsl5/atp7a/col15a1/col1a1/col1a2/col3a1/col4a1/col4a2/col5a2/col6a1/eln/fgfr4/kif9/lama2/lamb1/lamb2/ltbp4/mmp2/myh11/olfml2a/pomgnt1/postn/ptx3/qsox1/tgfbi/tnxb	ABI3BP/ADAMTSL4/ADAMTSL5/ATP7A/COL15A1/COL1A1/COL1A2/COL3A1/COL4A1/COL4A2/COL5A2/COL6A1/ELN/FGFR4/KIF9/LAMA2/LAMB1/LAMB2/LTBP4/MMP2/MYH11/OLFML2A/POMGNT1/POSTN/PTX3/QSOX1/TGFBI/TNXB	28	skin	1
GO:0043062	extracellular structure organization	0.0384615	343/19160	0.0816327	2.14846	4.26535	0.000129236	0.0444967	0.0421901	abi3bp/adamtsl4/adamtsl5/atp7a/col15a1/col1a1/col1a2/col3a1/col4a1/col4a2/col5a2/col6a1/eln/fgfr4/kif9/lama2/lamb1/lamb2/ltbp4/mmp2/myh11/olfml2a/pomgnt1/postn/ptx3/qsox1/tgfbi/tnxb	ABI3BP/ADAMTSL4/ADAMTSL5/ATP7A/COL15A1/COL1A1/COL1A2/COL3A1/COL4A1/COL4A2/COL5A2/COL6A1/ELN/FGFR4/KIF9/LAMA2/LAMB1/LAMB2/LTBP4/MMP2/MYH11/OLFML2A/POMGNT1/POSTN/PTX3/QSOX1/TGFBI/TNXB	28	skin	1
GO:0045229	external encapsulating structure organization	0.0384615	344/19160	0.0813953	2.14222	4.24845	0.000135747	0.0444967	0.0421901	abi3bp/adamtsl4/adamtsl5/atp7a/col15a1/col1a1/col1a2/col3a1/col4a1/col4a2/col5a2/col6a1/eln/fgfr4/kif9/lama2/lamb1/lamb2/ltbp4/mmp2/myh11/olfml2a/pomgnt1/postn/ptx3/qsox1/tgfbi/tnxb	ABI3BP/ADAMTSL4/ADAMTSL5/ATP7A/COL15A1/COL1A1/COL1A2/COL3A1/COL4A1/COL4A2/COL5A2/COL6A1/ELN/FGFR4/KIF9/LAMA2/LAMB1/LAMB2/LTBP4/MMP2/MYH11/OLFML2A/POMGNT1/POSTN/PTX3/QSOX1/TGFBI/TNXB	28	skin	1
GO:0000077	DNA damage checkpoint signaling	0.0206044	132/19160	0.113636	2.99076	4.56116	0.000149764	0.0444967	0.0421901	brca2/cdc14b/dgkz/eif2ak4/eme2/ercc6/fbxo6/foxn3/gigyf2/lto1/pidd1/rad9a/rpa2/uimc1/wdr76	BRCA2/CDC14B/DGKZ/EIF2AK4/EME2/ERCC6/FBXO6/FOXN3/GIGYF2/LTO1/PIDD1/RAD9A/RPA2/UIMC1/WDR76	15	skin	1
GO:0000070	mitotic sister chromatid segregation	0.0260989	194/19160	0.0979381	2.5776	4.38911	0.000157133	0.0444967	0.0421901	cenpi/cep97/chmp4c/dis3l2/eml3/hsp70/kif2c/lcmt1/lsm14a/mad1l1/ncapd3/ncapg2/ppp1cc/sirt1/smc2/spc25/spdl1/stag1/uhrf1	CENPI/CEP97/CHMP4C/DIS3L2/EML3/HSPA1A/KIF2C/LCMT1/LSM14A/MAD1L1/NCAPD3/NCAPG2/PPP1CC/SIRT1/SMC2/SPC25/SPDL1/STAG1/UHRF1	19	skin	1
GO:0071230	cellular response to amino acid stimulus	0.0164835	91/19160	0.131868	3.4706	4.69488	0.000166648	0.0444967	0.0421901	atp7a/castor2/col1a1/col1a2/col3a1/col4a1/col5a2/col6a1/fyn/mmp2/sesn1/slc38a9	ATP7A/CASTOR2/COL1A1/COL1A2/COL3A1/COL4A1/COL5A2/COL6A1/FYN/MMP2/SESN1/SLC38A9	12	skin	1
GO:0042770	signal transduction in response to DNA damage	0.0260989	195/19160	0.0974359	2.56438	4.36365	0.000168053	0.0444967	0.0421901	brca2/cd44/cd74/cdc14b/dgkz/eif2ak4/eme2/ercc6/fbxo6/foxn3/gigyf2/lto1/myo6/pidd1/rad9a/rpa2/sirt1/uimc1/wdr76	BRCA2/CD44/CD74/CDC14B/DGKZ/EIF2AK4/EME2/ERCC6/FBXO6/FOXN3/GIGYF2/LTO1/MYO6/PIDD1/RAD9A/RPA2/SIRT1/UIMC1/WDR76	19	skin	1
GO:0048880	sensory system development	0.0732759	426/19160	0.0798122	3.29569	7.54874	1.25e-09	5.27e-06	4.72e-06	aldh1a3/arsg/bax/bmp4/clic4/col8a1/col8a2/cpamd8/crygn/cyp1b1/dio3/dzank1/efemp1/ephb2/fzd5/itgam/krt12/lpcat1/mertk/myom1/nkd1/nr2e3/pde6a/pdgfra/prom1/ret/slc44a4/slc4a5/tbx2/ush1c/wnt16/wnt6/wnt9a/wnt9b	ALDH1A3/ARSG/BAX/BMP4/CLIC4/COL8A1/COL8A2/CPAMD8/CRYGN/CYP1B1/DIO3/DZANK1/EFEMP1/EPHB2/FZD5/ITGAM/KRT12/LPCAT1/MERTK/MYOM1/NKD1/NR2E3/PDE6A/PDGFRA/PROM1/RET/SLC44A4/SLC4A5/TBX2/USH1C/WNT16/WNT6/WNT9A/WNT9B	34	skin	2
GO:0150063	visual system development	0.0711207	419/19160	0.0787589	3.2522	7.34326	3.07e-09	6.49e-06	5.81e-06	aldh1a3/arsg/bax/bmp4/clic4/col8a1/col8a2/cpamd8/crygn/cyp1b1/dio3/dzank1/efemp1/ephb2/fzd5/itgam/krt12/lpcat1/mertk/myom1/nkd1/nr2e3/pde6a/pdgfra/prom1/ret/slc4a5/tbx2/ush1c/wnt16/wnt6/wnt9a/wnt9b	ALDH1A3/ARSG/BAX/BMP4/CLIC4/COL8A1/COL8A2/CPAMD8/CRYGN/CYP1B1/DIO3/DZANK1/EFEMP1/EPHB2/FZD5/ITGAM/KRT12/LPCAT1/MERTK/MYOM1/NKD1/NR2E3/PDE6A/PDGFRA/PROM1/RET/SLC4A5/TBX2/USH1C/WNT16/WNT6/WNT9A/WNT9B	33	skin	2
GO:0001654	eye development	0.0689655	415/19160	0.0771084	3.18405	7.08621	8.93e-09	1.26e-05	1.13e-05	aldh1a3/arsg/bax/bmp4/clic4/col8a1/col8a2/cpamd8/crygn/cyp1b1/dio3/dzank1/efemp1/ephb2/fzd5/krt12/lpcat1/mertk/myom1/nkd1/nr2e3/pde6a/pdgfra/prom1/ret/slc4a5/tbx2/ush1c/wnt16/wnt6/wnt9a/wnt9b	ALDH1A3/ARSG/BAX/BMP4/CLIC4/COL8A1/COL8A2/CPAMD8/CRYGN/CYP1B1/DIO3/DZANK1/EFEMP1/EPHB2/FZD5/KRT12/LPCAT1/MERTK/MYOM1/NKD1/NR2E3/PDE6A/PDGFRA/PROM1/RET/SLC4A5/TBX2/USH1C/WNT16/WNT6/WNT9A/WNT9B	32	skin	2
GO:0043010	camera-type eye development	0.0625	365/19160	0.0794521	3.28082	6.93087	2.34e-08	2.48e-05	2.22e-05	aldh1a3/arsg/bax/bmp4/clic4/col8a1/col8a2/crygn/cyp1b1/dio3/efemp1/ephb2/fzd5/krt12/lpcat1/mertk/myom1/nr2e3/pde6a/pdgfra/prom1/ret/slc4a5/tbx2/ush1c/wnt16/wnt6/wnt9a/wnt9b	ALDH1A3/ARSG/BAX/BMP4/CLIC4/COL8A1/COL8A2/CRYGN/CYP1B1/DIO3/EFEMP1/EPHB2/FZD5/KRT12/LPCAT1/MERTK/MYOM1/NR2E3/PDE6A/PDGFRA/PROM1/RET/SLC4A5/TBX2/USH1C/WNT16/WNT6/WNT9A/WNT9B	29	skin	2
GO:0090596	sensory organ morphogenesis	0.0538793	286/19160	0.0874126	3.60954	7.00464	3.48e-08	2.94e-05	2.63e-05	aldh1a3/bax/bmp4/col8a1/col8a2/cyp26b1/dio3/dzank1/efemp1/ephb2/fzd5/hpn/itga8/lrig3/nkd1/nr2e3/ntn1/pls1/prom1/slc44a4/tbx2/tbx3/ush1c/wnt16/wnt9a	ALDH1A3/BAX/BMP4/COL8A1/COL8A2/CYP26B1/DIO3/DZANK1/EFEMP1/EPHB2/FZD5/HPN/ITGA8/LRIG3/NKD1/NR2E3/NTN1/PLS1/PROM1/SLC44A4/TBX2/TBX3/USH1C/WNT16/WNT9A	25	skin	2
GO:0033627	cell adhesion mediated by integrin	0.0280172	89/19160	0.146067	6.03158	7.4952	2.2e-07	0.000154661	0.000138519	ccl21/cyp1b1/itga4/itga8/itga9/itgam/itgb7/itgbl1/mmrn1/podxl/ptpn11/ret/vcam1	CCL21/CYP1B1/ITGA4/ITGA8/ITGA9/ITGAM/ITGB7/ITGBL1/MMRN1/PODXL/PTPN11/RET/VCAM1	13	skin	2
GO:0051897	positive regulation of phosphatidylinositol 3-kinase/protein kinase B signal transduction	0.0409483	194/19160	0.0979381	4.04417	6.71356	2.71e-07	0.0001633	0.000146257	angpt1/calcr/ccl21/ccr7/cpn1/eng/insrr/mertk/myoc/pdgfd/pdgfra/reln/ret/ror2/sema3e/tek/tmem100/trem2/wnt16	ANGPT1/CALCR/CCL21/CCR7/CPNE1/ENG/INSRR/MERTK/MYOC/PDGFD/PDGFRA/RELN/RET/ROR2/SEMA3E/TEK/TMEM100/TREM2/WNT16	19	skin	2
GO:0048562	embryonic organ morphogenesis	0.0517241	300/19160	0.08	3.30345	6.33489	3.4e-07	0.000179767	0.000161005	aldh1a3/bmp4/c2cd3/dync2i1/efemp1/eng/ephb2/fzd5/hoxa5/hoxc9/hoxd3/hpn/itga8/lrig3/ntn1/pdgfra/pls1/slc44a4/tbx15/tbx2/tbx3/ush1c/wnt16/wnt9b	ALDH1A3/BMP4/C2CD3/DYNC2I1/EFEMP1/ENG/EPHB2/FZD5/HOXA5/HOXC9/HOXD3/HPN/ITGA8/LRIG3/NTN1/PDGFRA/PLS1/SLC44A4/TBX15/TBX2/TBX3/USH1C/WNT16/WNT9B	24	skin	2
GO:0048592	eye morphogenesis	0.0366379	168/19160	0.10119	4.17847	6.51866	7.26e-07	0.000340557	0.000305015	aldh1a3/bax/bmp4/col8a1/col8a2/dio3/dzank1/efemp1/ephb2/fzd5/nkd1/nr2e3/prom1/tbx2/ush1c/wnt16/wnt9a	ALDH1A3/BAX/BMP4/COL8A1/COL8A2/DIO3/DZANK1/EFEMP1/EPHB2/FZD5/NKD1/NR2E3/PROM1/TBX2/USH1C/WNT16/WNT9A	17	skin	2
GO:0050920	regulation of chemotaxis	0.0409483	216/19160	0.087963	3.63226	6.12903	1.41e-06	0.000593499	0.000531558	adgra2/c7/ccl21/ccr7/cmklr1/dusp3/hspb1/il16/ntf3/pdgfd/pdgfra/pigf/pkd2/plxna3/s1pr1/slamf1/slc8b1/smoc2/trem2	ADGRA2/CXCL10/CCL21/CCR7/CMKLR1/DUSP3/HSPB1/IL16/NTF3/PDGFD/PDGFRA/PGF/PRKD2/PLXNA3/S1PR1/SLAMF1/SLC8B1/SMOC2/TREM2	19	skin	2
GO:0051896	regulation of phosphatidylinositol 3-kinase/protein kinase B signal transduction	0.0474138	282/19160	0.0780142	3.22145	5.92044	1.6e-06	0.000613965	0.000549888	angpt1/calcr/ccl21/ccr7/cpn1/eng/insrr/lox/mertk/myoc/pdgfd/pdgfra/reln/ret/ror2/sema3e/serpine2/tek/tmem100/trem2/wnt16/xdh	ANGPT1/CALCR/CCL21/CCR7/CPNE1/ENG/INSRR/LOX/MERTK/MYOC/PDGFD/PDGFRA/RELN/RET/ROR2/SEMA3E/SERPINE2/TEK/TMEM100/TREM2/WNT16/XDH	22	skin	2
GO:0006935	chemotaxis	0.0646552	474/19160	0.0632911	2.61349	5.60361	1.82e-06	0.000639644	0.000572887	ackr4/adgra2/angpt1/bmp4/c7/ccl21/ccr7/cmklr1/dusp3/eng/enpp2/hsd3b7/hspb1/il16/itga9/lox/ntf3/ntn1/pdgfd/pdgfra/pigf/pkd2/plxna3/s1pr1/sema3e/slamf1/slc8b1/smoc2/trem2/vcam1	ACKR4/ADGRA2/ANGPT1/BMP4/CXCL10/CCL21/CCR7/CMKLR1/DUSP3/ENG/ENPP2/HSD3B7/HSPB1/IL16/ITGA9/LOX/NTF3/NTN1/PDGFD/PDGFRA/PGF/PRKD2/PLXNA3/S1PR1/SEMA3E/SLAMF1/SLC8B1/SMOC2/TREM2/VCAM1	30	skin	2
GO:0042330	taxis	0.0646552	476/19160	0.0630252	2.60251	5.5775	1.98e-06	0.000643215	0.000576085	ackr4/adgra2/angpt1/bmp4/c7/ccl21/ccr7/cmklr1/dusp3/eng/enpp2/hsd3b7/hspb1/il16/itga9/lox/ntf3/ntn1/pdgfd/pdgfra/pigf/pkd2/plxna3/s1pr1/sema3e/slamf1/slc8b1/smoc2/trem2/vcam1	ACKR4/ADGRA2/ANGPT1/BMP4/CXCL10/CCL21/CCR7/CMKLR1/DUSP3/ENG/ENPP2/HSD3B7/HSPB1/IL16/ITGA9/LOX/NTF3/NTN1/PDGFD/PDGFRA/PGF/PRKD2/PLXNA3/S1PR1/SEMA3E/SLAMF1/SLC8B1/SMOC2/TREM2/VCAM1	30	skin	2
GO:0050921	positive regulation of chemotaxis	0.0323276	145/19160	0.103448	4.2717	6.22989	2.47e-06	0.000744517	0.000666815	c7/ccl21/ccr7/cmklr1/hspb1/il16/ntf3/pdgfd/pdgfra/pigf/pkd2/s1pr1/slamf1/smoc2/trem2	CXCL10/CCL21/CCR7/CMKLR1/HSPB1/IL16/NTF3/PDGFD/PDGFRA/PGF/PRKD2/S1PR1/SLAMF1/SMOC2/TREM2	15	skin	2
GO:0030198	extracellular matrix organization	0.0517241	342/19160	0.0701754	2.89776	5.57878	3.48e-06	0.000956893	0.000857025	adamtsl3/col22a1/col8a1/col8a2/colec12/colgalt2/cyp1b1/egfl6/eng/fmod/has3/hpn/itga8/lox/loxl2/ndnf/pdgfra/plod2/ramp2/reck/smoc2/sulf1/thsd4/wdr72	ADAMTSL3/COL22A1/COL8A1/COL8A2/COLEC12/COLGALT2/CYP1B1/EGFL6/ENG/FMOD/HAS3/HPN/ITGA8/LOX/LOXL2/NDNF/PDGFRA/PLOD2/RAMP2/RECK/SMOC2/SULF1/THSD4/WDR72	24	skin	2
GO:0043062	extracellular structure organization	0.0517241	343/19160	0.0699708	2.88931	5.5622	3.66e-06	0.000956893	0.000857025	adamtsl3/col22a1/col8a1/col8a2/colec12/colgalt2/cyp1b1/egfl6/eng/fmod/has3/hpn/itga8/lox/loxl2/ndnf/pdgfra/plod2/ramp2/reck/smoc2/sulf1/thsd4/wdr72	ADAMTSL3/COL22A1/COL8A1/COL8A2/COLEC12/COLGALT2/CYP1B1/EGFL6/ENG/FMOD/HAS3/HPN/ITGA8/LOX/LOXL2/NDNF/PDGFRA/PLOD2/RAMP2/RECK/SMOC2/SULF1/THSD4/WDR72	24	skin	2
GO:0045229	external encapsulating structure organization	0.0517241	344/19160	0.0697674	2.88091	5.54569	3.85e-06	0.000956893	0.000857025	adamtsl3/col22a1/col8a1/col8a2/colec12/colgalt2/cyp1b1/egfl6/eng/fmod/has3/hpn/itga8/lox/loxl2/ndnf/pdgfra/plod2/ramp2/reck/smoc2/sulf1/thsd4/wdr72	ADAMTSL3/COL22A1/COL8A1/COL8A2/COLEC12/COLGALT2/CYP1B1/EGFL6/ENG/FMOD/HAS3/HPN/ITGA8/LOX/LOXL2/NDNF/PDGFRA/PLOD2/RAMP2/RECK/SMOC2/SULF1/THSD4/WDR72	24	skin	2
GO:0060348	bone development	0.0387931	217/19160	0.0829493	3.42523	5.66018	6.07e-06	0.00142496	0.00127624	amer1/bmp4/chsy1/cyp26b1/dchs1/eng/evc/ghr/ifitm5/lepr/lox/myoc/p2rx5/pappa2/phex/spns2/sulf1/tek	AMER1/BMP4/CHSY1/CYP26B1/DCHS1/ENG/EVC/GHR/IFITM5/LEPR/LOX/MYOC/P2RX5/PAPPA2/PHEX/SPNS2/SULF1/TEK	18	skin	2
GO:0072006	nephron development	0.0323276	160/19160	0.09375	3.87123	5.74542	8.34e-06	0.00177294	0.00158791	angpt1/bmp4/comt/dchs1/hs3st3a1/pdgfd/pdgfra/podxl/prom1/ret/sulf1/tek/tmem59l/wnt6/wnt9b	ANGPT1/BMP4/COMT/DCHS1/HS3ST3A1/PDGFD/PDGFRA/PODXL/PROM1/RET/SULF1/TEK/TMEM59L/WNT6/WNT9B	15	skin	2
GO:0031589	cell-substrate adhesion	0.0517241	361/19160	0.066482	2.74525	5.27369	8.72e-06	0.00177294	0.00158791	angpt1/arhgap6/ccl21/ccr7/col8a1/coro2b/dusp3/egfl6/fbln2/hoxd3/itga4/itga8/itga9/itgam/itgb7/itgbl1/lyve1/mertk/myoc/ndnf/sema3e/svep1/tek/vcam1	ANGPT1/ARHGAP6/CCL21/CCR7/COL8A1/CORO2B/DUSP3/EGFL6/FBLN2/HOXD3/ITGA4/ITGA8/ITGA9/ITGAM/ITGB7/ITGBL1/LYVE1/MERTK/MYOC/NDNF/SEMA3E/SVEP1/TEK/VCAM1	24	skin	2
GO:0032835	glomerulus development	0.0215517	72/19160	0.138889	5.73515	6.34149	8.81e-06	0.00177294	0.00158791	angpt1/bmp4/comt/pdgfd/pdgfra/podxl/prom1/ret/sulf1/tek	ANGPT1/BMP4/COMT/PDGFD/PDGFRA/PODXL/PROM1/RET/SULF1/TEK	10	skin	2
GO:0043491	phosphatidylinositol 3-kinase/protein kinase B signal transduction	0.0474138	317/19160	0.0694006	2.86577	5.27695	1.06e-05	0.00202937	0.00181757	angpt1/calcr/ccl21/ccr7/cpn1/eng/lox/mertk/myoc/pdgfd/pdgfra/reln/ret/ror2/sema3e/serpine2/tek/tmem100/trem2/wdr72/wnt16/xdh	ANGPT1/CALCR/CCL21/CCR7/CPNE1/ENG/LOX/MERTK/MYOC/PDGFD/PDGFRA/RELN/RET/ROR2/SEMA3E/SERPINE2/TEK/TMEM100/TREM2/WDR72/WNT16/XDH	22	skin	2
GO:0001822	kidney development	0.0474138	322/19160	0.068323	2.82127	5.19225	1.35e-05	0.00247941	0.00222064	amer1/angpt1/aqp2/bax/bmp4/comt/cyp26b1/dchs1/ddc/hs3st3a1/itga8/pdgfd/pdgfra/podxl/prom1/ret/rrm2b/sulf1/tek/tmem59l/wnt6/wnt9b	AMER1/ANGPT1/AQP2/BAX/BMP4/COMT/CYP26B1/DCHS1/DDC/HS3ST3A1/ITGA8/PDGFD/PDGFRA/PODXL/PROM1/RET/RRM2B/SULF1/TEK/TMEM59L/WNT6/WNT9B	22	skin	2
GO:0061138	morphogenesis of a branching epithelium	0.0344828	190/19160	0.0842105	3.47731	5.40624	1.64e-05	0.00289145	0.00258969	bmp4/clic4/dchs1/eng/fzd5/hoxa5/hs3st3a1/nfatc4/sema3e/sulf1/tbx2/tbx3/tmem59l/tnc/wnt6/wnt9b	BMP4/CLIC4/DCHS1/ENG/FZD5/HOXA5/HS3ST3A1/NFATC4/SEMA3E/SULF1/TBX2/TBX3/TMEM59L/TNC/WNT6/WNT9B	16	skin	2
GO:0035924	cellular response to vascular endothelial growth factor stimulus	0.0215517	78/19160	0.128205	5.29399	5.98642	1.82e-05	0.00307067	0.00275019	adgra2/flt4/hspb1/pdgfra/pigf/pkd2/ramp2/smoc2/vcam1/xdh	ADGRA2/FLT4/HSPB1/PDGFRA/PGF/PRKD2/RAMP2/SMOC2/VCAM1/XDH	10	skin	2
GO:0072001	renal system development	0.0474138	332/19160	0.0662651	2.73629	5.02759	2.17e-05	0.00351877	0.00315153	amer1/angpt1/aqp2/bax/bmp4/comt/cyp26b1/dchs1/ddc/hs3st3a1/itga8/pdgfd/pdgfra/podxl/prom1/ret/rrm2b/sulf1/tek/tmem59l/wnt6/wnt9b	AMER1/ANGPT1/AQP2/BAX/BMP4/COMT/CYP26B1/DCHS1/DDC/HS3ST3A1/ITGA8/PDGFD/PDGFRA/PODXL/PROM1/RET/RRM2B/SULF1/TEK/TMEM59L/WNT6/WNT9B	22	skin	2
GO:0007160	cell-matrix adhesion	0.0387931	241/19160	0.0746888	3.08413	5.12927	2.54e-05	0.0039701	0.00355576	arhgap6/ccl21/ccr7/coro2b/dusp3/hoxd3/itga4/itga8/itga9/itgam/itgb7/itgbl1/lyve1/myoc/sema3e/svep1/tek/vcam1	ARHGAP6/CCL21/CCR7/CORO2B/DUSP3/HOXD3/ITGA4/ITGA8/ITGA9/ITGAM/ITGB7/ITGBL1/LYVE1/MYOC/SEMA3E/SVEP1/TEK/VCAM1	18	skin	2
GO:0048593	camera-type eye morphogenesis	0.0280172	137/19160	0.0948905	3.91832	5.40039	2.92e-05	0.00439772	0.00393875	aldh1a3/bax/bmp4/col8a1/col8a2/dio3/ephb2/fzd5/prom1/tbx2/ush1c/wnt16/wnt9a	ALDH1A3/BAX/BMP4/COL8A1/COL8A2/DIO3/EPHB2/FZD5/PROM1/TBX2/USH1C/WNT16/WNT9A	13	skin	2
GO:0048754	branching morphogenesis of an epithelial tube	0.0301724	158/19160	0.0886076	3.65888	5.28688	3.14e-05	0.00456803	0.00409129	bmp4/clic4/dchs1/eng/hoxa5/hs3st3a1/nfatc4/sema3e/tbx2/tbx3/tmem59l/tnc/wnt6/wnt9b	BMP4/CLIC4/DCHS1/ENG/HOXA5/HS3ST3A1/NFATC4/SEMA3E/TBX2/TBX3/TMEM59L/TNC/WNT6/WNT9B	14	skin	2
GO:0001763	morphogenesis of a branching structure	0.0344828	207/19160	0.0772947	3.19174	4.99466	4.7e-05	0.00661511	0.00592471	bmp4/clic4/dchs1/eng/fzd5/hoxa5/hs3st3a1/nfatc4/sema3e/sulf1/tbx2/tbx3/tmem59l/tnc/wnt6/wnt9b	BMP4/CLIC4/DCHS1/ENG/FZD5/HOXA5/HS3ST3A1/NFATC4/SEMA3E/SULF1/TBX2/TBX3/TMEM59L/TNC/WNT6/WNT9B	16	skin	2
GO:0071674	mononuclear cell migration	0.0366379	231/19160	0.0735931	3.03889	4.91141	5.1e-05	0.00695163	0.00622611	c7/ccl21/ccr7/cmklr1/hsd3b7/itga4/itgb7/jam2/mcoln2/pdgfd/ret/ror2/s1pr1/slamf1/slc8b1/spns2/trem2	CXCL10/CCL21/CCR7/CMKLR1/HSD3B7/ITGA4/ITGB7/JAM2/MCOLN2/PDGFD/RET/ROR2/S1PR1/SLAMF1/SLC8B1/SPNS2/TREM2	17	skin	2
GO:0050900	leukocyte migration	0.0517241	405/19160	0.0592593	2.447	4.63669	5.64e-05	0.00730956	0.00654669	c7/ccl21/ccr7/cmklr1/hsd3b7/il16/itga4/itga9/itgb7/jam2/kitlg/lyve1/mcoln2/pdgfd/pigf/plvap/ret/ror2/s1pr1/slamf1/slc8b1/spns2/trem2/vcam1	CXCL10/CCL21/CCR7/CMKLR1/HSD3B7/IL16/ITGA4/ITGA9/ITGB7/JAM2/KITLG/LYVE1/MCOLN2/PDGFD/PGF/PLVAP/RET/ROR2/S1PR1/SLAMF1/SLC8B1/SPNS2/TREM2/VCAM1	24	skin	2
GO:0048568	embryonic organ development	0.0560345	458/19160	0.0567686	2.34415	4.58678	5.71e-05	0.00730956	0.00654669	aldh1a3/bmp4/c2cd3/dync2i1/efemp1/eng/ephb2/flt3lg/fzd5/hoxa5/hoxc9/hoxd3/hpn/itga8/kitlg/lrig3/ntn1/pdgfra/pls1/slc44a4/tbx15/tbx2/tbx3/ush1c/wnt16/wnt9b	ALDH1A3/BMP4/C2CD3/DYNC2I1/EFEMP1/ENG/EPHB2/FLT3LG/FZD5/HOXA5/HOXC9/HOXD3/HPN/ITGA8/KITLG/LRIG3/NTN1/PDGFRA/PLS1/SLC44A4/TBX15/TBX2/TBX3/USH1C/WNT16/WNT9B	26	skin	2
GO:0042472	inner ear morphogenesis	0.0237069	108/19160	0.101852	4.20578	5.26316	6.23e-05	0.00773989	0.00693211	aldh1a3/ephb2/hpn/itga8/lrig3/ntn1/pls1/slc44a4/tbx2/tbx3/ush1c	ALDH1A3/EPHB2/HPN/ITGA8/LRIG3/NTN1/PLS1/SLC44A4/TBX2/TBX3/USH1C	11	skin	2
GO:0072676	lymphocyte migration	0.0237069	110/19160	0.1	4.12931	5.18524	7.37e-05	0.00889837	0.00796969	c7/ccl21/ccr7/hsd3b7/itga4/itgb7/jam2/ret/s1pr1/slc8b1/spns2	CXCL10/CCL21/CCR7/HSD3B7/ITGA4/ITGB7/JAM2/RET/S1PR1/SLC8B1/SPNS2	11	skin	2
GO:0002687	positive regulation of leukocyte migration	0.0280172	152/19160	0.0855263	3.53165	4.9366	8.61e-05	0.0100985	0.00904453	c7/ccl21/ccr7/cmklr1/itga4/jam2/kitlg/lyve1/pdgfd/pigf/plvap/slamf1/trem2	CXCL10/CCL21/CCR7/CMKLR1/ITGA4/JAM2/KITLG/LYVE1/PDGFD/PGF/PLVAP/SLAMF1/TREM2	13	skin	2
GO:0060041	retina development in camera-type eye	0.0301724	174/19160	0.0804598	3.32243	4.84811	9.01e-05	0.0102896	0.00921572	arsg/bax/clic4/cyp1b1/dio3/lpcat1/mertk/nr2e3/pde6a/pdgfra/prom1/ret/slc4a5/ush1c	ARSG/BAX/CLIC4/CYP1B1/DIO3/LPCAT1/MERTK/NR2E3/PDE6A/PDGFRA/PROM1/RET/SLC4A5/USH1C	14	skin	2
GO:0070374	positive regulation of ERK1 and ERK2 cascade	0.0323276	197/19160	0.0761421	3.14414	4.76546	9.54e-05	0.0106052	0.00949835	alkal2/angpt1/bmp4/calcr/ccl21/ccr7/flt4/nod1/pdgfd/pdgfra/pkd2/ptpn11/slamf1/tek/trem2	ALKAL2/ANGPT1/BMP4/CALCR/CCL21/CCR7/FLT4/NOD1/PDGFD/PDGFRA/PRKD2/PTPN11/SLAMF1/TEK/TREM2	15	skin	2
GO:0048839	inner ear development	0.0323276	202/19160	0.0742574	3.06632	4.65102	0.000126235	0.0136723	0.0122453	aldh1a3/bmp4/dchs1/ephb2/hpn/itga8/lhx3/lrig3/ntn1/pls1/ptpn11/slc44a4/tbx2/tbx3/ush1c	ALDH1A3/BMP4/DCHS1/EPHB2/HPN/ITGA8/LHX3/LRIG3/NTN1/PLS1/PTPN11/SLC44A4/TBX2/TBX3/USH1C	15	skin	2
GO:0048806	genitalia development	0.0150862	48/19160	0.145833	6.02191	5.48792	0.000145646	0.0153802	0.013775	bax/mertk/pdgfra/ptpn11/ror2/tbx3/wnt9b	BAX/MERTK/PDGFRA/PTPN11/ROR2/TBX3/WNT9B	7	skin	2
GO:0015695	organic cation transport	0.0237069	120/19160	0.0916667	3.7852	4.82153	0.000161712	0.0164698	0.0147509	adora2a/adra2a/aqp8/comt/serinc5/sfxn1/slc25a42/slc29a3/slc44a4/slc6a9/slc7a7	ADORA2A/ADRA2A/AQP8/COMT/SERINC5/SFXN1/SLC25A42/SLC29A3/SLC44A4/SLC6A9/SLC7A7	11	skin	2
GO:0042596	fear response	0.0150862	49/19160	0.142857	5.89901	5.40924	0.000166419	0.0164698	0.0147509	adra2a/asic1/atp1a2/comt/ephb2/lypd1/npas2	ADRA2A/ASIC1/ATP1A2/COMT/EPHB2/LYPD1/NPAS2	7	skin	2
GO:0048814	regulation of dendrite morphogenesis	0.0172414	65/19160	0.123077	5.08223	5.19356	0.000167661	0.0164698	0.0147509	dpysl5/ephb2/kndc1/nfatc4/nsmf/rap2a/reln/tbc1d24	DPYSL5/EPHB2/KNDC1/NFATC4/NSMF/RAP2A/RELN/TBC1D24	8	skin	2
GO:0060326	cell chemotaxis	0.0431034	330/19160	0.0606061	2.50261	4.3376	0.000171731	0.0164862	0.0147656	ackr4/c7/ccl21/ccr7/cmklr1/eng/hsd3b7/hspb1/il16/itga9/lox/pdgfd/pdgfra/pigf/pkd2/s1pr1/slamf1/slc8b1/smoc2/vcam1	ACKR4/CXCL10/CCL21/CCR7/CMKLR1/ENG/HSD3B7/HSPB1/IL16/ITGA9/LOX/PDGFD/PDGFRA/PGF/PRKD2/S1PR1/SLAMF1/SLC8B1/SMOC2/VCAM1	20	skin	2
GO:0060562	epithelial tube morphogenesis	0.0431034	331/19160	0.060423	2.49505	4.32243	0.000178767	0.0167802	0.0150289	bmp4/c2cd3/c7/clic4/dchs1/eng/hoxa5/hs3st3a1/nfatc4/ntn1/pkd2/podxl/ret/sema3e/tbx2/tbx3/tmem59l/tnc/wnt6/wnt9b	BMP4/C2CD3/CXCL10/CLIC4/DCHS1/ENG/HOXA5/HS3ST3A1/NFATC4/NTN1/PRKD2/PODXL/RET/SEMA3E/TBX2/TBX3/TMEM59L/TNC/WNT6/WNT9B	20	skin	2
GO:0007611	learning or memory	0.0387931	282/19160	0.0638298	2.63573	4.35943	0.00019081	0.0175213	0.0156927	acss2/asic1/atp1a2/comt/dnah11/ephb2/epm2a/fzd3/gatm/itga8/lrrc66/nfatc4/pde1b/ppp1r9b/reln/rogdi/trem2/ttc36	ACSS2/ASIC1/ATP1A2/COMT/DNAH11/EPHB2/EPM2A/FZD9/GATM/ITGA8/LRRC66/NFATC4/PDE1B/PPP1R9B/RELN/ROGDI/TREM2/TTC36	18	skin	2
GO:0036302	atrioventricular canal development	0.00862069	13/19160	0.307692	12.7056	6.65097	0.000204043	0.0179558	0.0160818	eng/ptpn11/tbx2/tbx3	ENG/PTPN11/TBX2/TBX3	4	skin	2
GO:0061303	cornea development in camera-type eye	0.00862069	13/19160	0.307692	12.7056	6.65097	0.000204043	0.0179558	0.0160818	krt12/wnt6/wnt9a/wnt9b	KRT12/WNT6/WNT9A/WNT9B	4	skin	2
GO:0019722	calcium-mediated signaling	0.0344828	236/19160	0.0677966	2.79953	4.38208	0.000217813	0.0187764	0.0168168	ackr4/atp1a2/avpr1a/calcr/casq2/ccr7/cmklr1/mcoln2/nfatc4/p2rx5/pdgfra/pomc/ppp1r9b/tmbim4/tmem100/trem2	ACKR4/ATP1A2/AVPR1A/CALCR/CASQ2/CCR7/CMKLR1/MCOLN2/NFATC4/P2RX5/PDGFRA/POMC/PPP1R9B/TMBIM4/TMEM100/TREM2	16	skin	2
GO:0032528	microvillus organization	0.0107759	24/19160	0.208333	8.60273	5.87112	0.000236741	0.0199999	0.0179125	pls1/podxl/ptpn11/rap2a/ush1c	PLS1/PODXL/PTPN11/RAP2A/USH1C	5	skin	2
GO:0043410	positive regulation of MAPK cascade	0.0538793	477/19160	0.0524109	2.16421	4.05637	0.000271832	0.0225141	0.0201644	adra2a/alkal2/angpt1/bmp4/calcr/ccl21/ccr7/flt4/ghr/insrr/klhdc10/myoc/nkd1/nod1/ntf3/pdgfd/pdgfra/pkd2/ptpn11/ret/slamf1/tek/trem2/wnt16/xdh	ADRA2A/ALKAL2/ANGPT1/BMP4/CALCR/CCL21/CCR7/FLT4/GHR/INSRR/KLHDC10/MYOC/NKD1/NOD1/NTF3/PDGFD/PDGFRA/PRKD2/PTPN11/RET/SLAMF1/TEK/TREM2/WNT16/XDH	25	skin	2
GO:0042471	ear morphogenesis	0.0237069	129/19160	0.0852713	3.52112	4.52614	0.000305222	0.0246443	0.0220722	aldh1a3/ephb2/hpn/itga8/lrig3/ntn1/pls1/slc44a4/tbx2/tbx3/ush1c	ALDH1A3/EPHB2/HPN/ITGA8/LRIG3/NTN1/PLS1/SLC44A4/TBX2/TBX3/USH1C	11	skin	2
GO:0198738	GO:0198738	0.0150862	54/19160	0.12963	5.35281	5.04606	0.00030922	0.0246443	0.0220722	fzd3/fzd5/tcf7/wnt16/wnt6/wnt9a/wnt9b	FZD9/FZD5/TCF7/WNT16/WNT6/WNT9A/WNT9B	7	skin	2
GO:0070372	regulation of ERK1 and ERK2 cascade	0.0387931	296/19160	0.0608108	2.51107	4.12747	0.000344112	0.0269172	0.0241079	alkal2/angpt1/bmp4/calcr/ccl21/ccr7/dusp3/ephb2/flt4/nod1/pdgfd/pdgfra/pkd2/ptpn11/slamf1/spry3/tek/trem2	ALKAL2/ANGPT1/BMP4/CALCR/CCL21/CCR7/DUSP3/EPHB2/FLT4/NOD1/PDGFD/PDGFRA/PRKD2/PTPN11/SLAMF1/SPRY3/TEK/TREM2	18	skin	2
GO:0031529	ruffle organization	0.0150862	57/19160	0.122807	5.07108	4.84917	0.00043374	0.0332559	0.0297851	arhgef26/ccl21/ccr7/drc3/eps8l3/pfn2/wdr72	ARHGEF26/CCL21/CCR7/EPS8L1/EPS8L3/PFN2/WDR72	7	skin	2
GO:0021953	central nervous system neuron differentiation	0.0301724	203/19160	0.0689655	2.8478	4.16955	0.000447499	0.0332559	0.0297851	emx1/ephb2/eurl/hoxc10/kndc1/lhx3/mdga1/ndnf/plxna3/scn1b/sema3e/tox/ttc36/wnt9b	EMX1/EPHB2/C21orf91/HOXC10/KNDC1/LHX3/MDGA1/NDNF/PLXNA3/SCN1B/SEMA3E/TOX/TTC36/WNT9B	14	skin	2
GO:0045123	cellular extravasation	0.0172414	75/19160	0.106667	4.4046	4.65395	0.000454031	0.0332559	0.0297851	ccl21/itga4/itgb7/jam2/lyve1/pdgfd/plvap/vcam1	CCL21/ITGA4/ITGB7/JAM2/LYVE1/PDGFD/PLVAP/VCAM1	8	skin	2
GO:0071677	positive regulation of mononuclear cell migration	0.0193966	94/19160	0.0957447	3.9536	4.52227	0.000456639	0.0332559	0.0297851	c7/ccl21/ccr7/cmklr1/itga4/jam2/pdgfd/slamf1/trem2	CXCL10/CCL21/CCR7/CMKLR1/ITGA4/JAM2/PDGFD/SLAMF1/TREM2	9	skin	2
GO:0043583	ear development	0.0323276	229/19160	0.0655022	2.70479	4.08858	0.000488857	0.0349988	0.0313461	aldh1a3/bmp4/dchs1/ephb2/hpn/itga8/lhx3/lrig3/ntn1/pls1/ptpn11/slc44a4/tbx2/tbx3/ush1c	ALDH1A3/BMP4/DCHS1/EPHB2/HPN/ITGA8/LHX3/LRIG3/NTN1/PLS1/PTPN11/SLC44A4/TBX2/TBX3/USH1C	15	skin	2
GO:0003272	endocardial cushion formation	0.0107759	28/19160	0.178571	7.37377	5.31699	0.000505448	0.0355835	0.0318698	dchs1/eng/tbx2/tbx3/tmem100	DCHS1/ENG/TBX2/TBX3/TMEM100	5	skin	2
GO:0051966	regulation of synaptic transmission, glutamatergic	0.0172414	77/19160	0.103896	4.29019	4.55737	0.000542976	0.0375989	0.0336748	adora2a/atp1a2/grm8/nlgn2/reln/ror2/serpine2/unc13a	ADORA2A/ATP1A2/GRM8/NLGN2/RELN/ROR2/SERPINE2/UNC13A	8	skin	2
GO:0001662	behavioral fear response	0.012931	43/19160	0.139535	5.76183	4.92458	0.000556913	0.0379419	0.0339821	asic1/atp1a2/comt/ephb2/lypd1/npas2	ASIC1/ATP1A2/COMT/EPHB2/LYPD1/NPAS2	6	skin	2
GO:0033555	multicellular organismal response to stress	0.0193966	97/19160	0.0927835	3.83132	4.40403	0.000575693	0.0385989	0.0345704	adra2a/asic1/atp1a2/comt/ephb2/lypd1/npas2/reln/ret	ADRA2A/ASIC1/ATP1A2/COMT/EPHB2/LYPD1/NPAS2/RELN/RET	9	skin	2
GO:0060384	innervation	0.0107759	29/19160	0.172414	7.1195	5.19538	0.000598712	0.039515	0.035391	itga4/ret/serpine2/sulf1/vcam1	ITGA4/RET/SERPINE2/SULF1/VCAM1	5	skin	2
GO:2001169	regulation of ATP biosynthetic process	0.00862069	17/19160	0.235294	9.71602	5.66381	0.000628896	0.0404376	0.0362173	atpsckmt/dnajc30/tafazzin/trem2	ATPSCKMT/DNAJC30/TAFAZZIN/TREM2	4	skin	2
GO:0002209	behavioral defense response	0.012931	44/19160	0.136364	5.63088	4.84465	0.000631837	0.0404376	0.0362173	asic1/atp1a2/comt/ephb2/lypd1/npas2	ASIC1/ATP1A2/COMT/EPHB2/LYPD1/NPAS2	6	skin	2
GO:0051145	smooth muscle cell differentiation	0.0172414	79/19160	0.101266	4.18158	4.46403	0.000645515	0.0406963	0.036449	bmp4/eng/ereg/itga8/nfatc4/ramp2/tbx2/tbx3	BMP4/ENG/EREG/ITGA8/NFATC4/RAMP2/TBX2/TBX3	8	skin	2
GO:0002685	regulation of leukocyte migration	0.0323276	236/19160	0.0635593	2.62456	3.956	0.000668267	0.0415112	0.0371788	c7/ccl21/ccr7/cmklr1/itga4/jam2/kitlg/lyve1/pdgfd/pigf/plvap/slamf1/slc8b1/spns2/trem2	CXCL10/CCL21/CCR7/CMKLR1/ITGA4/JAM2/KITLG/LYVE1/PDGFD/PGF/PLVAP/SLAMF1/SLC8B1/SPNS2/TREM2	15	skin	2
GO:0072012	glomerulus vasculature development	0.0107759	30/19160	0.166667	6.88218	5.0794	0.000704303	0.0427777	0.0383132	angpt1/bmp4/pdgfd/pdgfra/tek	ANGPT1/BMP4/PDGFD/PDGFRA/TEK	5	skin	2
GO:0021675	nerve development	0.0193966	100/19160	0.09	3.71638	4.29042	0.000719039	0.0427777	0.0383132	ephb2/hoxd3/itga4/ntf3/plxna3/ret/serpine2/sulf1/vcam1	EPHB2/HOXD3/ITGA4/NTF3/PLXNA3/RET/SERPINE2/SULF1/VCAM1	9	skin	2
GO:0050773	regulation of dendrite development	0.0193966	100/19160	0.09	3.71638	4.29042	0.000719039	0.0427777	0.0383132	dpysl5/ephb2/kndc1/nfatc4/nsmf/rap2a/reln/tbc1d24/zdhhc15	DPYSL5/EPHB2/KNDC1/NFATC4/NSMF/RAP2A/RELN/TBC1D24/ZDHHC15	9	skin	2
GO:0061448	connective tissue development	0.0366379	290/19160	0.0586207	2.42063	3.8403	0.000752584	0.0441516	0.0395437	amer1/bmp3/bmp4/chsy1/dgat2/efemp1/evc/ghr/hoxa5/hoxd3/lox/loxl2/pdgfd/pth1r/ptpn11/sulf1/wnt9a	AMER1/BMP3/BMP4/CHSY1/DGAT2/EFEMP1/EVC/GHR/HOXA5/HOXD3/LOX/LOXL2/PDGFD/PTH1R/PTPN11/SULF1/WNT9A	17	skin	2
GO:0070371	ERK1 and ERK2 cascade	0.0387931	319/19160	0.0564263	2.33002	3.77374	0.00082835	0.0479308	0.0429285	alkal2/angpt1/bmp4/calcr/ccl21/ccr7/dusp3/ephb2/flt4/nod1/pdgfd/pdgfra/pkd2/ptpn11/slamf1/spry3/tek/trem2	ALKAL2/ANGPT1/BMP4/CALCR/CCL21/CCR7/DUSP3/EPHB2/FLT4/NOD1/PDGFD/PDGFRA/PRKD2/PTPN11/SLAMF1/SPRY3/TEK/TREM2	18	skin	2
GO:0072594	protein loc. to organelle	0.0509739	472/19160	0.260593	2.06919	8.92777	8.53e-16	3.72e-12	2.66e-12	adar/akt1/atg13/atg14/bag3/bag4/bnip3l/brca2/cbl/cblb/cct6/cdh1/dnaja1/dnajc19/edem1/ep300/fbxo30/fbxw7/flna/gcc2/gckr/gga3/gnptg/grpel2/hdac3/hgs/hikeshi/hsp90aa1/hspa4/hspa5/hspa8/huwe1/hyal2/il10ra/ipo11/ipo13/ipo7/ipo8/jup/kpna3/kpnb1/lamp2/lamp3/lrsam1/maip1/mapk14/mapk8/mapt/med1/mfn2/micall2/ncoa4/nedd4/neurl1b/nf1/nfatc3/nfkbia/nipbl/notch1/nup107/nup153/nup155/nup50/nup54/nup88/nup93/pdc…	ADAR/AKT1/ATG13/ATG14/BAG3/BAG4/BNIP3L/BRCA2/CBL/CBLB/CCT6A/CDH1/DNAJA1/DNAJC19/EDEM1/EP300/FBXW7/FLNA/GCC2/GCKR/GGA3/GNPTG/GRPEL2/HDAC3/HGS/HIKESHI/HSP90AA1/HSPA4/HSPA5/HSPA8/HUWE1/HYAL2/IL10RA/IPO11/IPO13/IPO7/IPO8/JUP/KPNA3/KPNB1/LAMP2/LAMP3/LRSAM1/MAIP1/MAPK14/MAPK8/MAPT/MED1/MFN2/MICALL2/NCOA4/NEDD4/NEURL1B/NF1/NFATC3/NFKBIA/NIPBL/NOTCH1/NUP107/NUP153/NUP155/NUP50/NUP54/NUP88/NUP93/PDCD6IP/P…	123	liver	1
GO:0051056	reg. of small GTPase signal trans.	0.0377124	314/19160	0.289809	2.30118	8.82446	5.93e-15	1.21e-11	8.69e-12	abca1/abr/akap13/als2/arap1/arf6/arfgef1/arfgef2/arhgap1/arhgap12/arhgap17/arhgap21/arhgap31/arhgap35/arhgap8/arhgef1/arhgef12/arhgef15/arhgef2/arhgef28/arrb1/bcl6/bcr/cbl/cdon/cgnl1/col3a1/crk/crkl/cyth1/dab2ip/dennd4c/dnmbp/dock11/dock3/dock6/dock7/dock8/dock9/eps8/eps8l2/erbb2/f2rl1/f2rl2/fam13a/fbxo8/flcn/fnta/gna13/iqsec2/itgav/kank1/lrp4/mfn2/myo9a/net1/nf1/ngef/notch1/notch2/nrp1/ophn1/pik…	ABCA1/ABR/AKAP13/ALS2/ARAP1/ARF6/ARFGEF1/ARFGEF2/ARHGAP1/ARHGAP12/ARHGAP17/ARHGAP21/ARHGAP31/ARHGAP35/ARHGAP8/ARHGEF1/ARHGEF12/ARHGEF15/ARHGEF2/ARHGEF28/ARRB1/BCL6/BCR/CBL/CDON/CGNL1/COL3A1/CRK/CRKL/CYTH1/DAB2IP/DENND4C/DNMBP/DOCK11/DOCK3/DOCK6/DOCK7/DOCK8/DOCK9/EPS8/EPS8L2/ERBB2/F2RL1/F2RL2/FAM13A/FBXO8/FLCN/FNTA/GNA13/IQSEC2/ITGAV/KANK1/LRP4/MFN2/MYO9A/NET1/NF1/NGEF/NOTCH1/NOTCH2/NRP1/OPHN1/PIK…	91	liver	1
GO:0030695	GTPase reg. act.	0.0532258	496/18850	0.266129	2.0228	8.98483	4.01e-16	2.37e-13	1.87e-13	abr/acap2/adra2a/akap13/als2/ankrd27/arap1/arap3/arfgap3/arfgef1/arfgef2/arhgap1/arhgap12/arhgap17/arhgap21/arhgap31/arhgap33/arhgap35/arhgap8/arhgef1/arhgef12/arhgef15/arhgef16/arhgef2/arhgef28/arhgef37/arrb1/asap1/bcar3/bcr/chml/cpeb2/cyth1/dab2ip/dennd1b/dennd2a/dennd4c/dennd5a/dennd5b/depdc5/dnmbp/dock1/dock11/dock3/dock6/dock7/dock8/dock9/eps8l2/evi5l/fam13a/fbxo8/fgd6/flcn/gapvd1/gcgr/gna13…	ABR/ACAP2/ADRA2A/AKAP13/ALS2/ANKRD27/ARAP1/ARAP3/ARFGAP3/ARFGEF1/ARFGEF2/ARHGAP1/ARHGAP12/ARHGAP17/ARHGAP21/ARHGAP31/ARHGAP33/ARHGAP35/ARHGAP8/ARHGEF1/ARHGEF12/ARHGEF15/ARHGEF16/ARHGEF2/ARHGEF28/ARHGEF37/ARRB1/ASAP1/BCAR3/BCR/CHML/CPEB2/CYTH1/DAB2IP/DENND1B/DENND2A/DENND4C/DENND5A/DENND5B/DEPDC5/DNMBP/DOCK1/DOCK11/DOCK3/DOCK6/DOCK7/DOCK8/DOCK9/EPS8L2/EVI5L/FAM13A/FBXO8/FGD6/FLCN/GAPVD1/GCGR/GNA13…	132	liver	1
GO:0060589	nucleoside triphosphatase reg. act.	0.0532258	496/18850	0.266129	2.0228	8.98483	4.01e-16	2.37e-13	1.87e-13	abr/acap2/adra2a/akap13/als2/ankrd27/arap1/arap3/arfgap3/arfgef1/arfgef2/arhgap1/arhgap12/arhgap17/arhgap21/arhgap31/arhgap33/arhgap35/arhgap8/arhgef1/arhgef12/arhgef15/arhgef16/arhgef2/arhgef28/arhgef37/arrb1/asap1/bcar3/bcr/chml/cpeb2/cyth1/dab2ip/dennd1b/dennd2a/dennd4c/dennd5a/dennd5b/depdc5/dnmbp/dock1/dock11/dock3/dock6/dock7/dock8/dock9/eps8l2/evi5l/fam13a/fbxo8/fgd6/flcn/gapvd1/gcgr/gna13…	ABR/ACAP2/ADRA2A/AKAP13/ALS2/ANKRD27/ARAP1/ARAP3/ARFGAP3/ARFGEF1/ARFGEF2/ARHGAP1/ARHGAP12/ARHGAP17/ARHGAP21/ARHGAP31/ARHGAP33/ARHGAP35/ARHGAP8/ARHGEF1/ARHGEF12/ARHGEF15/ARHGEF16/ARHGEF2/ARHGEF28/ARHGEF37/ARRB1/ASAP1/BCAR3/BCR/CHML/CPEB2/CYTH1/DAB2IP/DENND1B/DENND2A/DENND4C/DENND5A/DENND5B/DEPDC5/DNMBP/DOCK1/DOCK11/DOCK3/DOCK6/DOCK7/DOCK8/DOCK9/EPS8L2/EVI5L/FAM13A/FBXO8/FGD6/FLCN/GAPVD1/GCGR/GNA13…	132	liver	1
GO:0051020	GTPase binding	0.0350806	316/18850	0.275316	2.09263	7.62389	6.32e-12	2.49e-09	1.96e-09	abca1/akap13/als2/ambra1/ankrd27/arhgap1/arhgef16/arhgef2/atg14/atp7a/bnip3/cav1/ccdc186/cdc42bpb/cdc42ep1/chml/coro1c/dennd1b/dennd5a/dennd5b/depdc5/diaph1/dock1/dock11/dock3/dock7/dvl2/eps8/evi5l/exoc2/exoc5/fgd6/fhl3/flna/fnbp1l/gapvd1/gas8/gcc2/gga3/gnb1/golga5/hps6/hsp90aa1/ipo11/ipo13/ipo7/ipo8/iqgap1/kif3b/kntc1/kpnb1/lcp1/micall1/micall2/mycbp2/npc1l1/pak2/pkn1/rab11fip5/rab3gap1/rabgap1/…	ABCA1/AKAP13/ALS2/AMBRA1/ANKRD27/ARHGAP1/ARHGEF16/ARHGEF2/ATG14/ATP7A/BNIP3/CAV1/CCDC186/CDC42BPB/CDC42EP1/CHML/CORO1C/DENND1B/DENND5A/DENND5B/DEPDC5/DIAPH1/DOCK1/DOCK11/DOCK3/DOCK7/DVL2/EPS8/EVI5L/EXOC2/EXOC5/FGD6/UNC13D/FLNA/FNBP1L/GAPVD1/GAS8/GCC2/GGA3/GNB1/GOLGA5/HPS6/HSP90AA1/IPO11/IPO13/IPO7/IPO8/IQGAP1/KIF3B/KNTC1/KPNB1/LCP1/MICALL1/MICALL2/MYCBP2/NPC1L1/PAK2/PKN1/RAB11FIP5/RAB3GAP1/RABGAP…	87	liver	1
GO:0007599	hemostasis	0.0301966	241/19160	0.178423	2.40069	6.20035	6.57e-08	0.000368676	0.000335515	ano6/apoe/axl/bloc1s3/bloc1s6/cd36/dgke/dgkh/dgki/dgkq/dgkz/emilin2/enpp4/f2rl3/f8/fbln1/fli1/gp1ba/gp1bb/gp9/itga2/itpr3/jak2/klkb1/lnpk/mfsd2b/nfe2/p2ry1/p2ry12/pdgfra/plat/prkg1/prrg4/rasa3/scube1/selp/serpine2/sh2b3/slc6a4/st3gal4/vav1/vav3/znf385a	ANO6/APOE/AXL/BLOC1S3/BLOC1S6/CD36/DGKE/DGKH/DGKI/DGKQ/DGKZ/EMILIN2/ENPP4/F2RL3/F8/FBLN1/FLI1/GP1BA/GP1BB/GP9/ITGA2/ITPR3/JAK2/KLKB1/LNPK/MFSD2B/NFE2/P2RY1/P2RY12/PDGFRA/PLAT/PRKG1/PRRG4/RASA3/SCUBE1/SELP/SERPINE2/SH2B3/SLC6A4/ST3GAL4/VAV1/VAV3/ZNF385A	43	liver	2
GO:0050817	coagulation	0.0294944	241/19160	0.174274	2.34486	5.95321	1.83e-07	0.000513284	0.000467117	angpt1/angpt2/ano6/apoe/axl/bloc1s3/bloc1s6/cd36/dgke/dgkh/dgki/dgkq/dgkz/emilin2/enpp4/f2rl3/f8/fbln1/gp1ba/gp1bb/gp9/itga2/itpr3/jak2/klkb1/lnpk/mfsd2b/p2ry1/p2ry12/pdgfra/plat/prkg1/prrg4/rasa3/scube1/selp/serpine2/sh2b3/slc6a4/st3gal4/vav1/vav3	ANGPT1/ANGPT2/ANO6/APOE/AXL/BLOC1S3/BLOC1S6/CD36/DGKE/DGKH/DGKI/DGKQ/DGKZ/EMILIN2/ENPP4/F2RL3/F8/FBLN1/GP1BA/GP1BB/GP9/ITGA2/ITPR3/JAK2/KLKB1/LNPK/MFSD2B/P2RY1/P2RY12/PDGFRA/PLAT/PRKG1/PRRG4/RASA3/SCUBE1/SELP/SERPINE2/SH2B3/SLC6A4/ST3GAL4/VAV1/VAV3	42	liver	2
GO:0050878	regulation of body fluid levels	0.0400281	381/19160	0.149606	2.01296	5.65891	3.09e-07	0.000578065	0.00052607	adcy6/ano1/ano6/apoe/aqp4/axl/bloc1s3/bloc1s6/cd36/creb1/dgke/dgkh/dgki/dgkq/dgkz/emilin2/enpp4/f2rl3/f8/fbln1/fli1/gja1/gp1ba/gp1bb/gp9/hsd11b2/inpp5k/itga2/itpr3/jak2/klkb1/lnpk/mfsd2b/mllt6/ncoa1/neurl1/nfe2/p2ry1/p2ry12/pdgfra/pdss2/plat/prkg1/prrg4/rasa3/scube1/selp/serpine2/sh2b3/slc6a4/st3gal4/traf3ip2/vav1/vav3/wnk3/wnk4/znf385a	ADCY6/ANO1/ANO6/APOE/AQP4/AXL/BLOC1S3/BLOC1S6/CD36/CREB1/DGKE/DGKH/DGKI/DGKQ/DGKZ/EMILIN2/ENPP4/F2RL3/F8/FBLN1/FLI1/GJA1/GP1BA/GP1BB/GP9/HSD11B2/INPP5K/ITGA2/ITPR3/JAK2/KLKB1/LNPK/MFSD2B/MLLT6/NCOA1/NEURL1/NFE2/P2RY1/P2RY12/PDGFRA/PDSS2/PLAT/PRKG1/PRRG4/RASA3/SCUBE1/SELP/SERPINE2/SH2B3/SLC6A4/ST3GAL4/TRAF3IP2/VAV1/VAV3/WNK3/WNK4/ZNF385A	57	liver	2
GO:0007596	blood coagulation	0.0280899	234/19160	0.17094	2.30001	5.66942	5.98e-07	0.000839501	0.000763992	ano6/apoe/axl/bloc1s3/bloc1s6/cd36/dgke/dgkh/dgki/dgkq/dgkz/emilin2/enpp4/f2rl3/f8/fbln1/gp1ba/gp1bb/gp9/itga2/itpr3/jak2/klkb1/lnpk/mfsd2b/p2ry1/p2ry12/pdgfra/plat/prkg1/prrg4/rasa3/scube1/selp/serpine2/sh2b3/slc6a4/st3gal4/vav1/vav3	ANO6/APOE/AXL/BLOC1S3/BLOC1S6/CD36/DGKE/DGKH/DGKI/DGKQ/DGKZ/EMILIN2/ENPP4/F2RL3/F8/FBLN1/GP1BA/GP1BB/GP9/ITGA2/ITPR3/JAK2/KLKB1/LNPK/MFSD2B/P2RY1/P2RY12/PDGFRA/PLAT/PRKG1/PRRG4/RASA3/SCUBE1/SELP/SERPINE2/SH2B3/SLC6A4/ST3GAL4/VAV1/VAV3	40	liver	2
GO:0008654	phospholipid biosynthetic process	0.0294944	259/19160	0.162162	2.1819	5.42628	1.34e-06	0.00150277	0.0013676	acp6/adgrf5/agpat4/atm/crls1/dgke/dgkh/dgki/dgkq/dgkz/dolk/efr3b/flvcr1/htr2b/impa1/inpp5d/inpp5j/inpp5k/itpkb/itpkc/liph/lpcat1/lpgat1/mtmr2/mvk/pgap4/piga/pigb/pign/pigs/pigu/pigx/pik3r2/plaat3/pld2/samd8/serinc5/sgms1/socs4/socs5/sphk2/uvrag	ACP6/ADGRF5/AGPAT4/ATM/CRLS1/DGKE/DGKH/DGKI/DGKQ/DGKZ/DOLK/EFR3B/FLVCR1/HTR2B/IMPA1/INPP5D/INPP5J/INPP5K/ITPKB/ITPKC/LIPH/LPCAT1/LPGAT1/MTMR2/MVK/PGAP4/PIGA/PIGB/PIGN/PIGS/PIGU/PIGX/PIK3R2/PLAAT3/PLD2/SAMD8/SERINC5/SGMS1/SOCS4/SOCS5/SPHK2/UVRAG	42	liver	2
GO:0007264	small GTPase-mediated signal transduction	0.0463483	491/19160	0.13442	1.80862	5.14327	1.91e-06	0.00178465	0.00162413	apoe/arfgef3/arhgap10/arhgap23/arhgap25/arhgap26/arhgap27/arhgap28/arhgap29/arhgap39/arhgap42/arhgap9/arhgef10/arhgef17/arhgef18/arl3/brk1/cadm4/cdc42ep2/cyrib/cyth2/cyth3/dock2/dock4/dok2/drc3/elmo1/eps8l1/fgd1/garre1/git1/gmip/iqsec1/itgb1/itpkb/kndc1/kras/limk1/mapkapk5/obscn/pld2/prag1/rab33b/rala/ralgps2/rap1gap/rap2a/rap2c/rapgef5/rasa2/rasa3/rasal3/rasgrp3/rb1/rerg/rgl2/rhobtb2/rhog/ripor2…	APOE/ARFGEF3/ARHGAP10/ARHGAP23/ARHGAP25/ARHGAP26/ARHGAP27/ARHGAP28/ARHGAP29/ARHGAP39/ARHGAP42/ARHGAP9/ARHGEF10/ARHGEF17/ARHGEF18/ARL3/BRK1/CADM4/CDC42EP2/CYRIB/CYTH2/CYTH3/DOCK2/DOCK4/DOK2/EPS8L1/ELMO1/FGD1/GARRE1/GIT1/GMIP/IQSEC1/ITGB1/ITPKB/KNDC1/KRAS/LIMK1/MAPKAPK5/OBSCN/PLD2/PRAG1/RAB33B/RALA/RALGPS2/RAP1GAP/RAP2A/RAP2C/RAPGEF5/RASA2/RASA3/RASAL3/RASGRP3/RB1/RERG/RGL2/RHOBTB2/RHOG/RIPOR2/ROBO…	66	liver	2
GO:0007224	smoothened signaling pathway	0.0196629	148/19160	0.189189	2.54555	5.34828	3.88e-06	0.0030891	0.00281125	arl3/armc9/bbs7/c2cd3/chsy1/dyrk2/dzip1/efcab7/enpp1/evc/evc2/fuz/gli3/ift122/ift140/ift81/intu/rb1/rpgrip1l/scube1/serpine2/smo/stil/talpid3/tctn2/tedc2/tmem231/wdpcp	ARL3/ARMC9/BBS7/C2CD3/CHSY1/DYRK2/DZIP1/EFCAB7/ENPP1/EVC/EVC2/FUZ/GLI3/IFT122/IFT140/IFT81/INTU/RB1/RPGRIP1L/SCUBE1/SERPINE2/SMO/STIL/KIAA0586/TCTN2/TEDC2/TMEM231/WDPCP	28	liver	2
GO:0030168	platelet activation	0.0189607	141/19160	0.191489	2.5765	5.32382	4.53e-06	0.0030891	0.00281125	apoe/axl/bloc1s3/dgke/dgkh/dgki/dgkq/dgkz/emilin2/f2rl3/gp1ba/gp1bb/gp9/itpr3/jak2/mfsd2b/p2ry1/p2ry12/pdgfra/prkg1/rasa3/selp/serpine2/sh2b3/slc6a4/vav1/vav3	APOE/AXL/BLOC1S3/DGKE/DGKH/DGKI/DGKQ/DGKZ/EMILIN2/F2RL3/GP1BA/GP1BB/GP9/ITPR3/JAK2/MFSD2B/P2RY1/P2RY12/PDGFRA/PRKG1/RASA3/SELP/SERPINE2/SH2B3/SLC6A4/VAV1/VAV3	27	liver	2
GO:0099111	microtubule-based transport	0.0259831	227/19160	0.162996	2.19311	5.12388	4.95e-06	0.0030891	0.00281125	agtpbp1/ap3s2/aqp4/arl3/arl8a/bloc1s3/bloc1s6/ccdc103/ccdc40/cfap45/dpcd/dync2i1/fez1/fuz/gja1/ift122/ift140/ift81/intu/kiaa0556/kif3a/kxd1/lca5/mecp2/nphp3/odad4/ofd1/rab27b/rpgr/spag17/sybu/traf3ip1/ttc21a/ttc30a/ttll1/tub/wdpcp	AGTPBP1/AP3S2/AQP4/ARL3/ARL8A/BLOC1S3/BLOC1S6/CCDC103/CCDC40/CFAP45/DPCD/DYNC2I1/FEZ1/FUZ/GJA1/IFT122/IFT140/IFT81/INTU/KATNIP/KIF3A/KXD1/LCA5/MECP2/NPHP3/ODAD4/OFD1/RAB27B/RPGR/SPAG17/SYBU/TRAF3IP1/TTC21A/IFT70A/TTLL1/TUB/WDPCP	37	liver	2
GO:0044782	cilium organization	0.0407303	432/19160	0.134259	1.80647	4.80392	8.2e-06	0.0042705	0.00388639	ablim3/arl3/armc9/bbs1/bbs7/bloc1s6/c2cd3/ccdc103/ccdc176/ccdc40/ccdc57/ccp110/cdc14b/cdkl5/cep164/cep19/cep78/cep83/cfap69/drc1/dync2i1/dzip1/fam149b1/fam161a/fuz/hoatz/ift122/ift140/ift81/intu/kif3a/lca5/limk2/neurl1/nphp3/odad4/ofd1/poc1b/rab23/rfx2/rpgr/rpgrip1l/rsph9/rttn/spag1/spag17/talpid3/tctn2/tmem138/tmem231/tmem237/traf3ip1/ttc21a/ttc30a/ttll1/tub/wdpcp/zmynd10	ABLIM3/ARL3/ARMC9/BBS1/BBS7/BLOC1S6/C2CD3/CCDC103/BBOF1/CCDC40/CCDC57/CCP110/CDC14B/CDKL5/CEP164/CEP19/CEP78/CEP83/CFAP69/DRC1/DYNC2I1/DZIP1/FAM149B1/FAM161A/FUZ/HOATZ/IFT122/IFT140/IFT81/INTU/KIF3A/LCA5/LIMK2/NEURL1/NPHP3/ODAD4/OFD1/POC1B/RAB23/RFX2/RPGR/RPGRIP1L/RSPH9/RTTN/SPAG1/SPAG17/KIAA0586/TCTN2/TMEM138/TMEM231/TMEM237/TRAF3IP1/TTC21A/IFT70A/TTLL1/TUB/WDPCP/ZMYND10	58	liver	2
GO:0042073	intraciliary transport	0.00983146	49/19160	0.285714	3.8443	5.64866	8.37e-06	0.0042705	0.00388639	arl3/dync2i1/fuz/ift122/ift140/ift81/intu/lca5/rpgr/traf3ip1/ttc21a/ttc30a/tub/wdpcp	ARL3/DYNC2I1/FUZ/IFT122/IFT140/IFT81/INTU/LCA5/RPGR/TRAF3IP1/TTC21A/IFT70A/TUB/WDPCP	14	liver	2
GO:0006644	phospholipid metabolic process	0.0372191	394/19160	0.134518	1.80994	4.60289	1.88e-05	0.0088	0.00800848	acp6/adgrf5/agpat4/atm/bloc1s6/cln8/crls1/dgke/dgkh/dgki/dgkq/dgkz/dolk/efr3b/flvcr1/gdpd1/htr2b/impa1/inpp5d/inpp5j/inpp5k/itpkb/itpkc/liph/lpcat1/lpgat1/mecp2/mtmr2/mtmr8/mvk/pgap4/piga/pigb/pign/pigs/pigu/pigx/pik3r2/pik3r5/plaat3/plcb1/pld2/samd8/serinc5/sgms1/sgpp1/smpd1/smpd4/socs4/socs5/sphk2/tnfaip8l3/uvrag	ACP6/ADGRF5/AGPAT4/ATM/BLOC1S6/CLN8/CRLS1/DGKE/DGKH/DGKI/DGKQ/DGKZ/DOLK/EFR3B/FLVCR1/GDPD1/HTR2B/IMPA1/INPP5D/INPP5J/INPP5K/ITPKB/ITPKC/LIPH/LPCAT1/LPGAT1/MECP2/MTMR2/MTMR9/MVK/PGAP4/PIGA/PIGB/PIGN/PIGS/PIGU/PIGX/PIK3R2/PIK3R5/PLAAT3/PLCB1/PLD2/SAMD8/SERINC5/SGMS1/SGPP1/SMPD1/SMPD4/SOCS4/SOCS5/SPHK2/TNFAIP8L3/UVRAG	53	liver	2
GO:0035855	megakaryocyte development	0.00632022	23/19160	0.391304	5.26502	5.79912	2.12e-05	0.00913823	0.00831629	fli1/gp1ba/gp1bb/gp9/meis1/sh2b3/tal1/thpo/znf385a	FLI1/GP1BA/GP1BB/GP9/MEIS1/SH2B3/TAL1/THPO/ZNF385A	9	liver	2
GO:0031334	positive regulation of protein-containing complex assembly	0.0224719	200/19160	0.16	2.15281	4.64373	3.08e-05	0.0121439	0.0110516	arl2/atm/baiap2/bak1/bmf/brk1/cd36/cdc42ep2/cdh17/cracd/fer/git1/kirrel1/lmod1/mecp2/mpp7/nek7/p2ry12/pde4dip/piezo1/ptpn22/rictor/slain2/slf1/slf2/stmp1/tal1/tirap/tppp3/trabd2b/ttbk1/unc13b	ARL2/ATM/BAIAP2/BAK1/BMF/BRK1/CD36/CDC42EP2/CDH17/CRACD/FER/GIT1/KIRREL1/LMOD1/MECP2/MPP7/NEK7/P2RY12/PDE4DIP/PIEZO1/PTPN22/RICTOR/SLAIN2/SLF1/SLF2/STMP1/TAL1/TIRAP/TPPP3/TRABD2B/TTBK1/UNC13B	32	liver	2
GO:0019751	polyol metabolic process	0.0147472	107/19160	0.196262	2.64071	4.82232	3.44e-05	0.0121439	0.0110516	acer1/fkrp/gk5/gpd2/impa1/inpp5j/itpkb/itpkc/mecp2/mgat3/ntsr1/nudt4b/p2ry1/plcb1/ppip5k2/prkg1/prkg2/sgpp1/slc5a3/sphk2/sptlc3	ACER1/FKRP/GK5/GPD2/IMPA1/INPP5J/ITPKB/ITPKC/MECP2/MOGAT3/NTSR1/NUDT4/P2RY1/PLCB1/PPIP5K2/PRKG1/PRKG2/SGPP1/SLC5A3/SPHK2/SPTLC3	21	liver	2
GO:0051056	regulation of small GTPase mediated signal transduction	0.0308989	314/19160	0.140127	1.88542	4.48249	3.51e-05	0.0121439	0.0110516	apoe/arfgef3/arhgap10/arhgap23/arhgap25/arhgap26/arhgap27/arhgap28/arhgap29/arhgap39/arhgap42/arhgap9/arhgef10/arhgef17/arhgef18/cadm4/cyrib/cyth2/cyth3/dock2/drc3/eps8l1/f2rl3/fgd1/git1/gmip/iqsec1/itgb1/itpkb/kras/obscn/p2ry8/prag1/rap1gap/rasa2/rasa3/rasal3/rgl2/ripor2/robo1/scai/sos2/tiam1/vav1/vav3	APOE/ARFGEF3/ARHGAP10/ARHGAP23/ARHGAP25/ARHGAP26/ARHGAP27/ARHGAP28/ARHGAP29/ARHGAP39/ARHGAP42/ARHGAP9/ARHGEF10/ARHGEF17/ARHGEF18/CADM4/CYRIB/CYTH2/CYTH3/DOCK2/EPS8L1/F2RL3/FGD1/GIT1/GMIP/IQSEC1/ITGB1/ITPKB/KRAS/OBSCN/P2RY8/PRAG1/RAP1GAP/RASA2/RASA3/RASAL3/RGL2/RIPOR2/ROBO1/SCAI/SOS2/TIAM1/VAV1/VAV3	44	liver	2
GO:0060999	positive regulation of dendritic spine development	0.00842697	42/19160	0.285714	3.8443	5.22869	3.68e-05	0.0121439	0.0110516	apoe/baiap2/camk1/cdkl5/eurl/lrp8/mapkapk5/mecp2/neurl1/nlgn2/ptprd/tiam1	APOE/BAIAP2/CAMK1/CDKL5/C21orf91/LRP8/MAPKAPK5/MECP2/NEURL1/NLGN2/PTPRD/TIAM1	12	liver	2
GO:0051298	centrosome duplication	0.0119382	77/19160	0.220779	2.9706	4.90946	3.97e-05	0.0123799	0.0112664	arhgef10/brca1/c2cd3/ccdc57/ccp110/cep152/cep295/gen1/kat2a/nat10/ndc80/poc1b/rttn/stil/trim37/usp33/xrcc3	ARHGEF10/BRCA1/C2CD3/CCDC57/CCP110/CEP152/CEP295/GEN1/KAT2A/NAT10/NDC80/POC1B/RTTN/STIL/TRIM37/USP33/XRCC3	17	liver	2
GO:0000075	cell cycle checkpoint signaling	0.0224719	205/19160	0.156098	2.1003	4.48787	5.06e-05	0.0145645	0.0132545	atm/brca1/ccnb1/ccng1/cdc14b/cdc20/cdt1/dgkz/dtx3l/fbxo6/gen1/gnb1l/hinfp/incenp/mad2l1bp/mre11/msh2/mus81/nabp1/ndc80/psmg2/rad9a/rbm38/spc24/spdl1/stk33/stk38/ticrr/tiprl/trim39/uimc1/xrcc3	ATM/BRCA1/CCNB1/CCNG1/CDC14B/CDC20/CDT1/DGKZ/DTX3L/FBXO6/GEN1/GNB1L/HINFP/INCENP/MAD2L1BP/MRE11/MSH2/MUS81/NABP1/NDC80/PSMG2/RAD9A/RBM38/SPC24/SPDL1/STK33/STK38/TICRR/TIPRL/TRIM39/UIMC1/XRCC3	32	liver	2
GO:0150063	visual system development	0.0379213	419/19160	0.128878	1.73406	4.30485	5.19e-05	0.0145645	0.0132545	abcb5/adamts9/agtpbp1/aldh1a2/aldh1a3/bak1/bbs1/bbs7/bcl2/bloc1s3/cln8/crybg3/crygn/cyp1b1/ephb1/fat3/fbn2/fkrp/fzd4/gja1/gli3/gngt1/ift122/ift140/itgam/jag1/klf4/large1/lctl/lhx2/limk2/lpcat1/meis1/nphp1/p2ry12/pdgfra/plaat3/prdm1/pxdn/pygo2/rdh13/rpgrip1l/sco2/skil/slc39a5/slitrk6/smg9/sox8/spred3/tgfbr1/tmem231/tub/wdpcp/yy1	ABCB5/ADAMTS9/AGTPBP1/ALDH1A2/ALDH1A3/BAK1/BBS1/BBS7/BCL2/BLOC1S3/CLN8/CRYBG3/CRYGN/CYP1B1/EPHB1/FAT3/FBN2/FKRP/FZD4/GJA1/GLI3/GNGT1/IFT122/IFT140/ITGAM/JAG1/KLF4/LARGE1/LCTL/LHX2/LIMK2/LPCAT1/MEIS1/NPHP1/P2RY12/PDGFRA/PLAAT3/PRDM1/PXDN/PYGO2/RDH13/RPGRIP1L/SCO2/SKIL/SLC39A5/SLITRK6/SMG9/SOX8/SPRED3/TGFBR1/TMEM231/TUB/WDPCP/YY1	54	liver	2
GO:0006261	DNA-templated DNA replication	0.0196629	170/19160	0.164706	2.21613	4.51289	5.58e-05	0.0149058	0.0135651	atad5/brca1/cdk2ap1/cdt1/cenps/endog/fam111a/gen1/gins3/gins4/ino80/lrwd1/mettl4/mms22l/mre11/mus81/pola1/pold1/pold2/polg/polrmt/rfc2/ticrr/twnk/wdhd1/wrn/zpr1/zranb3	ATAD5/BRCA1/CDK2AP1/CDT1/CENPS/ENDOG/FAM111A/GEN1/GINS3/GINS4/INO80/LRWD1/METTL4/MMS22L/MRE11/MUS81/POLA1/POLD1/POLD2/POLG/POLRMT/RFC2/TICRR/TWNK/WDHD1/WRN/ZPR1/ZRANB3	28	liver	2
GO:0008589	regulation of smoothened signaling pathway	0.0126404	87/19160	0.206897	2.7838	4.7251	5.95e-05	0.015174	0.0138092	armc9/c2cd3/chsy1/efcab7/enpp1/evc/fuz/gli3/ift122/ift140/ift81/intu/rb1/rpgrip1l/scube1/serpine2/smo/tedc2	ARMC9/C2CD3/CHSY1/EFCAB7/ENPP1/EVC/FUZ/GLI3/IFT122/IFT140/IFT81/INTU/RB1/RPGRIP1L/SCUBE1/SERPINE2/SMO/TEDC2	18	liver	2
GO:0051306	mitotic sister chromatid separation	0.0105337	65/19160	0.230769	3.10501	4.81687	6.49e-05	0.0154304	0.0140425	anapc5/atm/ccnb1/cdc16/cdc20/gen1/incenp/mad2l1bp/ncaph2/ndc80/psmg2/rb1/spc24/spdl1/xrcc3	ANAPC5/ATM/CCNB1/CDC16/CDC20/GEN1/INCENP/MAD2L1BP/NCAPH2/NDC80/PSMG2/RB1/SPC24/SPDL1/XRCC3	15	liver	2
GO:0035914	skeletal muscle cell differentiation	0.0119382	80/19160	0.2125	2.8592	4.72167	6.64e-05	0.0154304	0.0140425	emd/ephb1/fkrp/foxn2/hivep3/hmg20b/kras/large1/maff/mef2c/nln/nr1d2/pax7/rb1/selenon/sirt2/sox8	EMD/EPHB1/FKRP/FOXN2/HIVEP3/HMG20B/KRAS/LARGE1/MAFF/MEF2C/NLN/NR1D2/PAX7/RB1/SELENON/SIRT2/SOX8	17	liver	2
GO:0060271	cilium assembly	0.0365169	403/19160	0.129032	1.73614	4.23197	6.88e-05	0.0154304	0.0140425	ablim3/arl3/armc9/bbs1/bbs7/bloc1s6/c2cd3/ccdc103/ccdc176/ccdc40/ccdc57/ccp110/cdc14b/cdkl5/cep164/cep19/cep83/cfap69/drc1/dync2i1/dzip1/fam149b1/fam161a/fuz/hoatz/ift122/ift140/ift81/intu/kif3a/limk2/neurl1/nphp3/odad4/ofd1/poc1b/rab23/rfx2/rpgr/rpgrip1l/rsph9/spag1/spag17/talpid3/tctn2/tmem138/tmem231/tmem237/traf3ip1/ttll1/wdpcp/zmynd10	ABLIM3/ARL3/ARMC9/BBS1/BBS7/BLOC1S6/C2CD3/CCDC103/BBOF1/CCDC40/CCDC57/CCP110/CDC14B/CDKL5/CEP164/CEP19/CEP83/CFAP69/DRC1/DYNC2I1/DZIP1/FAM149B1/FAM161A/FUZ/HOATZ/IFT122/IFT140/IFT81/INTU/KIF3A/LIMK2/NEURL1/NPHP3/ODAD4/OFD1/POC1B/RAB23/RFX2/RPGR/RPGRIP1L/RSPH9/SPAG1/SPAG17/KIAA0586/TCTN2/TMEM138/TMEM231/TMEM237/TRAF3IP1/TTLL1/WDPCP/ZMYND10	52	liver	2
GO:0018230	peptidyl-L-cysteine S-palmitoylation	0.00491573	16/19160	0.4375	5.88659	5.54068	7.76e-05	0.0161268	0.0146763	zdhhc12/zdhhc15/zdhhc17/zdhhc2/zdhhc20/zdhhc3/zdhhc7	ZDHHC12/ZDHHC15/ZDHHC17/ZDHHC2/ZDHHC20/ZDHHC3/ZDHHC7	7	liver	2
GO:0018231	peptidyl-S-diacylglycerol-L-cysteine biosynthetic process from peptidyl-cysteine	0.00491573	16/19160	0.4375	5.88659	5.54068	7.76e-05	0.0161268	0.0146763	zdhhc12/zdhhc15/zdhhc17/zdhhc2/zdhhc20/zdhhc3/zdhhc7	ZDHHC12/ZDHHC15/ZDHHC17/ZDHHC2/ZDHHC20/ZDHHC3/ZDHHC7	7	liver	2
GO:0048880	sensory system development	0.0379213	426/19160	0.126761	1.70557	4.17295	8.1e-05	0.0162276	0.014768	abcb5/adamts9/agtpbp1/aldh1a2/aldh1a3/bak1/bbs1/bbs7/bcl2/bloc1s3/cln8/crybg3/crygn/cyp1b1/ephb1/fat3/fbn2/fkrp/fzd4/gja1/gli3/gngt1/ift122/ift140/itgam/jag1/klf4/large1/lctl/lhx2/limk2/lpcat1/meis1/nphp1/p2ry12/pdgfra/plaat3/prdm1/pxdn/pygo2/rdh13/rpgrip1l/sco2/skil/slc39a5/slitrk6/smg9/sox8/spred3/tgfbr1/tmem231/tub/wdpcp/yy1	ABCB5/ADAMTS9/AGTPBP1/ALDH1A2/ALDH1A3/BAK1/BBS1/BBS7/BCL2/BLOC1S3/CLN8/CRYBG3/CRYGN/CYP1B1/EPHB1/FAT3/FBN2/FKRP/FZD4/GJA1/GLI3/GNGT1/IFT122/IFT140/ITGAM/JAG1/KLF4/LARGE1/LCTL/LHX2/LIMK2/LPCAT1/MEIS1/NPHP1/P2RY12/PDGFRA/PLAAT3/PRDM1/PXDN/PYGO2/RDH13/RPGRIP1L/SCO2/SKIL/SLC39A5/SLITRK6/SMG9/SOX8/SPRED3/TGFBR1/TMEM231/TUB/WDPCP/YY1	54	liver	2
GO:0046488	phosphatidylinositol metabolic process	0.0189607	167/19160	0.161677	2.17537	4.32264	0.000103917	0.0197578	0.0179807	atm/dgke/efr3b/htr2b/impa1/inpp5d/inpp5j/inpp5k/itpkb/itpkc/lpgat1/mtmr2/mtmr8/pgap4/piga/pigb/pign/pigs/pigu/pigx/pik3r2/pik3r5/plcb1/socs4/socs5/tnfaip8l3/uvrag	ATM/DGKE/EFR3B/HTR2B/IMPA1/INPP5D/INPP5J/INPP5K/ITPKB/ITPKC/LPGAT1/MTMR2/MTMR9/PGAP4/PIGA/PIGB/PIGN/PIGS/PIGU/PIGX/PIK3R2/PIK3R5/PLCB1/SOCS4/SOCS5/TNFAIP8L3/UVRAG	27	liver	2
GO:0046474	glycerophospholipid biosynthetic process	0.0224719	213/19160	0.150235	2.02142	4.24753	0.000106798	0.0197578	0.0179807	acp6/agpat4/atm/crls1/dgke/dgkh/dgki/dgkq/dgkz/efr3b/htr2b/impa1/inpp5d/inpp5j/inpp5k/itpkb/itpkc/liph/lpcat1/mtmr2/pgap4/piga/pigb/pign/pigs/pigu/pigx/pik3r2/pld2/socs4/socs5/uvrag	ACP6/AGPAT4/ATM/CRLS1/DGKE/DGKH/DGKI/DGKQ/DGKZ/EFR3B/HTR2B/IMPA1/INPP5D/INPP5J/INPP5K/ITPKB/ITPKC/LIPH/LPCAT1/MTMR2/PGAP4/PIGA/PIGB/PIGN/PIGS/PIGU/PIGX/PIK3R2/PLD2/SOCS4/SOCS5/UVRAG	32	liver	2
GO:0046328	regulation of JNK cascade	0.0168539	141/19160	0.170213	2.29022	4.35706	0.000109159	0.0197578	0.0179807	ankrd6/axin1/dusp10/dusp22/ephb1/fktn/flt4/gadd45b/mapk8ip1/mapkbp1/marveld3/mdfic/nod2/nrk/plcb1/ptpn22/rap2a/ripk1/ripk2/tirap/tnfrsf19/tnfsf11/ulk4/xiap	ANKRD6/AXIN1/DUSP10/DUSP22/EPHB1/FKTN/FLT4/GADD45B/MAPK8IP1/MAPKBP1/MARVELD3/MDFIC/NOD2/NRK/PLCB1/PTPN22/RAP2A/RIPK1/RIPK2/TIRAP/TNFRSF19/TNFSF11/ULK4/XIAP	24	liver	2
GO:1901988	negative regulation of cell cycle phase transition	0.0280899	291/19160	0.137457	1.84949	4.13757	0.000119407	0.0206345	0.0187785	atm/bcl2/brca1/ccnb1/ccng1/cdc14b/cdc20/cdt1/dgkz/dtx3l/ezh2/fam107a/fbxo6/gen1/gnb1l/hinfp/incenp/jade1/klf4/mad2l1bp/mre11/msh2/mus81/nabp1/ndc80/prmt2/psmg2/rad9a/rb1/rbl1/rbm38/spc24/spdl1/stk33/stk38/ticrr/tiprl/trim39/uimc1/xrcc3	ATM/BCL2/BRCA1/CCNB1/CCNG1/CDC14B/CDC20/CDT1/DGKZ/DTX3L/EZH2/FAM107A/FBXO6/GEN1/GNB1L/HINFP/INCENP/JADE1/KLF4/MAD2L1BP/MRE11/MSH2/MUS81/NABP1/NDC80/PRMT2/PSMG2/RAD9A/RB1/RBL1/RBM38/SPC24/SPDL1/STK33/STK38/TICRR/TIPRL/TRIM39/UIMC1/XRCC3	40	liver	2
GO:0008608	attachment of spindle microtubules to kinetochore	0.00912921	54/19160	0.240741	3.23918	4.6689	0.000124359	0.0206345	0.0187785	ccnb1/cdt1/champ1/dsn1/incenp/kif2c/knstrn/mis12/ndc80/rb1/sgo1/sirt2/spc24	CCNB1/CDT1/CHAMP1/DSN1/INCENP/KIF2C/KNSTRN/MIS12/NDC80/RB1/SGO1/SIRT2/SPC24	13	liver	2
GO:0006654	phosphatidic acid biosynthetic process	0.00702247	34/19160	0.294118	3.95737	4.89042	0.000125035	0.0206345	0.0187785	acp6/agpat4/dgke/dgkh/dgki/dgkq/dgkz/liph/lpcat1/pld2	ACP6/AGPAT4/DGKE/DGKH/DGKI/DGKQ/DGKZ/LIPH/LPCAT1/PLD2	10	liver	2
GO:0010965	regulation of mitotic sister chromatid separation	0.00983146	62/19160	0.225806	3.03824	4.55481	0.000144804	0.0227685	0.0207206	anapc5/atm/ccnb1/cdc16/cdc20/gen1/incenp/mad2l1bp/ndc80/psmg2/rb1/spc24/spdl1/xrcc3	ANAPC5/ATM/CCNB1/CDC16/CDC20/GEN1/INCENP/MAD2L1BP/NDC80/PSMG2/RB1/SPC24/SPDL1/XRCC3	14	liver	2
GO:0001654	eye development	0.0365169	415/19160	0.125301	1.68593	4.00293	0.000146082	0.0227685	0.0207206	abcb5/adamts9/agtpbp1/aldh1a2/aldh1a3/bak1/bbs1/bbs7/bcl2/bloc1s3/cln8/crybg3/crygn/cyp1b1/ephb1/fat3/fbn2/fkrp/fzd4/gja1/gli3/gngt1/ift122/ift140/jag1/klf4/large1/lctl/lhx2/limk2/lpcat1/meis1/nphp1/pdgfra/plaat3/prdm1/pxdn/pygo2/rdh13/rpgrip1l/sco2/skil/slc39a5/slitrk6/smg9/sox8/spred3/tgfbr1/tmem231/tub/wdpcp/yy1	ABCB5/ADAMTS9/AGTPBP1/ALDH1A2/ALDH1A3/BAK1/BBS1/BBS7/BCL2/BLOC1S3/CLN8/CRYBG3/CRYGN/CYP1B1/EPHB1/FAT3/FBN2/FKRP/FZD4/GJA1/GLI3/GNGT1/IFT122/IFT140/JAG1/KLF4/LARGE1/LCTL/LHX2/LIMK2/LPCAT1/MEIS1/NPHP1/PDGFRA/PLAAT3/PRDM1/PXDN/PYGO2/RDH13/RPGRIP1L/SCO2/SKIL/SLC39A5/SLITRK6/SMG9/SOX8/SPRED3/TGFBR1/TMEM231/TUB/WDPCP/YY1	52	liver	2
GO:0006650	glycerophospholipid metabolic process	0.0294944	314/19160	0.133758	1.79972	4.04862	0.000151069	0.0229094	0.0208488	acp6/agpat4/atm/crls1/dgke/dgkh/dgki/dgkq/dgkz/efr3b/gdpd1/htr2b/impa1/inpp5d/inpp5j/inpp5k/itpkb/itpkc/liph/lpcat1/lpgat1/mecp2/mtmr2/mtmr8/pgap4/piga/pigb/pign/pigs/pigu/pigx/pik3r2/pik3r5/plaat3/plcb1/pld2/serinc5/smpd4/socs4/socs5/tnfaip8l3/uvrag	ACP6/AGPAT4/ATM/CRLS1/DGKE/DGKH/DGKI/DGKQ/DGKZ/EFR3B/GDPD1/HTR2B/IMPA1/INPP5D/INPP5J/INPP5K/ITPKB/ITPKC/LIPH/LPCAT1/LPGAT1/MECP2/MTMR2/MTMR9/PGAP4/PIGA/PIGB/PIGN/PIGS/PIGU/PIGX/PIK3R2/PIK3R5/PLAAT3/PLCB1/PLD2/SERINC5/SMPD4/SOCS4/SOCS5/TNFAIP8L3/UVRAG	42	liver	2
GO:0090042	tubulin deacetylation	0.00561798	23/19160	0.347826	4.68002	5.00369	0.00016272	0.0240269	0.0218658	dr1/fry/kat2a/prkaa2/sirt2/tada2a/tada3/yeats2	DR1/FRY/KAT2A/PRKAA2/SIRT2/TADA2A/TADA3/YEATS2	8	liver	2
GO:0007093	mitotic cell cycle checkpoint signaling	0.0175562	154/19160	0.162338	2.18426	4.18096	0.000172661	0.0248188	0.0225865	atm/brca1/ccnb1/ccng1/cdc14b/cdc20/dgkz/gen1/incenp/mad2l1bp/mre11/msh2/mus81/nabp1/ndc80/psmg2/rad9a/rbm38/spc24/spdl1/stk33/ticrr/trim39/uimc1/xrcc3	ATM/BRCA1/CCNB1/CCNG1/CDC14B/CDC20/DGKZ/GEN1/INCENP/MAD2L1BP/MRE11/MSH2/MUS81/NABP1/NDC80/PSMG2/RAD9A/RBM38/SPC24/SPDL1/STK33/TICRR/TRIM39/UIMC1/XRCC3	25	liver	2
GO:0008063	Toll signaling pathway	0.00421348	13/19160	0.461538	6.21003	5.32445	0.000181353	0.0248188	0.0225865	irak2/nlrp12/palm3/peli1/peli2/sigirr	IRAK2/NLRP12/PALM3/PELI1/PELI2/SIGIRR	6	liver	2
GO:0060287	epithelial cilium movement involved in determination of left/right asymmetry	0.00421348	13/19160	0.461538	6.21003	5.32445	0.000181353	0.0248188	0.0225865	ccdc103/ccdc40/cfap45/nphp3/odad4/ofd1	CCDC103/CCDC40/CFAP45/NPHP3/ODAD4/OFD1	6	liver	2
GO:0006858	extracellular transport	0.00842697	49/19160	0.244898	3.29512	4.558	0.000188869	0.025232	0.0229625	aqp4/ccdc103/ccdc40/cfap45/dpcd/kiaa0556/nphp3/odad4/ofd1/spag17/ttll1/wwp2	AQP4/CCDC103/CCDC40/CFAP45/DPCD/KATNIP/NPHP3/ODAD4/OFD1/SPAG17/TTLL1/WWP2	12	liver	2
GO:0009799	specification of symmetry	0.0168539	147/19160	0.163265	2.19674	4.12713	0.000211182	0.0269305	0.0245082	aldh1a2/bbs7/c2cd3/ccdc103/ccdc40/cfap45/cfap52/daam2/dpcd/drc1/gja1/hand2/ift140/mef2c/nbl1/nphp3/odad4/ofd1/rpgrip1l/rttn/smad2/smo/stil/tbx20	ALDH1A2/BBS7/C2CD3/CCDC103/CCDC40/CFAP45/CFAP52/DAAM2/DPCD/DRC1/GJA1/HAND2/IFT140/MEF2C/NBL1/NPHP3/ODAD4/OFD1/RPGRIP1L/RTTN/SMAD2/SMO/STIL/TBX20	24	liver	2
GO:0009855	determination of bilateral symmetry	0.0168539	147/19160	0.163265	2.19674	4.12713	0.000211182	0.0269305	0.0245082	aldh1a2/bbs7/c2cd3/ccdc103/ccdc40/cfap45/cfap52/daam2/dpcd/drc1/gja1/hand2/ift140/mef2c/nbl1/nphp3/odad4/ofd1/rpgrip1l/rttn/smad2/smo/stil/tbx20	ALDH1A2/BBS7/C2CD3/CCDC103/CCDC40/CFAP45/CFAP52/DAAM2/DPCD/DRC1/GJA1/HAND2/IFT140/MEF2C/NBL1/NPHP3/ODAD4/OFD1/RPGRIP1L/RTTN/SMAD2/SMO/STIL/TBX20	24	liver	2
GO:0007059	chromosome segregation	0.0372191	432/19160	0.122685	1.65074	3.87628	0.000216108	0.0269463	0.0245226	aaas/anapc2/anapc4/anapc5/arhgef10/arl8a/atm/bcl7a/brca1/ccnb1/ccsap/cdc16/cdc20/cdt1/cenpo/cenps/cenpt/champ1/diaph3/dmc1/dsn1/gen1/haus6/incenp/ino80/kif2c/knstrn/lzts2/mad2l1bp/mis12/mlh1/mre11/mybl2/ncaph2/ndc80/nek7/psmg2/rad18/rb1/rgs14/ripor2/sgo1/sirt2/soga1/spc24/spdl1/stil/sycp1/tlk1/top3a/tubgcp4/uvrag/xrcc3	AAAS/ANAPC2/ANAPC4/ANAPC5/ARHGEF10/ARL8A/ATM/BCL7A/BRCA1/CCNB1/CCSAP/CDC16/CDC20/CDT1/CENPO/CENPS/CENPT/CHAMP1/DIAPH3/DMC1/DSN1/GEN1/HAUS6/INCENP/INO80/KIF2C/KNSTRN/LZTS2/MAD2L1BP/MIS12/MLH1/MRE11/MYBL2/NCAPH2/NDC80/NEK7/PSMG2/RAD18/RB1/RGS14/RIPOR2/SGO1/SIRT2/MTCL2/SPC24/SPDL1/STIL/SYCP1/TLK1/TOP3A/TUBGCP4/UVRAG/XRCC3	53	liver	2
GO:0050867	positive regulation of cell activation	0.0344101	391/19160	0.12532	1.68618	3.88438	0.000223213	0.0272271	0.0247782	atad5/axl/bcl2/bloc1s3/bloc1s6/card11/cd274/cd28/cd86/cyrib/dusp10/gli3/gp1ba/gp1bb/gp9/gpr183/icoslg/il12rb1/il16/il23r/inpp5d/itpkb/jak2/malt1/map3k8/mef2c/mlh1/msh2/nod2/peli1/pms2/rasal3/rif1/ripk2/runx1/selp/sh3kbp1/slc7a1/socs5/sphk2/tirap/tnfsf11/traf6/trem2/ttbk1/vav1/vav3/vsir/znf335	ATAD5/AXL/BCL2/BLOC1S3/BLOC1S6/CARD11/CD274/CD28/CD86/CYRIB/DUSP10/GLI3/GP1BA/GP1BB/GP9/GPR183/ICOSLG/IL12RB1/IL16/IL23R/INPP5D/ITPKB/JAK2/MALT1/MAP3K8/MEF2C/MLH1/MSH2/NOD2/PELI1/PMS2/RASAL3/RIF1/RIPK2/RUNX1/SELP/SH3KBP1/SLC7A1/SOCS5/SPHK2/TIRAP/TNFSF11/TRAF6/TREM2/TTBK1/VAV1/VAV3/VSIR/ZNF335	49	liver	2
GO:0001701	in utero embryonic development	0.0351124	403/19160	0.124069	1.66936	3.84809	0.000246442	0.0294209	0.0267746	angpt1/axin1/brk1/c2cd3/casp8/ccdc24/ccm2/ccnb1/dhx35/diaph3/endog/fkrp/flvcr1/gins4/gja1/gli3/hand2/hey2/hinfp/inpp5k/itgb1/jag2/kat2a/kdm4c/klf4/maff/mafg/msh2/ncoa1/otud7b/pdgfra/phlda2/prdm1/rpgrip1l/sco2/skil/smad2/smg9/smo/sox8/stil/tgfbr1/tmem100/tmem231/traf6/ttll1/unk/vash2/znf335/zpr1	ANGPT1/AXIN1/BRK1/C2CD3/CASP8/CCDC24/CCM2/CCNB1/DHX35/DIAPH3/ENDOG/FKRP/FLVCR1/GINS4/GJA1/GLI3/HAND2/HEY2/HINFP/INPP5K/ITGB1/JAG2/KAT2A/KDM4C/KLF4/MAFF/MAFG/MSH2/NCOA1/OTUD7B/PDGFRA/PHLDA2/PRDM1/RPGRIP1L/SCO2/SKIL/SMAD2/SMG9/SMO/SOX8/STIL/TGFBR1/TMEM100/TMEM231/TRAF6/TTLL1/UNK/VASH2/ZNF335/ZPR1	50	liver	2
GO:0006661	phosphatidylinositol biosynthetic process	0.0154494	131/19160	0.167939	2.25963	4.09905	0.000252863	0.0295586	0.0269	atm/dgke/efr3b/htr2b/impa1/inpp5d/inpp5j/inpp5k/itpkb/itpkc/mtmr2/pgap4/piga/pigb/pign/pigs/pigu/pigx/pik3r2/socs4/socs5/uvrag	ATM/DGKE/EFR3B/HTR2B/IMPA1/INPP5D/INPP5J/INPP5K/ITPKB/ITPKC/MTMR2/PGAP4/PIGA/PIGB/PIGN/PIGS/PIGU/PIGX/PIK3R2/SOCS4/SOCS5/UVRAG	22	liver	2
GO:0007254	JNK cascade	0.0189607	177/19160	0.152542	2.05247	3.9859	0.000277836	0.031815	0.0289534	ankrd6/axin1/dusp10/dusp22/ephb1/fktn/flt4/gadd45b/map3k15/mapk8ip1/mapkbp1/marveld3/mdfic/nfkb1/nod2/nrk/plcb1/ptpn22/rap2a/ripk1/ripk2/sh2d3c/tirap/tnfrsf19/tnfsf11/ulk4/xiap	ANKRD6/AXIN1/DUSP10/DUSP22/EPHB1/FKTN/FLT4/GADD45B/MAP3K15/MAPK8IP1/MAPKBP1/MARVELD3/MDFIC/NFKB1/NOD2/NRK/PLCB1/PTPN22/RAP2A/RIPK1/RIPK2/SH2D3C/TIRAP/TNFRSF19/TNFSF11/ULK4/XIAP	27	liver	2
GO:0007099	centriole replication	0.00772472	44/19160	0.25	3.36376	4.4478	0.000285927	0.0320868	0.0292007	brca1/c2cd3/ccdc57/ccp110/cep152/cep295/kat2a/poc1b/rttn/stil/trim37	BRCA1/C2CD3/CCDC57/CCP110/CEP152/CEP295/KAT2A/POC1B/RTTN/STIL/TRIM37	11	liver	2
GO:0042158	lipoprotein biosynthetic process	0.0119382	90/19160	0.188889	2.54151	4.15342	0.000301702	0.0328896	0.0299314	apoe/atg4d/atg7/piga/pigb/pign/pigs/pigu/svip/ugcg/zdhhc12/zdhhc15/zdhhc17/zdhhc2/zdhhc20/zdhhc3/zdhhc7	APOE/ATG4D/ATG7/PIGA/PIGB/PIGN/PIGS/PIGU/SVIP/UGCG/ZDHHC12/ZDHHC15/ZDHHC17/ZDHHC2/ZDHHC20/ZDHHC3/ZDHHC7	17	liver	2
GO:0002753	cytoplasmic pattern recognition receptor signaling pathway	0.0189607	178/19160	0.151685	2.04094	3.95345	0.000304805	0.0328896	0.0299314	cd36/colec12/dhx58/gramd4/irf3/lacc1/mefv/nek7/nod2/peli1/ptpn22/ripk2/rnf125/sirt2/slc15a2/sting1/stmp1/tasl/tirap/traf3ip3/traf6/trem2/usp15/xiap/zcchc3/zdhhc12/zdhhc3	CD36/COLEC12/DHX58/GRAMD4/IRF3/LACC1/MEFV/NEK7/NOD2/PELI1/PTPN22/RIPK2/RNF125/SIRT2/SLC15A2/STING1/STMP1/TASL/TIRAP/TRAF3IP3/TRAF6/TREM2/USP15/XIAP/ZCCHC3/ZDHHC12/ZDHHC3	27	liver	2
GO:0006312	mitotic recombination	0.00561798	25/19160	0.32	4.30562	4.68621	0.000313934	0.0332355	0.0302461	ankle1/dmc1/ercc4/gen1/mlh1/mre11/msh2/xrcc3	ANKLE1/DMC1/ERCC4/GEN1/MLH1/MRE11/MSH2/XRCC3	8	liver	2
GO:0060996	dendritic spine development	0.0126404	99/19160	0.181818	2.44637	4.08826	0.000332231	0.0345212	0.0314162	abi3/apoe/baiap2/camk1/cdkl5/ephb1/eurl/iqsec1/lrp8/mapkapk5/mecp2/mef2c/neurl1/nlgn2/pdlim5/ptprd/tiam1/zdhhc15	ABI3/APOE/BAIAP2/CAMK1/CDKL5/EPHB1/C21orf91/IQSEC1/LRP8/MAPKAPK5/MECP2/MEF2C/NEURL1/NLGN2/PDLIM5/PTPRD/TIAM1/ZDHHC15	18	liver	2
GO:0046473	phosphatidic acid metabolic process	0.00702247	38/19160	0.263158	3.5408	4.44232	0.000342978	0.03499	0.0318428	acp6/agpat4/dgke/dgkh/dgki/dgkq/dgkz/liph/lpcat1/pld2	ACP6/AGPAT4/DGKE/DGKH/DGKI/DGKQ/DGKZ/LIPH/LPCAT1/PLD2	10	liver	2
GO:0060998	regulation of dendritic spine development	0.00912921	60/19160	0.216667	2.91526	4.21018	0.000381945	0.035297	0.0321222	apoe/baiap2/camk1/cdkl5/eurl/lrp8/mapkapk5/mecp2/mef2c/neurl1/nlgn2/ptprd/tiam1	APOE/BAIAP2/CAMK1/CDKL5/C21orf91/LRP8/MAPKAPK5/MECP2/MEF2C/NEURL1/NLGN2/PTPRD/TIAM1	13	liver	2
GO:1903322	positive regulation of protein modification by small protein conjugation or removal	0.0154494	135/19160	0.162963	2.19268	3.9404	0.000390673	0.035297	0.0321222	amer1/angpt1/axin1/cdc14b/cdc20/cenps/dcun1d1/fam107a/fbxo33/malt1/mta1/nod2/pdcd6/peli1/pias1/ptpn22/rasd2/rassf5/ripk2/rnf180/traf6/xiap	AMER1/ANGPT1/AXIN1/CDC14B/CDC20/CENPS/DCUN1D1/FAM107A/FBXO33/MALT1/MTA1/NOD2/PDCD6/PELI1/PIAS1/PTPN22/RASD2/RASSF5/RIPK2/RNF180/TRAF6/XIAP	22	liver	2
GO:0007098	centrosome cycle	0.0161517	144/19160	0.159722	2.14907	3.92177	0.000392191	0.035297	0.0321222	arhgef10/arl2/brca1/c2cd3/ccdc57/ccp110/cep152/cep295/gen1/haus6/kat2a/kif3a/nat10/ndc80/pde4dip/poc1b/rttn/sgo1/stil/trim37/usp33/uvrag/xrcc3	ARHGEF10/ARL2/BRCA1/C2CD3/CCDC57/CCP110/CEP152/CEP295/GEN1/HAUS6/KAT2A/KIF3A/NAT10/NDC80/PDE4DIP/POC1B/RTTN/SGO1/STIL/TRIM37/USP33/UVRAG/XRCC3	23	liver	2
GO:0033044	regulation of chromosome organization	0.0245787	258/19160	0.135659	1.8253	3.78164	0.000396472	0.035297	0.0321222	anapc2/anapc4/anapc5/atm/bcl7a/ccnb1/cdc16/cdc20/dcp2/ercc4/gen1/incenp/ino80/ino80d/klf4/mad2l1bp/mapkapk5/mre11/nat10/ncaph2/ndc80/nek7/parn/psmg2/rb1/slf1/slf2/slx1a/spc24/spdl1/stn1/tal1/tent4b/xrcc3/yy1	ANAPC2/ANAPC4/ANAPC5/ATM/BCL7A/CCNB1/CDC16/CDC20/DCP2/ERCC4/GEN1/INCENP/INO80/INO80D/KLF4/MAD2L1BP/MAPKAPK5/MRE11/NAT10/NCAPH2/NDC80/NEK7/PARN/PSMG2/RB1/SLF1/SLF2/SLX1A/SPC24/SPDL1/STN1/TAL1/TENT4B/XRCC3/YY1	35	liver	2
GO:0006497	protein lipidation	0.011236	84/19160	0.190476	2.56287	4.06754	0.000407195	0.035297	0.0321222	atg4d/atg7/piga/pigb/pign/pigs/pigu/svip/ugcg/zdhhc12/zdhhc15/zdhhc17/zdhhc2/zdhhc20/zdhhc3/zdhhc7	ATG4D/ATG7/PIGA/PIGB/PIGN/PIGS/PIGU/SVIP/UGCG/ZDHHC12/ZDHHC15/ZDHHC17/ZDHHC2/ZDHHC20/ZDHHC3/ZDHHC7	16	liver	2
GO:0051304	chromosome separation	0.011236	84/19160	0.190476	2.56287	4.06754	0.000407195	0.035297	0.0321222	anapc5/atm/ccnb1/cdc16/cdc20/gen1/incenp/mad2l1bp/ncaph2/ndc80/psmg2/rb1/spc24/spdl1/top3a/xrcc3	ANAPC5/ATM/CCNB1/CDC16/CDC20/GEN1/INCENP/MAD2L1BP/NCAPH2/NDC80/PSMG2/RB1/SPC24/SPDL1/TOP3A/XRCC3	16	liver	2
GO:0050818	regulation of coagulation	0.0105337	76/19160	0.197368	2.6556	4.09772	0.000410919	0.035297	0.0321222	angpt1/angpt2/ano6/apoe/cd36/emilin2/enpp4/gp1ba/klkb1/pdgfra/plat/prkg1/serpine2/sh2b3/st3gal4	ANGPT1/ANGPT2/ANO6/APOE/CD36/EMILIN2/ENPP4/GP1BA/KLKB1/PDGFRA/PLAT/PRKG1/SERPINE2/SH2B3/ST3GAL4	15	liver	2
GO:0043254	regulation of protein-containing complex assembly	0.0365169	433/19160	0.120092	1.61585	3.67281	0.000413111	0.035297	0.0321222	add2/apoe/arhgap28/arl2/atm/baiap2/bak1/bmf/brk1/camsap2/cd36/cdc42ep2/cdh17/cracd/cyrib/daam2/dyrk1a/fer/git1/haus6/inpp5j/kirrel1/lmod1/mecp2/mefv/mpp7/nek7/p2ry12/pde4dip/piezo1/pik3r2/plekhg2/ptpn22/rb1/rictor/selp/sirt2/slain2/slf1/slf2/stmp1/svip/tal1/tirap/tmod3/tppp3/trabd2b/traf3ip1/trem2/ttbk1/unc13b/zdhhc12	ADD2/APOE/ARHGAP28/ARL2/ATM/BAIAP2/BAK1/BMF/BRK1/CAMSAP2/CD36/CDC42EP2/CDH17/CRACD/CYRIB/DAAM2/DYRK1A/FER/GIT1/HAUS6/INPP5J/KIRREL1/LMOD1/MECP2/MEFV/MPP7/NEK7/P2RY12/PDE4DIP/PIEZO1/PIK3R2/PLEKHG2/PTPN22/RB1/RICTOR/SELP/SIRT2/SLAIN2/SLF1/SLF2/STMP1/SVIP/TAL1/TIRAP/TMOD3/TPPP3/TRABD2B/TRAF3IP1/TREM2/TTBK1/UNC13B/ZDHHC12	52	liver	2
GO:0046834	lipid phosphorylation	0.00351124	10/19160	0.5	6.72753	5.1333	0.000413342	0.035297	0.0321222	dgke/dgkh/dgki/dgkq/dgkz	DGKE/DGKH/DGKI/DGKQ/DGKZ	5	liver	2
GO:0016358	dendrite development	0.0231742	239/19160	0.138075	1.85781	3.78122	0.000416532	0.035297	0.0321222	abi3/anapc2/apoe/baiap2/bbs1/camk1/camsap2/cdkl5/ephb1/eurl/ezh2/fat3/flrt1/fzd4/gorasp1/igsf9/iqsec1/itgb1/kndc1/lrp8/mapkapk5/mark1/mecp2/mef2c/neurl1/nfatc4/nlgn2/pdlim5/prkg1/ptprd/rap2a/tiam1/zdhhc15	ABI3/ANAPC2/APOE/BAIAP2/BBS1/CAMK1/CAMSAP2/CDKL5/EPHB1/C21orf91/EZH2/FAT3/FLRT1/FZD4/GORASP1/IGSF9/IQSEC1/ITGB1/KNDC1/LRP8/MAPKAPK5/MARK1/MECP2/MEF2C/NEURL1/NFATC4/NLGN2/PDLIM5/PRKG1/PTPRD/RAP2A/TIAM1/ZDHHC15	33	liver	2
GO:0046467	membrane lipid biosynthetic process	0.0168539	154/19160	0.155844	2.09689	3.87251	0.000429929	0.035297	0.0321222	abcc1/acer1/cln8/gal3st4/hacd1/hacd4/large1/mfsd2b/pgap4/piga/pigb/pign/pigs/pigu/pigx/samd8/sgms1/smpd1/smpd4/sphk2/sptlc3/st3gal4/st6galnac4/ugcg	ABCC1/ACER1/CLN8/GAL3ST4/HACD1/HACD4/LARGE1/MFSD2B/PGAP4/PIGA/PIGB/PIGN/PIGS/PIGU/PIGX/SAMD8/SGMS1/SMPD1/SMPD4/SPHK2/SPTLC3/ST3GAL4/ST6GALNAC4/UGCG	24	liver	2
GO:0003351	epithelial cilium movement involved in extracellular fluid movement	0.00772472	46/19160	0.23913	3.21751	4.26661	0.000433515	0.035297	0.0321222	aqp4/ccdc103/ccdc40/cfap45/dpcd/kiaa0556/nphp3/odad4/ofd1/spag17/ttll1	AQP4/CCDC103/CCDC40/CFAP45/DPCD/KATNIP/NPHP3/ODAD4/OFD1/SPAG17/TTLL1	11	liver	2
GO:1901875	positive regulation of post-translational protein modification	0.0154494	136/19160	0.161765	2.17655	3.90161	0.000433997	0.035297	0.0321222	amer1/angpt1/axin1/cdc14b/cdc20/cenps/dcun1d1/fam107a/fbxo33/malt1/mta1/nod2/pdcd6/peli1/pias1/ptpn22/rasd2/rassf5/ripk2/rnf180/traf6/xiap	AMER1/ANGPT1/AXIN1/CDC14B/CDC20/CENPS/DCUN1D1/FAM107A/FBXO33/MALT1/MTA1/NOD2/PDCD6/PELI1/PIAS1/PTPN22/RASD2/RASSF5/RIPK2/RNF180/TRAF6/XIAP	22	liver	2
GO:0010639	negative regulation of organelle organization	0.0323034	371/19160	0.123989	1.66828	3.68306	0.000434057	0.035297	0.0321222	adck1/add2/arhgap28/arhgef18/atm/bak1/brca1/camsap2/ccnb1/ccp110/cdc20/cracd/cyrib/dab1/dcp2/diaph3/dyrk1a/ercc4/fez1/gen1/gmfb/hgf/incenp/inpp5j/inpp5k/kat2a/limk2/lmod1/mad2l1bp/mid1/nat10/ndc80/psmg2/s1pr1/slx1a/smcr8/spc24/spdl1/stn1/tbc1d4/tent4b/tmod3/togaram2/trim37/wdr47/xrcc3	ADCK1/ADD2/ARHGAP28/ARHGEF18/ATM/BAK1/BRCA1/CAMSAP2/CCNB1/CCP110/CDC20/CRACD/CYRIB/OMA1/DCP2/DIAPH3/DYRK1A/ERCC4/FEZ1/GEN1/GMFB/HGF/INCENP/INPP5J/INPP5K/KAT2A/LIMK2/LMOD1/MAD2L1BP/MID1/NAT10/NDC80/PSMG2/S1PR1/SLX1A/SMCR8/SPC24/SPDL1/STN1/TBC1D4/TENT4B/TMOD3/TOGARAM2/TRIM37/WDR47/XRCC3	46	liver	2
GO:1905818	regulation of chromosome separation	0.0105337	77/19160	0.194805	2.62111	4.03877	0.000475825	0.0379068	0.0344973	anapc5/atm/ccnb1/cdc16/cdc20/gen1/incenp/mad2l1bp/ncaph2/ndc80/psmg2/rb1/spc24/spdl1/xrcc3	ANAPC5/ATM/CCNB1/CDC16/CDC20/GEN1/INCENP/MAD2L1BP/NCAPH2/NDC80/PSMG2/RB1/SPC24/SPDL1/XRCC3	15	liver	2
GO:0060972	left/right pattern formation	0.0161517	146/19160	0.157534	2.11963	3.84794	0.000479662	0.0379068	0.0344973	bbs7/c2cd3/ccdc103/ccdc40/cfap45/cfap52/daam2/dpcd/drc1/gja1/hand2/ift122/ift140/mef2c/nphp3/odad4/ofd1/rpgrip1l/rttn/smad2/smo/stil/tbx20	BBS7/C2CD3/CCDC103/CCDC40/CFAP45/CFAP52/DAAM2/DPCD/DRC1/GJA1/HAND2/IFT122/IFT140/MEF2C/NPHP3/ODAD4/OFD1/RPGRIP1L/RTTN/SMAD2/SMO/STIL/TBX20	23	liver	2
GO:0010543	regulation of platelet activation	0.00842697	54/19160	0.222222	2.99001	4.14936	0.000496912	0.0387246	0.0352415	apoe/emilin2/gp1ba/gp1bb/gp9/jak2/mfsd2b/pdgfra/prkg1/selp/serpine2/sh2b3	APOE/EMILIN2/GP1BA/GP1BB/GP9/JAK2/MFSD2B/PDGFRA/PRKG1/SELP/SERPINE2/SH2B3	12	liver	2
GO:0007229	integrin-mediated signaling pathway	0.0133427	111/19160	0.171171	2.30312	3.90142	0.000508371	0.0390749	0.0355603	ccm2/cdh17/col16a1/diaph3/itga1/itga2/itga4/itga6/itgam/itgax/itgb1/itgb1bp1/itgb4/itgbl1/loxl3/sema7a/slc2a10/vav1/vav3	CCM2/CDH17/COL16A1/DIAPH3/ITGA1/ITGA2/ITGA4/ITGA6/ITGAM/ITGAX/ITGB1/ITGB1BP1/ITGB4/ITGBL1/LOXL3/SEMA7A/SLC2A10/VAV1/VAV3	19	liver	2
GO:0010948	negative regulation of cell cycle process	0.0294944	333/19160	0.126126	1.69703	3.63579	0.000531568	0.0400624	0.036459	atm/bcl2/brca1/ccnb1/ccng1/cdc14b/cdc20/cdt1/dgkz/dtx3l/ezh2/fam107a/fbxo6/gen1/gnb1l/hinfp/incenp/jade1/kat2a/klf4/mad2l1bp/mre11/msh2/mus81/nabp1/ndc80/prmt2/psmg2/rad9a/rb1/rbl1/rbm38/spc24/spdl1/stk33/stk38/ticrr/tiprl/trim37/trim39/uimc1/xrcc3	ATM/BCL2/BRCA1/CCNB1/CCNG1/CDC14B/CDC20/CDT1/DGKZ/DTX3L/EZH2/FAM107A/FBXO6/GEN1/GNB1L/HINFP/INCENP/JADE1/KAT2A/KLF4/MAD2L1BP/MRE11/MSH2/MUS81/NABP1/NDC80/PRMT2/PSMG2/RAD9A/RB1/RBL1/RBM38/SPC24/SPDL1/STK33/STK38/TICRR/TIPRL/TRIM37/TRIM39/UIMC1/XRCC3	42	liver	2
GO:0050871	positive regulation of B cell activation	0.011236	86/19160	0.186047	2.50327	3.95893	0.000535499	0.0400624	0.036459	atad5/bcl2/card11/cd28/gpr183/inpp5d/mef2c/mlh1/msh2/nod2/peli1/pms2/rif1/sh3kbp1/tirap/vav3	ATAD5/BCL2/CARD11/CD28/GPR183/INPP5D/MEF2C/MLH1/MSH2/NOD2/PELI1/PMS2/RIF1/SH3KBP1/TIRAP/VAV3	16	liver	2
GO:0010720	positive regulation of cell development	0.0379213	460/19160	0.117391	1.57951	3.56476	0.000560794	0.0406751	0.0370165	adipoq/anapc2/axl/baiap2/bcl2/bnc1/casp8/cd86/cdkl5/creb1/cxcr4/dicer1/dusp10/efna5/fzd4/gli3/il12rb1/il23r/inpp5d/itgb1/itpkb/kras/limk1/lrp8/malt1/mecp2/metrn/neurl1/ocstamp/ppargc1b/ptprd/rassf10/rb1/rgs14/ripk1/ripk2/robo1/runx1/sema7a/serpine2/sirt2/skil/smo/socs5/sox8/tiam1/tnfrsf11a/tnfsf11/traf6/trem2/ttbk1/vsir/zfyve27/znf335	ADIPOQ/ANAPC2/AXL/BAIAP2/BCL2/BNC1/CASP8/CD86/CDKL5/CREB1/CXCR4/DICER1/DUSP10/EFNA5/FZD4/GLI3/IL12RB1/IL23R/INPP5D/ITGB1/ITPKB/KRAS/LIMK1/LRP8/MALT1/MECP2/METRN/NEURL1/OCSTAMP/PPARGC1B/PTPRD/RASSF10/RB1/RGS14/RIPK1/RIPK2/ROBO1/RUNX1/SEMA7A/SERPINE2/SIRT2/SKIL/SMO/SOCS5/SOX8/TIAM1/TNFRSF11A/TNFSF11/TRAF6/TREM2/TTBK1/VSIR/ZFYVE27/ZNF335	54	liver	2
GO:0090043	regulation of tubulin deacetylation	0.00491573	21/19160	0.333333	4.48502	4.52761	0.000566864	0.0406751	0.0370165	dr1/fry/kat2a/prkaa2/tada2a/tada3/yeats2	DR1/FRY/KAT2A/PRKAA2/TADA2A/TADA3/YEATS2	7	liver	2
GO:0031398	positive regulation of protein ubiquitination	0.0133427	112/19160	0.169643	2.28255	3.85721	0.000570383	0.0406751	0.0370165	amer1/angpt1/axin1/cdc14b/cdc20/cenps/fam107a/fbxo33/malt1/mta1/nod2/pdcd6/peli1/ptpn22/rassf5/ripk2/rnf180/traf6/xiap	AMER1/ANGPT1/AXIN1/CDC14B/CDC20/CENPS/FAM107A/FBXO33/MALT1/MTA1/NOD2/PDCD6/PELI1/PTPN22/RASSF5/RIPK2/RNF180/TRAF6/XIAP	19	liver	2
GO:0031023	microtubule organizing center organization	0.0168539	157/19160	0.152866	2.05682	3.76751	0.000572684	0.0406751	0.0370165	arhgef10/arl2/brca1/c2cd3/ccdc57/ccp110/cep152/cep295/dzip1/gen1/haus6/kat2a/kif3a/nat10/ndc80/pde4dip/poc1b/rttn/sgo1/stil/trim37/usp33/uvrag/xrcc3	ARHGEF10/ARL2/BRCA1/C2CD3/CCDC57/CCP110/CEP152/CEP295/DZIP1/GEN1/HAUS6/KAT2A/KIF3A/NAT10/NDC80/PDE4DIP/POC1B/RTTN/SGO1/STIL/TRIM37/USP33/UVRAG/XRCC3	24	liver	2
GO:0007368	determination of left/right symmetry	0.0154494	139/19160	0.158273	2.12958	3.78722	0.000590103	0.0409019	0.037223	bbs7/c2cd3/ccdc103/ccdc40/cfap45/cfap52/daam2/dpcd/drc1/gja1/hand2/ift140/mef2c/nphp3/odad4/ofd1/rpgrip1l/rttn/smad2/smo/stil/tbx20	BBS7/C2CD3/CCDC103/CCDC40/CFAP45/CFAP52/DAAM2/DPCD/DRC1/GJA1/HAND2/IFT140/MEF2C/NPHP3/ODAD4/OFD1/RPGRIP1L/RTTN/SMAD2/SMO/STIL/TBX20	22	liver	2
GO:1905475	regulation of protein localization to membrane	0.0196629	195/19160	0.14359	1.93201	3.70659	0.000590458	0.0409019	0.037223	abi3/appl1/cemip/dpp10/efcab7/frrs1l/inpp5k/itgam/itgb1/itgb1bp1/kcnj11/kif2c/ldlrap1/mief2/nlgn2/olfm1/pik3r2/pkdcc/rab11fip2/rhog/slc5a3/tcaf2/traf6/trem2/wnk3/wnk4/zdhhc2/zdhhc7	ABI3/APPL1/CEMIP/DPP10/EFCAB7/FRRS1L/INPP5K/ITGAM/ITGB1/ITGB1BP1/KCNJ11/KIF2C/LDLRAP1/MIEF2/NLGN2/OLFM1/PIK3R2/PKDCC/RAB11FIP2/RHOG/SLC5A3/TCAF2/TRAF6/TREM2/WNK3/WNK4/ZDHHC2/ZDHHC7	28	liver	2
GO:1901987	regulation of cell cycle phase transition	0.0393258	483/19160	0.115942	1.56001	3.53205	0.000606242	0.0414832	0.037752	anapc4/anapc5/appl1/atad5/atm/bcl2/bcl7a/brca1/ccnb1/ccng1/cdc14b/cdc16/cdc20/cdk15/cdkn2c/cdt1/dgkz/dtx3l/ezh2/fam107a/fbxo6/gen1/gnb1l/hinfp/incenp/ino80/jade1/klf4/mad2l1bp/mblac1/mn1/mre11/msh2/mus81/nabp1/ndc80/plcb1/prmt2/psmg2/rad9a/rb1/rbl1/rbm38/sirt2/spc24/spdl1/stil/stk33/stk38/ticrr/tiprl/tm4sf5/tmod3/trim39/uimc1/xrcc3	ANAPC4/ANAPC5/APPL1/ATAD5/ATM/BCL2/BCL7A/BRCA1/CCNB1/CCNG1/CDC14B/CDC16/CDC20/CDK15/CDKN2C/CDT1/DGKZ/DTX3L/EZH2/FAM107A/FBXO6/GEN1/GNB1L/HINFP/INCENP/INO80/JADE1/KLF4/MAD2L1BP/MBLAC1/MN1/MRE11/MSH2/MUS81/NABP1/NDC80/PLCB1/PRMT2/PSMG2/RAD9A/RB1/RBL1/RBM38/SIRT2/SPC24/SPDL1/STIL/STK33/STK38/TICRR/TIPRL/TM4SF5/TMOD3/TRIM39/UIMC1/XRCC3	56	liver	2
GO:0006066	alcohol metabolic process	0.0316011	368/19160	0.122283	1.64532	3.54181	0.000670052	0.0452971	0.0412229	acer1/acss2/aldh1a2/aldh1a3/aldh3b1/apoe/aqp8/cln8/cyp1b1/dgkq/dkk3/fdxr/fkrp/gdpd1/gk5/gpd2/hsd11b2/hsd17b7/impa1/inpp5j/itpkb/itpkc/ldlrap1/lepr/mecp2/mgat3/mvk/nfkb1/ntsr1/nudt4b/p2ry1/plcb1/ppip5k2/prkaa2/prkg1/prkg2/rdh13/sgpp1/shpk/slc5a3/smpd1/sphk2/sptlc3/stard4/ttc39b	ACER1/ACSS2/ALDH1A2/ALDH1A3/ALDH3B1/APOE/AQP8/CLN8/CYP1B1/DGKQ/DKK3/FDXR/FKRP/GDPD1/GK5/GPD2/HSD11B2/HSD17B7/IMPA1/INPP5J/ITPKB/ITPKC/LDLRAP1/LEPR/MECP2/MOGAT3/MVK/NFKB1/NTSR1/NUDT4/P2RY1/PLCB1/PPIP5K2/PRKAA2/PRKG1/PRKG2/RDH13/SGPP1/SHPK/SLC5A3/SMPD1/SPHK2/SPTLC3/STARD4/TTC39B	45	liver	2
GO:0023035	CD40 signaling pathway	0.00421348	16/19160	0.375	5.04565	4.58717	0.00069683	0.0460709	0.041927	fanca/itgb1/traf3ip2/traf5/traf6/trem2	FANCA/ITGB1/TRAF3IP2/TRAF5/TRAF6/TREM2	6	liver	2
GO:0007517	muscle organ development	0.0316011	369/19160	0.121951	1.64086	3.52221	0.000709626	0.0460709	0.041927	adarb1/bcl2/bin3/creb1/emd/ephb1/etv1/evc/fkrp/fktn/foxn2/gja1/hey2/hivep3/hmg20b/itgb1/jph1/kras/large1/maff/mef2c/neurl1/nln/nr1d2/p2rx2/pax7/rb1/ripor2/s1pr1/selenon/sfmbt1/sirt2/skil/smo/smtn/sox6/sox8/speg/tbx20/tgfbr1/tnnc1/unc45a/vrk3/zbtb18/zfhx3	ADARB1/BCL2/BIN3/CREB1/EMD/EPHB1/ETV1/EVC/FKRP/FKTN/FOXN2/GJA1/HEY2/HIVEP3/HMG20B/ITGB1/JPH1/KRAS/LARGE1/MAFF/MEF2C/NEURL1/NLN/NR1D2/P2RX2/PAX7/RB1/RIPOR2/S1PR1/SELENON/SFMBT1/SIRT2/SKIL/SMO/SMTN/SOX6/SOX8/SPEG/TBX20/TGFBR1/TNNI3/UNC45A/VRK3/ZBTB18/ZFHX3	45	liver	2
GO:0048304	positive regulation of isotype switching to IgG isotypes	0.00351124	11/19160	0.454545	6.11593	4.80908	0.000711454	0.0460709	0.041927	atad5/cd28/mlh1/msh2/pms2	ATAD5/CD28/MLH1/MSH2/PMS2	5	liver	2
GO:1901991	negative regulation of mitotic cell cycle phase transition	0.0203652	207/19160	0.140097	1.88501	3.6275	0.000714341	0.0460709	0.041927	atm/bcl2/brca1/ccnb1/ccng1/cdc14b/cdc20/dgkz/ezh2/fam107a/gen1/incenp/jade1/klf4/mad2l1bp/mre11/nabp1/ndc80/prmt2/psmg2/rb1/rbl1/rbm38/spc24/spdl1/ticrr/trim39/uimc1/xrcc3	ATM/BCL2/BRCA1/CCNB1/CCNG1/CDC14B/CDC20/DGKZ/EZH2/FAM107A/GEN1/INCENP/JADE1/KLF4/MAD2L1BP/MRE11/NABP1/NDC80/PRMT2/PSMG2/RB1/RBL1/RBM38/SPC24/SPDL1/TICRR/TRIM39/UIMC1/XRCC3	29	liver	2
GO:0007091	metaphase/anaphase transition of mitotic cell cycle	0.0119382	97/19160	0.175258	2.3581	3.79959	0.000745053	0.0465001	0.0423176	anapc2/anapc4/anapc5/atm/bcl7a/ccnb1/cdc16/cdc20/gen1/incenp/mad2l1bp/ndc80/psmg2/rb1/spc24/spdl1/xrcc3	ANAPC2/ANAPC4/ANAPC5/ATM/BCL7A/CCNB1/CDC16/CDC20/GEN1/INCENP/MAD2L1BP/NDC80/PSMG2/RB1/SPC24/SPDL1/XRCC3	17	liver	2
GO:0045017	glycerolipid biosynthetic process	0.0238764	257/19160	0.132296	1.78005	3.56726	0.000750192	0.0465001	0.0423176	acp6/agpat4/atm/crls1/dgke/dgkh/dgki/dgkq/dgkz/efr3b/htr2b/impa1/inpp5d/inpp5j/inpp5k/itpkb/itpkc/liph/lpcat1/lpgat1/mgat3/mtmr2/pgap4/piga/pigb/pign/pigs/pigu/pigx/pik3r2/pld2/socs4/socs5/uvrag	ACP6/AGPAT4/ATM/CRLS1/DGKE/DGKH/DGKI/DGKQ/DGKZ/EFR3B/HTR2B/IMPA1/INPP5D/INPP5J/INPP5K/ITPKB/ITPKC/LIPH/LPCAT1/LPGAT1/MOGAT3/MTMR2/PGAP4/PIGA/PIGB/PIGN/PIGS/PIGU/PIGX/PIK3R2/PLD2/SOCS4/SOCS5/UVRAG	34	liver	2
GO:0007094	mitotic spindle assembly checkpoint signaling	0.00772472	49/19160	0.22449	3.02052	4.01267	0.00077072	0.0465001	0.0423176	atm/ccnb1/cdc20/gen1/incenp/mad2l1bp/ndc80/psmg2/spc24/spdl1/xrcc3	ATM/CCNB1/CDC20/GEN1/INCENP/MAD2L1BP/NDC80/PSMG2/SPC24/SPDL1/XRCC3	11	liver	2
GO:0071173	spindle assembly checkpoint signaling	0.00772472	49/19160	0.22449	3.02052	4.01267	0.00077072	0.0465001	0.0423176	atm/ccnb1/cdc20/gen1/incenp/mad2l1bp/ndc80/psmg2/spc24/spdl1/xrcc3	ATM/CCNB1/CDC20/GEN1/INCENP/MAD2L1BP/NDC80/PSMG2/SPC24/SPDL1/XRCC3	11	liver	2
GO:0071174	mitotic spindle checkpoint signaling	0.00772472	49/19160	0.22449	3.02052	4.01267	0.00077072	0.0465001	0.0423176	atm/ccnb1/cdc20/gen1/incenp/mad2l1bp/ndc80/psmg2/spc24/spdl1/xrcc3	ATM/CCNB1/CDC20/GEN1/INCENP/MAD2L1BP/NDC80/PSMG2/SPC24/SPDL1/XRCC3	11	liver	2
GO:0098534	centriole assembly	0.00772472	49/19160	0.22449	3.02052	4.01267	0.00077072	0.0465001	0.0423176	brca1/c2cd3/ccdc57/ccp110/cep152/cep295/kat2a/poc1b/rttn/stil/trim37	BRCA1/C2CD3/CCDC57/CCP110/CEP152/CEP295/KAT2A/POC1B/RTTN/STIL/TRIM37	11	liver	2
GO:0002696	positive regulation of leukocyte activation	0.0316011	371/19160	0.121294	1.63201	3.48318	0.000795046	0.0474575	0.0431889	atad5/axl/bcl2/bloc1s3/bloc1s6/card11/cd274/cd28/cd86/cyrib/dusp10/gli3/gpr183/icoslg/il12rb1/il16/il23r/inpp5d/itpkb/jak2/malt1/map3k8/mef2c/mlh1/msh2/nod2/peli1/pms2/rasal3/rif1/ripk2/runx1/sh3kbp1/slc7a1/socs5/sphk2/tirap/tnfsf11/traf6/trem2/ttbk1/vav1/vav3/vsir/znf335	ATAD5/AXL/BCL2/BLOC1S3/BLOC1S6/CARD11/CD274/CD28/CD86/CYRIB/DUSP10/GLI3/GPR183/ICOSLG/IL12RB1/IL16/IL23R/INPP5D/ITPKB/JAK2/MALT1/MAP3K8/MEF2C/MLH1/MSH2/NOD2/PELI1/PMS2/RASAL3/RIF1/RIPK2/RUNX1/SH3KBP1/SLC7A1/SOCS5/SPHK2/TIRAP/TNFSF11/TRAF6/TREM2/TTBK1/VAV1/VAV3/VSIR/ZNF335	45	liver	2
GO:0006476	protein deacetylation	0.00702247	42/19160	0.238095	3.20358	4.05086	0.000812977	0.048017	0.0436981	dr1/dyrk1a/fry/hdac7/kat2a/prkaa2/sirt2/tada2a/tada3/yeats2	DR1/DYRK1A/FRY/HDAC7/KAT2A/PRKAA2/SIRT2/TADA2A/TADA3/YEATS2	10	liver	2
