# Supplementary material for: Pigments, Chromatophore Structure, and Gene Expression Underlying Colour Polytypy of a Panamanian Poison Frog
Source: Mol Ecol. 2025 Dec 22;35(1):e70214. doi: 10.1111/mec.70214 (PMC12745852; doi:10.1111/mec.70214)
Supplement: Supplementary file 1 — Data S1: mec70214‐sup‐0001‐Supinfo.zip. [file MEC-35-e70214-s001.zip › mec70214-sup-0008-SupMat8.xlsx]

## Sheet: SM8_combined_enrichments
NA_BP_ID	Description	GeneRatio	BgRatio	RichFactor	FoldEnrich	zScore	pvalue	p.adjust	qvalue	geneID	Count	tissue	ontology	module	NA_CC_ID	NA_MF_ID
NA	neuron projection	0.2	485/23753	0.00618557	9.79505	4.9193	0.00320595	0.0496923	0.0337469	dlg1/mapt/ptgs1	3	liver	CC	green3	GO:0043005	NA
NA	tubulin binding	0.166667	339/23375	0.0058997	11.4921	4.41015	0.0125734	0.039292	0.0148896	mapt/rmdn2	2	liver	MF	green3	NA	GO:0015631
NA	catalytic activity, acting on RNA	0.25	461/23375	0.00650759	12.6762	5.73847	0.00146842	0.00734207	0.00278226	eif4a2/thumpd3/vars2	3	liver	MF	green3	NA	GO:0140098
GO:0043632	modification-dependent macromolecule catabolic process	0.307692	489/20369	0.00817996	12.8167	6.68411	0.000197468	0.00485772	0.00286849	anapc5/herc3/ube3d/ubr1	4	liver	BP	green3	NA	NA
GO:0019941	modification-dependent protein catabolic process	0.307692	484/20369	0.00826446	12.9491	6.72351	0.00018983	0.00485772	0.00286849	anapc5/herc3/ube3d/ubr1	4	liver	BP	green3	NA	NA
GO:0006511	ubiquitin-dependent protein catabolic process	0.307692	476/20369	0.00840336	13.1668	6.78779	0.000178059	0.00485772	0.00286849	anapc5/herc3/ube3d/ubr1	4	liver	BP	green3	NA	NA
NA	microtubule binding	0.166667	284/23375	0.00704225	13.7177	4.88697	0.00895874	0.0373281	0.0141454	mapt/rmdn2	2	liver	MF	green3	NA	GO:0008017
GO:0016567	protein ubiquitination	0.384615	469/20369	0.010661	16.7041	8.69507	7e-06	0.000860874	0.000508347	anapc5/herc3/trim37/ube3d/ubr1	5	liver	BP	green3	NA	NA
GO:0048193	Golgi vesicle transport	0.333333	373/20369	0.00536193	18.2029	5.75589	0.00477802	0.0258013	0.0115678	nsf/rab31	2	liver	BP	dodgerblue2	NA	NA
GO:0051668	localization within membrane	0.214286	238/20369	0.012605	18.3394	7.05657	0.000521296	0.0257739	0.017921	tmem150a/vps37a/zdhhc23	3	liver	BP	antiquewhite1	NA	NA
GO:0010498	proteasomal protein catabolic process	0.230769	256/20369	0.0117188	18.3615	7.06428	0.0005112	0.00785969	0.00464116	anapc5/ube3d/ubr1	3	liver	BP	green3	NA	NA
NA	ubiquitin-like protein transferase activity	0.333333	417/23375	0.00959233	18.6851	8.25848	4.41e-05	0.000275739	0.000104491	herc3/trim37/ube3d/ubr1	4	liver	MF	green3	NA	GO:0019787
NA	ubiquitin-protein transferase activity	0.333333	397/23375	0.0100756	19.6264	8.48321	3.64e-05	0.000275739	0.000104491	herc3/trim37/ube3d/ubr1	4	liver	MF	green3	NA	GO:0004842
GO:0043161	proteasome-mediated ubiquitin-dependent protein catabolic process	0.230769	232/20369	0.012931	20.2609	7.45631	0.000383404	0.00673696	0.00397818	anapc5/ube3d/ubr1	3	liver	BP	green3	NA	NA
GO:0072657	protein localization to membrane	0.214286	193/20369	0.015544	22.6155	7.91277	0.000282278	0.0257739	0.017921	tmem150a/vps37a/zdhhc23	3	liver	BP	antiquewhite1	NA	NA
GO:0044257	GO:0044257	0.307692	268/20369	0.0149254	23.3858	9.32245	1.91e-05	0.00117361	0.000693014	anapc5/herc3/ube3d/ubr1	4	liver	BP	green3	NA	NA
NA	ubiquitin ligase complex	0.2	197/23753	0.0152284	24.1147	8.18926	0.000237525	0.00736327	0.00500052	anapc5/ube3d/ubr1	3	liver	CC	green3	GO:0000151	NA
GO:0000209	protein polyubiquitination	0.153846	125/20369	0.016	25.0695	6.82141	0.00278793	0.0381016	0.022499	anapc5/ube3d	2	liver	BP	green3	NA	NA
NA	histone binding	0.133333	110/23375	0.0181818	28.3333	7.28137	0.00221382	0.0321004	0.0163124	ing1/uimc1	2	liver	MF	sienna2	NA	GO:0042393
GO:0051668	localization within membrane	0.333333	238/20369	0.00840336	28.528	7.33263	0.00197718	0.0118631	0.00531872	nsf/rab31	2	liver	BP	dodgerblue2	NA	NA
NA	cytoplasmic region	0.117647	96/23753	0.0208333	29.1091	7.38538	0.0021132	0.0338112	0.021132	dcdc2/fxr1	2	liver	CC	blue4	GO:0099568	NA
NA	ubiquitin-like protein ligase activity	0.333333	249/23375	0.0160643	31.2918	10.891	5.82e-06	7.27e-05	2.76e-05	herc3/trim37/ube3d/ubr1	4	liver	MF	green3	NA	GO:0061659
NA	ubiquitin protein ligase activity	0.333333	241/23375	0.0165975	32.3306	11.0801	5.11e-06	7.27e-05	2.76e-05	herc3/trim37/ube3d/ubr1	4	liver	MF	green3	NA	GO:0061630
NA	actin filament	0.117647	86/23753	0.0232558	32.4938	7.83022	0.00170094	0.0338112	0.021132	dcdc2/fxr1	2	liver	CC	blue4	GO:0005884	NA
NA	U2 snRNP	0.0416667	30/23753	0.0666667	32.9903	7.88941	0.00167775	0.0312061	0.0229586	crnkl1/rbm22	2	liver	CC	cyan	GO:0005686	NA
NA	actin-based cell projection	0.117647	82/23753	0.0243902	34.0789	8.03009	0.0015481	0.0338112	0.021132	dcdc2/fxr1	2	liver	CC	blue4	GO:0098858	NA
GO:0072657	protein localization to membrane	0.333333	193/20369	0.0103627	35.1796	8.1895	0.00130662	0.00881968	0.00395424	nsf/rab31	2	liver	BP	dodgerblue2	NA	NA
NA	plasma membrane bounded cell projection cytoplasm	0.117647	79/23753	0.0253165	35.373	8.18967	0.00143804	0.0338112	0.021132	dcdc2/fxr1	2	liver	CC	blue4	GO:0032838	NA
NA	Golgi apparatus subcompartment	0.285714	191/23753	0.0104712	35.5318	8.22685	0.00131538	0.0289384	0.00553845	nsf/rab31	2	liver	CC	dodgerblue2	GO:0098791	NA
NA	modification-dependent protein binding	0.133333	85/23375	0.0235294	36.6667	8.34763	0.00133058	0.0321004	0.0163124	ing1/uimc1	2	liver	MF	sienna2	NA	GO:0140030
NA	U6 snRNP	0.0416667	24/23753	0.0833333	41.2378	8.87465	0.00107276	0.0249416	0.0183498	crnkl1/rbm22	2	liver	CC	cyan	GO:0005688	NA
NA	oxidoreductase activity, acting on single donors with incorporation of molecular oxygen, incorporation of two atoms of oxygen	0.0833333	42/23375	0.0238095	46.379	6.67094	0.0213547	0.0485333	0.0183916	ptgs1	1	liver	MF	green3	NA	GO:0016702
NA	tumor necrosis factor receptor superfamily binding	0.0833333	40/23375	0.025	48.6979	6.84256	0.0203473	0.0485333	0.0183916	trim37	1	liver	MF	green3	NA	GO:0032813
GO:0006612	protein targeting to membrane	0.142857	58/20369	0.0344828	50.17	9.83447	0.000709373	0.0257739	0.017921	vps37a/zdhhc23	2	liver	BP	antiquewhite1	NA	NA
NA	tRNA methyltransferase activity	0.0833333	37/23375	0.027027	52.6464	7.12528	0.0188345	0.0485333	0.0183916	thumpd3	1	liver	MF	green3	NA	GO:0008175
NA	Lsm2-8 complex	0.0416667	18/23753	0.111111	54.9838	10.3099	0.000599298	0.0185782	0.0136682	crnkl1/rbm22	2	liver	CC	cyan	GO:0120115	NA
GO:0090150	establishment of protein localization to membrane	0.333333	115/20369	0.0173913	59.0406	10.7141	0.000467028	0.00360278	0.00161528	nsf/rab31	2	liver	BP	dodgerblue2	NA	NA
GO:0060491	regulation of cell projection assembly	0.111111	36/20369	0.0555556	62.8673	11.0492	0.00045647	0.0356047	0.0232239	dcdc2/fxr1	2	liver	BP	blue4	NA	NA
GO:0016358	dendrite development	0.111111	32/20369	0.0625	70.7257	11.7393	0.000360133	0.0356047	0.0232239	dcdc2/fxr1	2	liver	BP	blue4	NA	NA
NA	basement membrane	0.142857	47/23753	0.0212766	72.1976	8.38859	0.0137707	0.0432792	0.00828311	lama2	1	liver	CC	dodgerblue2	GO:0005604	NA
GO:0006513	protein monoubiquitination	0.153846	41/20369	0.0487805	76.4315	12.2179	0.000304034	0.00623269	0.00368041	trim37/ube3d	2	liver	BP	green3	NA	NA
GO:1990778	protein localization to cell periphery	0.333333	87/20369	0.0229885	78.0421	12.3612	0.000267518	0.00240766	0.00107946	nsf/rab31	2	liver	BP	dodgerblue2	NA	NA
NA	acetylglucosaminyltransferase activity	0.2	54/23375	0.0185185	86.5741	9.20847	0.0114985	0.0287463	0.0121037	ext1	1	liver	MF	dodgerblue2	NA	GO:0008375
NA	GO:0098573	0.142857	39/23753	0.025641	87.0073	9.22931	0.0114383	0.0419403	0.00802685	sec23ip	1	liver	CC	dodgerblue2	GO:0098573	NA
GO:0072659	protein localization to plasma membrane	0.333333	75/20369	0.0266667	90.5289	13.3333	0.000198752	0.00214652	0.000962379	nsf/rab31	2	liver	BP	dodgerblue2	NA	NA
NA	GO:0032592	0.142857	37/23753	0.027027	91.7104	9.48072	0.0108544	0.0419403	0.00802685	sec23ip	1	liver	CC	dodgerblue2	GO:0032592	NA
NA	ubiquitin-like protein conjugating enzyme binding	0.0833333	21/23375	0.047619	92.7579	9.53379	0.0107302	0.038322	0.014522	ube3d	1	liver	MF	green3	NA	GO:0044390
GO:0000422	autophagy of mitochondrion	0.166667	36/20369	0.0277778	94.3009	9.61757	0.0105589	0.04386	0.0196643	sec23ip	1	liver	BP	dodgerblue2	NA	NA
NA	extracellular matrix structural constituent	0.2	47/23375	0.0212766	99.4681	9.88389	0.010014	0.0287463	0.0121037	lama2	1	liver	MF	dodgerblue2	NA	GO:0005201
GO:0098876	vesicle-mediated transport to the plasma membrane	0.333333	68/20369	0.0294118	99.848	14.015	0.000163306	0.00214652	0.000962379	nsf/rab31	2	liver	BP	dodgerblue2	NA	NA
GO:0048813	dendrite morphogenesis	0.111111	22/20369	0.0909091	102.874	14.2181	0.000168603	0.0356047	0.0232239	dcdc2/fxr1	2	liver	BP	blue4	NA	NA
GO:0070830	bicellular tight junction assembly	0.166667	32/20369	0.03125	106.089	10.2121	0.00939029	0.0422563	0.0189453	cldn7	1	liver	BP	dodgerblue2	NA	NA
NA	chaperone complex	0.0625	11/23753	0.272727	134.96	19.997	1.26e-06	5.87e-05	4.32e-05	cct2/cct7/tcp1	3	liver	CC	cyan	GO:0101031	NA
NA	polysome	0.142857	25/23753	0.04	135.731	11.5721	0.00734519	0.0403986	0.00773178	larp6	1	liver	CC	dodgerblue2	GO:0005844	NA
NA	trans-Golgi network membrane	0.142857	25/23753	0.04	135.731	11.5721	0.00734519	0.0403986	0.00773178	rab31	1	liver	CC	dodgerblue2	GO:0032588	NA
GO:0006891	intra-Golgi vesicle-mediated transport	0.166667	25/20369	0.04	135.793	11.5758	0.00734247	0.0360449	0.0161605	nsf	1	liver	BP	dodgerblue2	NA	NA
GO:0006892	post-Golgi vesicle-mediated transport	0.333333	49/20369	0.0408163	138.565	16.549	8.45e-05	0.00152128	0.000682055	nsf/rab31	2	liver	BP	dodgerblue2	NA	NA
NA	chaperonin-containing T-complex	0.0625	10/23753	0.3	148.456	20.9868	9.2e-07	5.87e-05	4.32e-05	cct2/cct7/tcp1	3	liver	CC	cyan	GO:0005832	NA
GO:0006893	Golgi to plasma membrane transport	0.333333	26/20369	0.0769231	261.141	22.7833	2.34e-05	0.000632536	0.000283593	nsf/rab31	2	liver	BP	dodgerblue2	NA	NA
NA	GO:0031307	0.142857	10/23753	0.1	339.329	18.3728	0.00294365	0.0323801	0.00619715	sec23ip	1	liver	CC	dodgerblue2	GO:0031307	NA
GO:0043001	Golgi to plasma membrane protein transport	0.333333	14/20369	0.142857	484.976	31.0943	6.57e-06	0.000354777	0.000159062	nsf/rab31	2	liver	BP	dodgerblue2	NA	NA
GO:0000278	mitotic cell cycle	0.111111	433/20369	0.0138568	5.22684	4.58357	0.000971707	0.0127877	0.0104331	cdk2/mcm2/ncaph2/ndc80/tubgcp2/wdhd1	6	skin	BP	saddlebrown	NA	NA
GO:1903047	mitotic cell cycle process	0.111111	409/20369	0.0146699	5.53355	4.7751	0.000722939	0.00991029	0.00808551	cdk2/mcm2/ncaph2/ndc80/tubgcp2/wdhd1	6	skin	BP	saddlebrown	NA	NA
GO:0000278	mitotic cell cycle	0.129032	433/20369	0.00923787	6.06988	4.16316	0.00402272	0.0253137	0.0174542	gins3/ncapg2/pola1/pole	4	skin	BP	skyblue2	NA	NA
GO:0007059	chromosome segregation	0.0740741	236/20369	0.0169492	6.39328	4.29653	0.00352993	0.0387115	0.0315836	ncaph2/ndc80/psmc3ip/rmi1	4	skin	BP	saddlebrown	NA	NA
GO:1903047	mitotic cell cycle process	0.129032	409/20369	0.00977995	6.42606	4.3278	0.00328198	0.0211688	0.0145962	gins3/ncapg2/pola1/pole	4	skin	BP	skyblue2	NA	NA
GO:0051276	chromosome organization	0.12963	388/20369	0.0180412	6.80522	5.95235	7.06e-05	0.00193617	0.00157966	hells/mcm2/mcm7/ncaph2/ndc80/psmc3ip/rpa1	7	skin	BP	saddlebrown	NA	NA
GO:0034622	GO:0034622	0.0925926	265/20369	0.0188679	7.11705	5.16757	0.000674581	0.00964944	0.00787269	hells/rpa1/sfswap/ttc19/tubgcp2	5	skin	BP	saddlebrown	NA	NA
GO:0140014	mitotic nuclear division	0.111111	317/20369	0.0189274	7.1395	5.67998	0.000186706	0.00323296	0.00263767	cdk2/mcm2/ncaph2/ndc80/tubgcp2/wdhd1	6	skin	BP	saddlebrown	NA	NA
GO:0000003	reproduction	0.0925926	263/20369	0.0190114	7.17117	5.19332	0.000651917	0.00964944	0.00787269	ncaph2/psmc3ip/rmi1/rpa1/tubgcp2	5	skin	BP	saddlebrown	NA	NA
GO:1901361	organic cyclic compound catabolic process	0.129032	366/20369	0.010929	7.18103	4.65859	0.00219878	0.015332	0.0105717	edc4/patl1/pola1/pole	4	skin	BP	skyblue2	NA	NA
GO:0022414	reproductive process	0.0925926	262/20369	0.019084	7.19854	5.2063	0.000640801	0.00964944	0.00787269	ncaph2/psmc3ip/rmi1/rpa1/tubgcp2	5	skin	BP	saddlebrown	NA	NA
GO:0019439	aromatic compound catabolic process	0.129032	348/20369	0.0114943	7.55247	4.81341	0.00183013	0.0141006	0.00972256	edc4/patl1/pola1/pole	4	skin	BP	skyblue2	NA	NA
GO:0010629	negative regulation of gene expression	0.129032	339/20369	0.0117994	7.75297	4.89503	0.00166304	0.0138408	0.00954341	edc4/fam172a/patl1/tasor	4	skin	BP	skyblue2	NA	NA
GO:0048285	organelle fission	0.16129	421/20369	0.0118765	7.80362	5.50722	0.000401706	0.00662675	0.00456924	gins3/ncapg2/pola1/pole/rad51c	5	skin	BP	skyblue2	NA	NA
GO:0046700	heterocycle catabolic process	0.129032	336/20369	0.0119048	7.8222	4.92291	0.0016098	0.0138408	0.00954341	edc4/patl1/pola1/pole	4	skin	BP	skyblue2	NA	NA
GO:0044270	cellular nitrogen compound catabolic process	0.129032	335/20369	0.0119403	7.84555	4.93228	0.00159232	0.0138408	0.00954341	edc4/patl1/pola1/pole	4	skin	BP	skyblue2	NA	NA
GO:0048285	organelle fission	0.166667	421/20369	0.0213777	8.06374	7.55072	1.48e-06	9.71e-05	7.92e-05	cdk2/mcm2/ncaph2/ndc80/psmc3ip/rmi1/rpa1/tubgcp2/wdhd1	9	skin	BP	saddlebrown	NA	NA
GO:0140014	mitotic nuclear division	0.129032	317/20369	0.0126183	8.29103	5.10788	0.00129994	0.0124216	0.00856489	gins3/ncapg2/pola1/pole	4	skin	BP	skyblue2	NA	NA
GO:0098813	nuclear chromosome segregation	0.0740741	180/20369	0.0222222	8.3823	5.12901	0.0013216	0.0167233	0.013644	ncaph2/ndc80/psmc3ip/rmi1	4	skin	BP	saddlebrown	NA	NA
GO:0051276	chromosome organization	0.16129	388/20369	0.0128866	8.46733	5.79793	0.000276114	0.00662675	0.00456924	fam172a/ncapg2/recql4/tasor/wrn	5	skin	BP	skyblue2	NA	NA
GO:0000280	nuclear division	0.16129	386/20369	0.0129534	8.5112	5.81666	0.00026961	0.00662675	0.00456924	gins3/ncapg2/pola1/pole/rad51c	5	skin	BP	skyblue2	NA	NA
GO:0006281	DNA repair	0.185185	442/20369	0.0226244	8.53402	8.25619	2.13e-07	4.45e-05	3.63e-05	eya3/fancc/fancl/mcm2/mcm7/mlh1/rmi1/rpa1/wdhd1/zgrf1	10	skin	BP	saddlebrown	NA	NA
GO:0034655	nucleobase-containing compound catabolic process	0.129032	299/20369	0.0133779	8.79016	5.29797	0.0010475	0.0122843	0.00847019	edc4/patl1/pola1/pole	4	skin	BP	skyblue2	NA	NA
GO:0000280	nuclear division	0.166667	386/20369	0.0233161	8.79491	7.97144	7.19e-07	5.91e-05	4.83e-05	cdk2/mcm2/ncaph2/ndc80/psmc3ip/rmi1/rpa1/tubgcp2/wdhd1	9	skin	BP	saddlebrown	NA	NA
GO:0006281	DNA repair	0.193548	442/20369	0.0135747	8.91943	6.57181	4.69e-05	0.00241929	0.00166814	neil3/pole/rad51c/recql4/timeless/wrn	6	skin	BP	skyblue2	NA	NA
NA	chromatin binding	0.0833333	207/23375	0.0193237	9.41023	5.51323	0.000856906	0.03599	0.0329232	hells/mcmbp/ncaph2/wdhd1	4	skin	MF	saddlebrown	NA	GO:0003682
GO:0006310	DNA recombination	0.0925926	193/20369	0.0259067	9.77212	6.31289	0.000157358	0.00287616	0.00234657	mcm2/mcm7/psmc3ip/rmi1/rpa1	5	skin	BP	saddlebrown	NA	NA
GO:0006310	DNA recombination	0.0967742	193/20369	0.015544	10.2134	5.02093	0.0030967	0.0204859	0.0141253	rad51c/recql4/wrn	3	skin	BP	skyblue2	NA	NA
GO:1901605	alpha-amino acid metabolic process	0.0967742	193/20369	0.015544	10.2134	5.02093	0.0030967	0.0204859	0.0141253	aadat/fbxw8/ythdc2	3	skin	BP	skyblue2	NA	NA
NA	nuclear chromosome	0.0566038	129/23753	0.0232558	10.4226	5.07459	0.00300698	0.0168391	0.0107618	psmc3ip/rpa1/wdhd1	3	skin	CC	saddlebrown	GO:0000228	NA
GO:0006302	double-strand break repair	0.0925926	171/20369	0.0292398	11.0293	6.79015	8.92e-05	0.00225688	0.00184132	mcm2/mcm7/rmi1/rpa1/zgrf1	5	skin	BP	saddlebrown	NA	NA
GO:0006260	DNA replication	0.111111	203/20369	0.0295567	11.1489	7.49236	1.58e-05	0.000576895	0.000470671	mcm2/mcm7/mcmbp/polg/rpa1/wdhd1	6	skin	BP	saddlebrown	NA	NA
GO:0006302	double-strand break repair	0.0967742	171/20369	0.0175439	11.5274	5.39719	0.00219857	0.015332	0.0105717	rad51c/recql4/wrn	3	skin	BP	skyblue2	NA	NA
GO:0006401	RNA catabolic process	0.129032	218/20369	0.0183486	12.0562	6.40749	0.000320114	0.00662675	0.00456924	edc4/patl1/pola1/pole	4	skin	BP	skyblue2	NA	NA
NA	protein-DNA complex	0.0882353	165/23753	0.0181818	12.7021	5.71088	0.00168144	0.00892455	0.00544595	gins3/pola1/timeless	3	skin	CC	skyblue2	GO:0032993	NA
NA	helicase activity	0.115385	204/23375	0.0147059	13.2212	5.85024	0.0014686	0.0110145	0.00657005	mcm8/recql4/wrn	3	skin	MF	skyblue2	NA	GO:0004386
NA	nuclear pore	0.0377358	66/23753	0.030303	13.5809	4.83997	0.0095644	0.0446339	0.0285254	nup37/nup93	2	skin	CC	saddlebrown	GO:0005643	NA
GO:0051321	meiotic cell cycle	0.0925926	131/20369	0.0381679	14.3971	7.93094	2.5e-05	0.000748681	0.000610826	ncaph2/psmc3ip/rmi1/rpa1/tubgcp2	5	skin	BP	saddlebrown	NA	NA
GO:0000725	recombinational repair	0.0740741	97/20369	0.0412371	15.5548	7.40809	0.000127327	0.00246416	0.00201043	mcm2/mcm7/rmi1/rpa1	4	skin	BP	saddlebrown	NA	NA
GO:0000724	double-strand break repair via homologous recombination	0.0740741	96/20369	0.0416667	15.7168	7.45166	0.000122316	0.00246416	0.00201043	mcm2/mcm7/rmi1/rpa1	4	skin	BP	saddlebrown	NA	NA
GO:1903313	positive regulation of mRNA metabolic process	0.0645161	80/20369	0.025	16.4266	5.39742	0.00657936	0.0404161	0.0278675	patl1/tra2b	2	skin	BP	skyblue2	NA	NA
NA	vesicle tethering complex	0.0588235	84/23753	0.0238095	16.6338	5.43443	0.00644178	0.0296322	0.0180822	cog5/exoc4	2	skin	CC	skyblue2	GO:0099023	NA
GO:0006289	nucleotide-excision repair	0.037037	45/20369	0.0444444	16.7646	5.45818	0.00634881	0.0497324	0.0405751	fancc/rpa1	2	skin	BP	saddlebrown	NA	NA
GO:0006323	GO:0006323	0.037037	44/20369	0.0454545	17.1456	5.5275	0.00607691	0.0487635	0.0397846	hells/ncaph2	2	skin	BP	saddlebrown	NA	NA
GO:0006270	DNA replication initiation	0.037037	42/20369	0.047619	17.9621	5.67322	0.00554962	0.0456457	0.0372409	mcm2/mcm7	2	skin	BP	saddlebrown	NA	NA
GO:0022403	cell cycle phase	0.037037	42/20369	0.047619	17.9621	5.67322	0.00554962	0.0456457	0.0372409	psmc3ip/rmi1	2	skin	BP	saddlebrown	NA	NA
GO:0044848	biological phase	0.037037	42/20369	0.047619	17.9621	5.67322	0.00554962	0.0456457	0.0372409	psmc3ip/rmi1	2	skin	BP	saddlebrown	NA	NA
GO:1903046	meiotic cell cycle process	0.0925926	104/20369	0.0480769	18.1348	9.03202	8.17e-06	0.000335788	0.000273959	ncaph2/psmc3ip/rmi1/rpa1/tubgcp2	5	skin	BP	saddlebrown	NA	NA
GO:0006513	protein monoubiquitination	0.037037	41/20369	0.0487805	18.4002	5.74991	0.00529431	0.0456457	0.0372409	fancl/uhrf1	2	skin	BP	saddlebrown	NA	NA
NA	Golgi membrane	0.333333	429/23753	0.00466201	18.4561	5.79957	0.00465237	0.00930473	NA	blzf1/scfd1	2	skin	CC	darkgoldenrod4	GO:0000139	NA
NA	ATP-dependent activity, acting on DNA	0.115385	146/23375	0.0205479	18.4734	7.06736	0.000558541	0.00837811	0.00499747	mcm8/recql4/wrn	3	skin	MF	skyblue2	NA	GO:0008094
GO:0006260	DNA replication	0.193548	203/20369	0.0295567	19.4206	10.2978	5.44e-07	4.68e-05	3.23e-05	gins3/pola1/pole/recql4/timeless/wrn	6	skin	BP	skyblue2	NA	NA
GO:0140013	meiotic nuclear division	0.0925926	95/20369	0.0526316	19.8528	9.49579	5.24e-06	0.000246185	0.000200855	ncaph2/psmc3ip/rmi1/rpa1/tubgcp2	5	skin	BP	saddlebrown	NA	NA
NA	spliceosomal complex	0.166667	196/23753	0.00510204	20.1981	4.28991	0.0485044	0.0485044	NA	srrm1	1	skin	CC	darkgoldenrod4	GO:0005681	NA
GO:0000725	recombinational repair	0.0967742	97/20369	0.0309278	20.3216	7.447	0.000427164	0.00662675	0.00456924	rad51c/recql4/wrn	3	skin	BP	skyblue2	NA	NA
GO:0000279	M phase	0.037037	37/20369	0.0540541	20.3894	6.08608	0.00432922	0.0395642	0.0322793	psmc3ip/rmi1	2	skin	BP	saddlebrown	NA	NA
GO:0007134	meiotic telophase I	0.037037	37/20369	0.0540541	20.3894	6.08608	0.00432922	0.0395642	0.0322793	psmc3ip/rmi1	2	skin	BP	saddlebrown	NA	NA
GO:0051326	telophase	0.037037	37/20369	0.0540541	20.3894	6.08608	0.00432922	0.0395642	0.0322793	psmc3ip/rmi1	2	skin	BP	saddlebrown	NA	NA
GO:0098762	meiotic cell cycle phase	0.037037	37/20369	0.0540541	20.3894	6.08608	0.00432922	0.0395642	0.0322793	psmc3ip/rmi1	2	skin	BP	saddlebrown	NA	NA
GO:0098764	meiosis I cell cycle phase	0.037037	37/20369	0.0540541	20.3894	6.08608	0.00432922	0.0395642	0.0322793	psmc3ip/rmi1	2	skin	BP	saddlebrown	NA	NA
GO:0000724	double-strand break repair via homologous recombination	0.0967742	96/20369	0.03125	20.5333	7.48949	0.000414378	0.00662675	0.00456924	rad51c/recql4/wrn	3	skin	BP	skyblue2	NA	NA
NA	P-body	0.0588235	68/23753	0.0294118	20.5476	6.11156	0.00427011	0.0210455	0.0128424	edc4/patl1	2	skin	CC	skyblue2	GO:0000932	NA
GO:0006261	DNA-templated DNA replication	0.111111	108/20369	0.0555556	20.9558	10.7204	4.06e-07	4.45e-05	3.63e-05	mcm2/mcm7/mcmbp/polg/rpa1/wdhd1	6	skin	BP	saddlebrown	NA	NA
NA	single-stranded DNA binding	0.0625	69/23375	0.0434783	21.173	7.61235	0.000387118	0.0325179	0.029747	mcm2/mcm7/rpa1	3	skin	MF	saddlebrown	NA	GO:0003697
GO:0071103	DNA conformation change	0.0925926	89/20369	0.0561798	21.1912	9.84207	3.8e-06	0.000208246	0.000169901	hells/mcm2/mcm7/ncaph2/rpa1	5	skin	BP	saddlebrown	NA	NA
GO:0070192	chromosome organization involved in meiotic cell cycle	0.037037	35/20369	0.0571429	21.5545	6.27469	0.00388082	0.0395642	0.0322793	ncaph2/psmc3ip	2	skin	BP	saddlebrown	NA	NA
NA	nuclear chromosome	0.117647	129/23753	0.0310078	21.6626	8.9093	3.39e-05	0.000260164	0.000158758	gins3/pola1/pole/timeless	4	skin	CC	skyblue2	GO:0000228	NA
GO:0071897	DNA biosynthetic process	0.111111	104/20369	0.0576923	21.7618	10.9438	3.24e-07	4.45e-05	3.63e-05	mcm2/mcm7/mcmbp/polg/rpa1/wdhd1	6	skin	BP	saddlebrown	NA	NA
NA	replication fork	0.0377358	40/23753	0.05	22.4085	6.40821	0.00360893	0.0183727	0.011742	rpa1/wdhd1	2	skin	CC	saddlebrown	GO:0005657	NA
NA	catalytic activity, acting on DNA	0.269231	271/23375	0.0258303	23.2224	12.2787	1.42e-08	8.52e-07	5.08e-07	mcm8/neil3/pola1/pole/rad51c/recql4/wrn	7	skin	MF	skyblue2	NA	GO:0140097
GO:0007131	reciprocal meiotic recombination	0.037037	30/20369	0.0666667	25.1469	6.8237	0.00286138	0.0324618	0.0264846	psmc3ip/rmi1	2	skin	BP	saddlebrown	NA	NA
GO:0035825	homologous recombination	0.037037	30/20369	0.0666667	25.1469	6.8237	0.00286138	0.0324618	0.0264846	psmc3ip/rmi1	2	skin	BP	saddlebrown	NA	NA
GO:0140527	reciprocal homologous recombination	0.037037	30/20369	0.0666667	25.1469	6.8237	0.00286138	0.0324618	0.0264846	psmc3ip/rmi1	2	skin	BP	saddlebrown	NA	NA
NA	DNA replication preinitiation complex	0.0377358	35/23753	0.0571429	25.6097	6.88994	0.00277265	0.0168391	0.0107618	rpa1/wdhd1	2	skin	CC	saddlebrown	GO:0031261	NA
NA	single-stranded DNA binding	0.0769231	69/23375	0.0289855	26.0591	6.95625	0.00266604	0.0177736	0.0106018	mcm8/pola1	2	skin	MF	skyblue2	NA	GO:0003697
NA	origin recognition complex	0.0377358	33/23753	0.0606061	27.1618	7.11183	0.00246746	0.0168391	0.0107618	rpa1/wdhd1	2	skin	CC	saddlebrown	GO:0000808	NA
GO:0071103	DNA conformation change	0.129032	89/20369	0.0449438	29.531	10.5312	9.79e-06	0.000631479	0.000435414	fam172a/recql4/tasor/wrn	4	skin	BP	skyblue2	NA	NA
GO:0006323	GO:0006323	0.0645161	44/20369	0.0454545	29.8666	7.48354	0.0020378	0.0150215	0.0103576	fam172a/tasor	2	skin	BP	skyblue2	NA	NA
GO:0006270	DNA replication initiation	0.0645161	42/20369	0.047619	31.2888	7.67133	0.00185822	0.0141006	0.00972256	gins3/pola1	2	skin	BP	skyblue2	NA	NA
GO:0006513	protein monoubiquitination	0.0645161	41/20369	0.0487805	32.0519	7.77023	0.00177141	0.0141006	0.00972256	cdkl5/trim37	2	skin	BP	skyblue2	NA	NA
GO:0032392	DNA geometric change	0.0555556	35/20369	0.0857143	32.3317	9.56467	0.000108554	0.00238096	0.00194255	mcm2/mcm7/rpa1	3	skin	BP	saddlebrown	NA	NA
NA	nuclear replication fork	0.0377358	27/23753	0.0740741	33.1978	7.91606	0.00165441	0.0132352	0.00845861	rpa1/wdhd1	2	skin	CC	saddlebrown	GO:0043596	NA
GO:0032508	DNA duplex unwinding	0.0555556	34/20369	0.0882353	33.2827	9.71292	9.94e-05	0.00233674	0.00190648	mcm2/mcm7/rpa1	3	skin	BP	saddlebrown	NA	NA
NA	calmodulin binding	0.166667	116/23375	0.00862069	33.5848	5.63729	0.0294115	0.0294115	NA	mknk2	1	skin	MF	coral4	NA	GO:0005516
GO:0006333	GO:0006333	0.0645161	37/20369	0.0540541	35.517	8.20436	0.00144419	0.0133072	0.00917548	fam172a/tasor	2	skin	BP	skyblue2	NA	NA
GO:0006261	DNA-templated DNA replication	0.193548	108/20369	0.0555556	36.5036	14.4429	1.28e-08	1.65e-06	1.14e-06	gins3/pola1/pole/recql4/timeless/wrn	6	skin	BP	skyblue2	NA	NA
GO:0031497	GO:0031497	0.0645161	35/20369	0.0571429	37.5465	8.44831	0.00129267	0.0124216	0.00856489	fam172a/tasor	2	skin	BP	skyblue2	NA	NA
GO:0032392	DNA geometric change	0.0645161	35/20369	0.0571429	37.5465	8.44831	0.00129267	0.0124216	0.00856489	recql4/wrn	2	skin	BP	skyblue2	NA	NA
GO:0040029	epigenetic regulation of gene expression	0.0645161	35/20369	0.0571429	37.5465	8.44831	0.00129267	0.0124216	0.00856489	fam172a/tasor	2	skin	BP	skyblue2	NA	NA
GO:0071897	DNA biosynthetic process	0.193548	104/20369	0.0576923	37.9076	14.7319	1.02e-08	1.65e-06	1.14e-06	gins3/pola1/pole/recql4/timeless/wrn	6	skin	BP	skyblue2	NA	NA
GO:0032508	DNA duplex unwinding	0.0645161	34/20369	0.0588235	38.6509	8.57814	0.00121996	0.0124216	0.00856489	recql4/wrn	2	skin	BP	skyblue2	NA	NA
NA	MCM complex	0.0754717	45/23753	0.0888889	39.8373	12.3317	3.07e-06	8.61e-05	5.5e-05	mcm2/mcm7/rpa1/wdhd1	4	skin	CC	saddlebrown	GO:0042555	NA
NA	deoxyribonuclease activity	0.0769231	45/23375	0.0444444	39.9573	8.72884	0.00114364	0.00980265	0.00584719	pole/rad51c	2	skin	MF	skyblue2	NA	GO:0004536
NA	GINS complex	0.0377358	22/23753	0.0909091	40.7427	8.81911	0.0010966	0.0102349	0.00654111	rpa1/wdhd1	2	skin	CC	saddlebrown	GO:0000811	NA
NA	DNA polymerase activity	0.0769231	44/23375	0.0454545	40.8654	8.83232	0.00109356	0.00980265	0.00584719	pola1/pole	2	skin	MF	skyblue2	NA	GO:0034061
NA	nuclear pre-replicative complex	0.0377358	21/23753	0.0952381	42.6828	9.03678	0.000998332	0.0102349	0.00654111	rpa1/wdhd1	2	skin	CC	saddlebrown	GO:0005656	NA
NA	pre-replicative complex	0.0377358	21/23753	0.0952381	42.6828	9.03678	0.000998332	0.0102349	0.00654111	rpa1/wdhd1	2	skin	CC	saddlebrown	GO:0036387	NA
NA	protein serine/threonine phosphatase complex	0.1	55/23753	0.0181818	43.1873	6.4282	0.0229195	0.0305593	0.00804192	ppp4r3b	1	skin	CC	firebrick3	GO:0008287	NA
GO:0006284	base-excision repair	0.0645161	30/20369	0.0666667	43.8043	9.15976	0.000949551	0.0116659	0.00804382	neil3/pole	2	skin	BP	skyblue2	NA	NA
GO:0045814	negative regulation of gene expression, epigenetic	0.0645161	29/20369	0.0689655	45.3148	9.32338	0.000887088	0.0114434	0.00789041	fam172a/tasor	2	skin	BP	skyblue2	NA	NA
NA	SNARE binding	0.166667	84/23375	0.0119048	46.379	6.67609	0.021371	0.042742	0.0112479	scfd1	1	skin	MF	darkgoldenrod4	NA	GO:0000149
NA	DNA helicase activity	0.115385	56/23375	0.0535714	48.1628	11.7912	3.26e-05	0.000976904	0.000582715	mcm8/recql4/wrn	3	skin	MF	skyblue2	NA	GO:0003678
NA	clathrin binding	0.166667	79/23375	0.0126582	49.3143	6.89241	0.0201096	0.0294115	NA	nsg1	1	skin	MF	coral4	NA	GO:0030276
NA	Fanconi anaemia nuclear complex	0.0377358	18/23753	0.111111	49.7966	9.79367	0.000730481	0.0102349	0.00654111	fancc/fance	2	skin	CC	saddlebrown	GO:0043240	NA
NA	DNA-directed DNA polymerase activity	0.0769231	36/23375	0.0555556	49.9466	9.80735	0.000732262	0.00878715	0.00524146	pola1/pole	2	skin	MF	skyblue2	NA	GO:0003887
NA	cell body	0.166667	79/23753	0.0126582	50.1118	6.95	0.0197923	0.0494806	0.0312509	nrsn1	1	skin	CC	coral4	GO:0044297	NA
NA	DNA polymerase complex	0.0588235	27/23753	0.0740741	51.7495	9.98947	0.00068255	0.00392466	0.00239491	pola1/pole	2	skin	CC	skyblue2	GO:0042575	NA
NA	nuclear replication fork	0.0588235	27/23753	0.0740741	51.7495	9.98947	0.00068255	0.00392466	0.00239491	pola1/timeless	2	skin	CC	skyblue2	GO:0043596	NA
NA	replication fork	0.0882353	40/23753	0.075	52.3963	12.3171	2.55e-05	0.000220206	0.000134374	pola1/rad51c/timeless	3	skin	CC	skyblue2	GO:0005657	NA
NA	neuronal cell body	0.166667	72/23753	0.0138889	54.9838	7.29207	0.0180518	0.0494806	0.0312509	nrsn1	1	skin	CC	coral4	GO:0043025	NA
GO:0006268	DNA unwinding involved in DNA replication	0.0555556	20/20369	0.15	56.5806	12.8212	1.94e-05	0.000639822	0.000522011	mcm2/mcm7/rpa1	3	skin	BP	saddlebrown	NA	NA
GO:0110154	RNA decapping	0.0645161	23/20369	0.0869565	57.136	10.5164	0.000555944	0.00754914	0.00520524	edc4/patl1	2	skin	BP	skyblue2	NA	NA
NA	MCM core complex	0.0754717	30/23753	0.133333	59.756	15.228	5.8e-07	3.25e-05	2.07e-05	mcm2/mcm7/rpa1/wdhd1	4	skin	CC	saddlebrown	GO:0097373	NA
NA	DNA replication preinitiation complex	0.0882353	35/23753	0.0857143	59.8815	13.1982	1.7e-05	0.000167532	0.000102232	gins3/pola1/timeless	3	skin	CC	skyblue2	GO:0031261	NA
NA	MCM complex	0.117647	45/23753	0.0888889	62.0993	15.5323	5e-07	1.72e-05	1.05e-05	gins3/mcm8/pola1/timeless	4	skin	CC	skyblue2	GO:0042555	NA
GO:0033260	nuclear DNA replication	0.0645161	21/20369	0.0952381	62.5776	11.0223	0.000462331	0.00662675	0.00456924	gins3/pola1	2	skin	BP	skyblue2	NA	NA
GO:0044786	cell cycle DNA replication	0.0645161	21/20369	0.0952381	62.5776	11.0223	0.000462331	0.00662675	0.00456924	gins3/pola1	2	skin	BP	skyblue2	NA	NA
GO:0070828	heterochromatin organization	0.0645161	21/20369	0.0952381	62.5776	11.0223	0.000462331	0.00662675	0.00456924	fam172a/tasor	2	skin	BP	skyblue2	NA	NA
NA	origin recognition complex	0.0882353	33/23753	0.0909091	63.5107	13.6049	1.42e-05	0.000163252	9.96e-05	gins3/pola1/timeless	3	skin	CC	skyblue2	GO:0000808	NA
GO:0006268	DNA unwinding involved in DNA replication	0.0645161	20/20369	0.1	65.7065	11.303	0.000418697	0.00662675	0.00456924	recql4/wrn	2	skin	BP	skyblue2	NA	NA
GO:0000727	double-strand break repair via break-induced replication	0.037037	11/20369	0.181818	68.5825	11.5591	0.000373646	0.00614648	0.00501472	mcm2/mcm7	2	skin	BP	saddlebrown	NA	NA
GO:0031507	heterochromatin formation	0.0645161	19/20369	0.105263	69.1647	11.6053	0.000377185	0.00662675	0.00456924	fam172a/tasor	2	skin	BP	skyblue2	NA	NA
NA	syntaxin binding	0.166667	45/23375	0.0222222	86.5741	9.20689	0.0114966	0.042742	0.0112479	scfd1	1	skin	MF	darkgoldenrod4	NA	GO:0019905
NA	MCM core complex	0.117647	30/23753	0.133333	93.149	19.1209	9.34e-08	6.44e-06	3.93e-06	gins3/mcm8/pola1/timeless	4	skin	CC	skyblue2	GO:0097373	NA
NA	epsilon DNA polymerase complex	0.0588235	15/23753	0.133333	93.149	13.5162	0.000206392	0.0014241	0.000869018	pola1/pole	2	skin	CC	skyblue2	GO:0008622	NA
GO:0006271	DNA strand elongation involved in DNA replication	0.0645161	14/20369	0.142857	93.8664	13.5702	0.000201678	0.00662675	0.00456924	pola1/pole	2	skin	BP	skyblue2	NA	NA
NA	GINS complex	0.0882353	22/23753	0.136364	95.266	16.7475	4.05e-06	5.59e-05	3.41e-05	gins3/pola1/timeless	3	skin	CC	skyblue2	GO:0000811	NA
NA	nuclear pre-replicative complex	0.0882353	21/23753	0.142857	99.8025	17.1495	3.5e-06	5.59e-05	3.41e-05	gins3/pola1/timeless	3	skin	CC	skyblue2	GO:0005656	NA
NA	pre-replicative complex	0.0882353	21/23753	0.142857	99.8025	17.1495	3.5e-06	5.59e-05	3.41e-05	gins3/pola1/timeless	3	skin	CC	skyblue2	GO:0036387	NA
GO:1902969	mitotic DNA replication	0.0645161	13/20369	0.153846	101.087	14.093	0.000173031	0.00662675	0.00456924	gins3/pola1	2	skin	BP	skyblue2	NA	NA
NA	mRNA cleavage factor complex	0.1	23/23753	0.0434783	103.274	10.0708	0.00964272	0.0192854	0.00507512	fip1l1	1	skin	CC	firebrick3	GO:0005849	NA
NA	3'-5' DNA helicase activity	0.0769231	16/23375	0.125	112.38	14.8716	0.000141399	0.00282799	0.00168687	recql4/wrn	2	skin	MF	skyblue2	NA	GO:0043138
NA	mRNA cleavage and polyadenylation specificity factor complex	0.1	16/23753	0.0625	148.456	12.1086	0.00671688	0.0192854	0.00507512	fip1l1	1	skin	CC	firebrick3	GO:0005847	NA
