# Supplementary material for: Pigments, Chromatophore Structure, and Gene Expression Underlying Colour Polytypy of a Panamanian Poison Frog
Source: Mol Ecol. 2025 Dec 22;35(1):e70214. doi: 10.1111/mec.70214 (PMC12745852; doi:10.1111/mec.70214)
Supplement: Supplementary file 1 — Data S1: mec70214‐sup‐0001‐Supinfo.zip. [file MEC-35-e70214-s001.zip › mec70214-sup-0009-SupMat9.xlsx]

## Sheet: module_gene_skin_table
Module	Gene
aliceblue	bco2_2
aliceblue	chst8
aliceblue	dock1
aliceblue	ets2-a
aliceblue	fam204a_2
aliceblue	fcgbp_4
aliceblue	flna
aliceblue	glis2
aliceblue	inpp4a
aliceblue	loc116411534
aliceblue	lorf2_9
aliceblue	mknk1
aliceblue	nlrp1a_2
aliceblue	plxna1
aliceblue	ppp1r18
aliceblue	prkar1b
aliceblue	robo1
aliceblue	selenoo_2
aliceblue	smpd1
aliceblue	syngap1
aliceblue	usp53
aliceblue	vps13c
aliceblue	zbtb43
aliceblue	zftraf1-a
aliceblue	znf638
antiquewhite	bace1
antiquewhite	kcnk17
antiquewhite	lonrf2
antiquewhite	parva
antiquewhite	per3
antiquewhite	stard13_2
antiquewhite	tmpo_23
antiquewhite	tnn
antiquewhite	ttc28
antiquewhite	unc5a
antiquewhite	zbtb16
antiquewhite	zdhhc20
antiquewhite1	abtb3
antiquewhite1	ap5z1
antiquewhite1	bche_2
antiquewhite1	c19orf38
antiquewhite1	cinp
antiquewhite1	cnot8_2
antiquewhite1	ddx5
antiquewhite1	def8
antiquewhite1	dhrs4_4
antiquewhite1	exosc7
antiquewhite1	fcgbp_5
antiquewhite1	frmd4b
antiquewhite1	ggh
antiquewhite1	havcr2_3
antiquewhite1	hs3st1_2
antiquewhite1	itgax
antiquewhite1	llph_3
antiquewhite1	lmln
antiquewhite1	loc116412237
antiquewhite1	msmb_3
antiquewhite1	myt1
antiquewhite1	neurod1
antiquewhite1	nfrkb
antiquewhite1	noct
antiquewhite1	oaz1_2
antiquewhite1	pfdn5
antiquewhite1	phf23-a
antiquewhite1	prss27
antiquewhite1	rab7a
antiquewhite1	rogdi
antiquewhite1	sap18
antiquewhite1	sox7
antiquewhite1	styx-a
antiquewhite1	tardbp_2
antiquewhite1	vps37a
antiquewhite1	znf687
antiquewhite2	aars2_7
antiquewhite2	akt2-a
antiquewhite2	aplp2_5
antiquewhite2	asap2
antiquewhite2	atp6ap1_2
antiquewhite2	c9orf152
antiquewhite2	caprin1
antiquewhite2	copg1
antiquewhite2	coq9
antiquewhite2	cyp1a5
antiquewhite2	dlst
antiquewhite2	eif4enif1
antiquewhite2	fkrp
antiquewhite2	fzd5
antiquewhite2	gpaa1
antiquewhite2	gsk3b
antiquewhite2	il10rb
antiquewhite2	ireb2
antiquewhite2	k1c0_2
antiquewhite2	lcmt1
antiquewhite2	lin1_3
antiquewhite2	lorf2_240
antiquewhite2	lypd2_5
antiquewhite2	man1a2
antiquewhite2	mtmr3
antiquewhite2	pcsk5
antiquewhite2	pidd1
antiquewhite2	plaur
antiquewhite2	plekha8
antiquewhite2	qsox1
antiquewhite2	r3hdm1
antiquewhite2	rbl2_2
antiquewhite2	reps1
antiquewhite2	rplp2_4
antiquewhite2	rrn3_2
antiquewhite2	sesn3_2
antiquewhite2	sf3a1
antiquewhite2	sh2b1
antiquewhite2	ssuh2_2
antiquewhite2	taok2
antiquewhite2	tmem164
antiquewhite2	tmx3
antiquewhite2	trim2_3
antiquewhite2	ttc17
antiquewhite2	ubr3
antiquewhite2	wac
antiquewhite2	zbtb24
antiquewhite2	zc3h3
antiquewhite4	abl2
antiquewhite4	adipor2
antiquewhite4	agps
antiquewhite4	araf
antiquewhite4	armc8
antiquewhite4	ascc2
antiquewhite4	atp6v0a4
antiquewhite4	aurka-a
antiquewhite4	b4galt3_2
antiquewhite4	bap1
antiquewhite4	bcl7a
antiquewhite4	btbd6_2
antiquewhite4	cdc5l
antiquewhite4	ci040_2
antiquewhite4	cpsf1
antiquewhite4	cry2
antiquewhite4	csnk2a1
antiquewhite4	dcun1d3
antiquewhite4	dek_3
antiquewhite4	dlat
antiquewhite4	emc2-a
antiquewhite4	epb41l5
antiquewhite4	exoc6
antiquewhite4	fhip1b_2
antiquewhite4	fmr1-b
antiquewhite4	fxyd1
antiquewhite4	gadd45g_2
antiquewhite4	gapvd1_2
antiquewhite4	glmp
antiquewhite4	ikbkb
antiquewhite4	ist1_4
antiquewhite4	llgl2
antiquewhite4	lrsam1
antiquewhite4	ly9_6
antiquewhite4	mast4_9
antiquewhite4	mpdu1_2
antiquewhite4	mutyh
antiquewhite4	myo6
antiquewhite4	nek2
antiquewhite4	opa3_2
antiquewhite4	parn
antiquewhite4	pfas
antiquewhite4	pik3r4
antiquewhite4	pmpca
antiquewhite4	ppp2r1b
antiquewhite4	raver1
antiquewhite4	rdh10_2
antiquewhite4	serbp1
antiquewhite4	setd4
antiquewhite4	shc1
antiquewhite4	slc35b2
antiquewhite4	snx17
antiquewhite4	spg7
antiquewhite4	spns1
antiquewhite4	ss18
antiquewhite4	sspo_11
antiquewhite4	st3gal1
antiquewhite4	strbp
antiquewhite4	stx16
antiquewhite4	tacstd2_2
antiquewhite4	tafazzin
antiquewhite4	timm8a
antiquewhite4	tspan31-a_2
antiquewhite4	ttgn1
antiquewhite4	vps35
antiquewhite4	wdr72
antiquewhite4	zbtb46
bisque4	acvr1_2
bisque4	adgrg6
bisque4	arid3b
bisque4	arrdc3
bisque4	asb2
bisque4	baiap2
bisque4	bcr
bisque4	c4bpa_2
bisque4	capn3
bisque4	ccdc177_2
bisque4	chsy3
bisque4	col27a1
bisque4	csgalnact1
bisque4	dgkq
bisque4	dnaaf9
bisque4	dnajb4
bisque4	dpm3
bisque4	elmo1
bisque4	erc1
bisque4	ervk-11
bisque4	esyt1
bisque4	fmnl1
bisque4	fndc3b
bisque4	ghr
bisque4	gnb4
bisque4	hdlbp
bisque4	hhla2
bisque4	iqsec2
bisque4	irag1
bisque4	jmy
bisque4	keap1_2
bisque4	kiaa1549
bisque4	kif1b
bisque4	kiss1r_2
bisque4	kit
bisque4	l1td1_33
bisque4	loc101733520
bisque4	loc116410512
bisque4	lyn
bisque4	mafg
bisque4	mgat4b_3
bisque4	mier3
bisque4	minpp1
bisque4	mlycd
bisque4	mmd
bisque4	myo1c
bisque4	naa60
bisque4	nav1
bisque4	nedd4
bisque4	nek7
bisque4	nfatc3
bisque4	notch2
bisque4	pappa
bisque4	pid1
bisque4	pla2g4c
bisque4	plcz1
bisque4	podxl
bisque4	prdm1
bisque4	prnp
bisque4	ptprr
bisque4	rapgef1
bisque4	rasgef1b
bisque4	rin2
bisque4	rtl1_13
bisque4	sec14l1
bisque4	slc47a2_2
bisque4	slc9a9
bisque4	sms
bisque4	stk10
bisque4	stxbp5l
bisque4	tacr1
bisque4	tgds_3
bisque4	tmpo_19
bisque4	tns2
bisque4	trim25_5
bisque4	ulk2
bisque4	usp6nl
bisque4	vcam1
bisque4	wdfy1
bisque4	zbtb33
bisque4	zg66_59
bisque4	znf507
bisque4	znf592
bisque4	zo84_10
black	adam28_2
black	adamts17
black	adamts18
black	adra1b
black	ago3
black	akap11
black	alcam
black	ank2
black	ankib1
black	ankrd26
black	ano6
black	apc
black	arhgef17
black	arhgef2
black	arhgef28
black	arhgef6
black	arhgef9
black	asxl3
black	atf7
black	atp4a
black	atp8b4
black	axin1
black	b3gnt2
black	bach2
black	bdp1
black	bicd2
black	bmp5
black	bnc1
black	bnc2
black	bnip2
black	brf2
black	bri3bp
black	c15orf39
black	c7h10orf143
black	capn2_5
black	card11
black	casp8
black	cavin2
black	cbx2
black	cbx5
black	cbx6
black	ccdc32
black	ccni
black	cdc42bpg
black	cds2
black	cep85l
black	cibar1-b
black	clcf1
black	clock_2
black	cmlkr1
black	cnksr2_2
black	cnp
black	col7a1
black	colec10
black	coq2
black	cpamd8
black	cpeb4
black	creb5
black	crlf3_3
black	crybb1_3
black	crybg1
black	crybg3
black	cul5
black	cux1
black	cxcl12
black	cyp2j2
black	cytip
black	dchs2_5
black	ddx3x
black	desi2_2
black	det1
black	dgkh
black	dio2_2
black	diras2
black	disp1
black	dlg5
black	doc2a
black	dock4
black	dtx1
black	dtx3
black	dusp14_2
black	dusp6_2
black	dyrk3
black	eef2.1
black	ehbp1l1
black	eif2ak2
black	elovl3
black	eml6
black	epha3
black	etnk2
black	faah_2
black	fam114a1
black	fat3
black	fbxl7
black	fcrl5_3
black	fg08846.1_12
black	filip1l
black	fndc1
black	fndc3a_2
black	foxn2
black	foxp4
black	fryl
black	fsd1l
black	furin
black	fxr1_4
black	gas8
black	gata6-b
black	gigyf1
black	gjb2
black	gjb3
black	gjd3
black	glyr1
black	golim4_2
black	gpr161
black	gprc5b
black	grk3
black	h2ax
black	hectd2
black	hecw2
black	hivep1
black	hivep2
black	hook3
black	hspa13
black	hyal1
black	ice1
black	igf1r
black	il17rd
black	itgb8
black	itpr2_2
black	itpripl2_2
black	jmjd1c
black	jund_3
black	kat2b
black	kcnh6_2
black	kcnj16
black	kcnk1
black	kiaa0232
black	kiaa1217
black	kif1a
black	kitlg
black	klf12
black	klhl25
black	klrb1b_2
black	kmt2c
black	ksr1
black	l1td1_24
black	lamb1_2
black	lclat1
black	lin1_129
black	lman1
black	loc100486629
black	loc100491382
black	loc100492167
black	loc100493666
black	loc100498055
black	loc108644811
black	loc116410219
black	lonrf1_2
black	lorf2_10
black	lorf2_12
black	lorf2_4
black	lorf2_49
black	lrig2
black	lrrk2
black	lrrn1
black	ltb4r2
black	lyst
black	mafb
black	mafk
black	maml2
black	map7d2
black	mbd5
black	mbnl1
black	mdfic
black	mdm1
black	mdm2
black	mga
black	micu2
black	mid2
black	miga1
black	mindy2
black	mob3b
black	mpdz
black	mroh2b_2
black	mturn
black	mxra7
black	myo15b
black	myo1b_2
black	myocd
black	ncoa4
black	nectin3_3
black	neurl1b
black	nf1
black	nfkb2
black	ngfr_2
black	nhs
black	nlrc4
black	nr3c1
black	nrp2
black	ntm
black	nuak1
black	nxpe3_2
black	nynrin
black	nynrin_10
black	nynrin_4
black	osbpl8
black	ovol2
black	p2rx1
black	p3h3
black	pafah1b3_4
black	parm1
black	pbx3
black	pcdh9
black	pcgf3
black	pcmtd1
black	pcsk7
black	pcyt2_2
black	pde4dip
black	pde6d
black	pde8a
black	peak1
black	peg10
black	peg10_25
black	peg10_37
black	peg10_52
black	peg10_97
black	pex12.l
black	pigh
black	pik3ap1
black	pkd1
black	plxna2
black	plxnb1
black	plxnc1
black	pol_27
black	pol_6
black	pou6f1
black	ppp1r3d
black	ppp2r3a
black	prr12
black	ptbp3
black	ptpn11
black	ptpn9_2
black	ptprm
black	pxn
black	pxylp1
black	qki
black	rapgef4
black	rasgrp3
black	rbm43
black	rbpms
black	rc3h1
black	rcjmb04h11
black	reep3-a
black	resf1
black	rev1
black	rev3l
black	ric1
black	ripk1
black	rmdn2
black	rnf38
black	rnf41
black	rock1
black	rock2
black	rph3al
black	rps6kb2
black	rtl1_14
black	rtl1_2
black	rtl1_4
black	rtl1_7
black	rtl1_99
black	rtn1
black	rusc2
black	sacs
black	sash1
black	sfmbt2
black	sfxn5
black	sgcb
black	sgcd
black	sgsm1
black	sh2b3
black	sh3tc2
black	shroom1
black	shroom3
black	siglec1
black	skil
black	slc12a3
black	slc16a10
black	slc16a2
black	slc16a9
black	slc27a2_3
black	slc30a8
black	slc35g1
black	smim14
black	specc1l
black	srcap
black	srp14
black	st3gal2_2
black	stk40
black	tbc1d12
black	tbc1d25
black	tbc1d30
black	tcf7l2
black	thap3_5
black	thap5_3
black	thumpd1
black	tll2
black	tlr1_2
black	tmem123
black	tmem145
black	tmem268
black	tmem272_2
black	tmpo_38
black	tmpo_42
black	tmx1
black	tnfrsf9
black	tns3
black	tp63
black	traf4
black	tril
black	trim25_13
black	trim25_24
black	trio
black	trmt9b_2
black	trpa1
black	tshz2
black	tspan9
black	ttc37
black	usp43
black	usp54
black	washc2
black	wdr17
black	wipf1
black	xylt1
black	ypel2
black	zbtb38
black	zbtb8b
black	zc3h12b
black	zcchc2_2
black	zfhx2
black	zg71_3
black	zmym1_3
black	znf106
black	znf281
black	znf292
black	znf425
black	znf502_2
black	znf516
black	znf654
black	znf774
black	znrf2
blue	aad-a
blue	aadac
blue	aagab
blue	aanat
blue	abhd6-a
blue	adrm1
blue	aggf1
blue	agt
blue	aifm1
blue	aig1_2
blue	ak2
blue	akirin2.s
blue	alg1
blue	alkbh2
blue	alkbh6
blue	amacr
blue	ankle1
blue	ankrd16
blue	ankrd42
blue	apol
blue	aprt_3
blue	arfgap3
blue	arhgdia
blue	arid4a
blue	arl10
blue	arl2
blue	armc10
blue	armc7
blue	ass1
blue	ass1_2
blue	aste1
blue	at1b2
blue	atf3
blue	atp5f1c_2
blue	atp5if1
blue	atp6v1c1
blue	atrip
blue	atxn7l3
blue	aurkaip1
blue	babam2
blue	bcas2
blue	bccip
blue	bcl7b
blue	bod1
blue	brat1
blue	brms1l_2
blue	c11orf98
blue	c17orf98
blue	c7orf57
blue	c8orf82
blue	calr
blue	capzb
blue	card9
blue	carf
blue	casp7
blue	ccdc13
blue	ccdc167
blue	ccdc174
blue	ccdc25
blue	ccdc30_2
blue	ccdc43
blue	ccl20_3
blue	ccn5
blue	cct7
blue	ccz1
blue	cdc40
blue	cdc42
blue	cdk20
blue	cdk4
blue	cebpg
blue	cep112
blue	cf062
blue	cfap46
blue	cfap57
blue	cfap77
blue	chaf1a-a
blue	chchd4
blue	chmp2a
blue	chst11_2
blue	ciapin1
blue	cisd1
blue	cl029
blue	cldn3
blue	cln6
blue	clpp
blue	cndp2
blue	cnot10-a
blue	cnpy3
blue	commd2
blue	comt_2
blue	cope
blue	coq8a_2
blue	cox11
blue	cox15
blue	cox4i1_2
blue	cox6a1
blue	cox7a2
blue	crls1
blue	crnn
blue	crp
blue	cry1_2
blue	ctss
blue	cwc22
blue	cyc1
blue	cyld
blue	cyp20a1
blue	cyp2a6.3
blue	cyp2d15_3
blue	cyp2g1_5
blue	cyp2h2_5
blue	dab1
blue	dad1
blue	dao
blue	dcaf4
blue	dcaf6
blue	dcbld1
blue	dctn3
blue	ddrgk1
blue	denr
blue	dhodh_4
blue	dhps
blue	dhrs12
blue	dhx32
blue	dll4_2
blue	dnaaf5
blue	dnajb6
blue	dnajc17
blue	dnajc2
blue	dnajc5_2
blue	dnal4
blue	dpm2
blue	dsn1
blue	dtx3l_2
blue	dus4l
blue	dusp11_3
blue	eapp
blue	ecsit
blue	edem2
blue	edf1
blue	eed
blue	eef1a2
blue	eef1akmt2
blue	eef1akmt3
blue	eef1e1
blue	eif2ak1
blue	eif2s2
blue	eif3e
blue	eif6
blue	elavl1
blue	elf3
blue	elovl4_2
blue	elp2
blue	emc2
blue	emc4
blue	emc8
blue	enoph1
blue	entrep3
blue	eogt
blue	ergic2
blue	ergic3
blue	esrra
blue	etfb
blue	exosc3
blue	faap20
blue	fam149b1
blue	fam216a
blue	far1
blue	fat1_2
blue	fdxacb1
blue	fis1_2
blue	fn3krp
blue	gad1.2
blue	gatd3b
blue	gca
blue	gdap2
blue	gdpd1_2
blue	gga3
blue	gkap1
blue	glipr2
blue	glod5
blue	glrx3
blue	gmppb
blue	gpatch1
blue	gpatch11
blue	gpatch4
blue	gpn2
blue	grk6
blue	gtf2e2
blue	gys2
blue	h1-0-b
blue	hace1
blue	hadh
blue	harbi1_20
blue	harbi1_7
blue	hccs
blue	hddc2
blue	hdgfl2
blue	hdhd2
blue	hes4_2
blue	hmces
blue	hnrnpd
blue	hspd1_2
blue	hypk
blue	iap_5
blue	ibtk
blue	ift57
blue	igbp1
blue	igkv4-1
blue	igm_2
blue	igsf8
blue	il17c
blue	il17ra
blue	il1r2_3
blue	il2ra
blue	inka1-a
blue	inmt_4
blue	ino80b
blue	iqcd
blue	iqcg
blue	isoc2_3
blue	isy1
blue	itih3
blue	jagn1
blue	jchain
blue	jmjd8
blue	kctd10
blue	kdsr
blue	klhl22
blue	kmt5c
blue	krr1
blue	kxd1
blue	l1cam
blue	lamtor1
blue	lamtor2
blue	lmo4-b
blue	loc100486380
blue	loc100486784
blue	loc100488382
blue	loc100491629
blue	loc100493061
blue	loc100497395
blue	loc116406742
blue	loc116410449
blue	lrguk
blue	lrrc42
blue	lrrc45
blue	lrrc9
blue	lsm1
blue	lsm3
blue	lsr
blue	ltv1
blue	lysmd1
blue	mad2l1bp
blue	magohb
blue	magt1
blue	mall
blue	mast4_7
blue	mbd2
blue	mdm4
blue	med19
blue	med27
blue	med29
blue	med30
blue	metap1d
blue	metap2
blue	mettl16
blue	mettl17
blue	mfsd14b
blue	miip
blue	mkks
blue	mkrn2
blue	mks1
blue	mlst8
blue	mmaa
blue	mns1
blue	mob3a
blue	mon1b
blue	mr1_2
blue	mrpl10_2
blue	mrpl12
blue	mrpl15
blue	mrpl16
blue	mrpl20
blue	mrpl37
blue	mrpl40_2
blue	mrpl47
blue	mrpl58
blue	mrps11
blue	mrps23_2
blue	mrps24-a
blue	mrps31
blue	msra
blue	mthfsd
blue	mtmr9l
blue	mtrf1
blue	mtrr
blue	mtx2
blue	naa50
blue	nav3
blue	ndufaf2
blue	ndufaf3
blue	ndufb11_2
blue	ndufb7
blue	ndufb8_2
blue	ndufs3
blue	ndufs7
blue	necap2
blue	nfatc2ip_2
blue	ngef_2
blue	nhej1
blue	nip7
blue	nol7_2
blue	nosip
blue	npc2
blue	npc2_3
blue	nr1i2
blue	nras
blue	nt5dc3
blue	nthl1
blue	ntmt1
blue	nubp1-a
blue	nudcd2
blue	nudt21
blue	nup35
blue	ogdhl
blue	ola1
blue	orc6
blue	ostf1
blue	p2ry12
blue	pabpc1
blue	pafah1b2
blue	pagr1
blue	pak1ip1
blue	pam16
blue	pcid2
blue	pcyt1a
blue	pdap1
blue	pdcl
blue	pdia3
blue	pdrg1_2
blue	pecr
blue	pex11a
blue	pex19
blue	pfdn2
blue	pfkfb3_4
blue	phb2
blue	pigw
blue	pitpnb
blue	plaat2
blue	plscr1_2
blue	pm20d2
blue	pmfbp1
blue	pmvk_2
blue	pnck
blue	poc1a
blue	pol_66
blue	polr2k_2
blue	pon2
blue	ppid
blue	ppie
blue	ppp1r1b
blue	ppp2r5e
blue	prdx5
blue	prkab1
blue	prkag1
blue	prmt3
blue	prmt6
blue	prmt7
blue	pros1
blue	psat1
blue	psma2
blue	psma3
blue	psma7-b
blue	psmb1
blue	psmb2
blue	psmb3
blue	psmb6
blue	psmd14
blue	psmd7
blue	psmg1
blue	pteg
blue	ptger3
blue	ptpn11_2
blue	pus7l
blue	pusl1
blue	pyre
blue	rab10
blue	rab2a_2
blue	rab3d
blue	rabepk_2
blue	rabggta
blue	rabif
blue	rap2c
blue	rbm12b_2
blue	rbm19_2
blue	rcan1
blue	rccd1
blue	rcor1
blue	reg4
blue	rida
blue	rimoc1
blue	rit1
blue	rmi2
blue	rnasek
blue	rnf126
blue	rnf31
blue	ropn1l
blue	rp9
blue	rpa3
blue	rpain-b
blue	rpe
blue	rpl21
blue	rpl27a_2
blue	rraga
blue	rtf1
blue	rtn4ip1
blue	sae1
blue	samd11_2
blue	samd13_2
blue	sanbr
blue	saraf
blue	sars1
blue	sat2_2
blue	scamp3
blue	sco1
blue	scrn3
blue	sde2
blue	sdr42e1
blue	sec22a
blue	senp8
blue	serhl2
blue	sesn2
blue	sfxn2
blue	sgf29
blue	sgk1
blue	sirt7
blue	slamf8
blue	slc11a1
blue	slc25a32
blue	slc2a10
blue	slc2a9
blue	slc30a2
blue	slc35a1
blue	slc35b1
blue	slc35f6
blue	slc39a3
blue	slx9
blue	snrnp27
blue	snrpa
blue	snrpc
blue	snrpd3
blue	snupn
blue	snx2
blue	spc24
blue	spcs2
blue	spcs3
blue	sra1
blue	srd5a3
blue	srsf11
blue	ssb-b
blue	st13
blue	st6gal1
blue	stard3
blue	stx12
blue	stx18
blue	sult1b1
blue	sumo1-b
blue	sumo2
blue	surf2
blue	surf6
blue	suv39h1
blue	suv39h2
blue	syf2
blue	szrd1
blue	taco1
blue	tada1
blue	taf10
blue	taf12_2
blue	taf8
blue	taf9
blue	tbccd1
blue	tegg072n04.1
blue	tex9
blue	tf-a
blue	tfcp2l1
blue	tgif1
blue	thap1_4
blue	thap5_5
blue	thoc5
blue	timm10
blue	tjap1
blue	tlr2-1_2
blue	tmdd1
blue	tmed10_2
blue	tmed5
blue	tmed9
blue	tmem120b
blue	tmem161a
blue	tmem184a
blue	tmem209
blue	tmem213
blue	tmem216
blue	tmem222
blue	tmem40
blue	tmem9b
blue	tomm22
blue	tor1a_2
blue	tpcn1
blue	tprg1l
blue	traf5
blue	trappc13
blue	trmo
blue	trmt112
blue	trmt5
blue	tsen54
blue	tsr3
blue	ttc9c
blue	ttll5
blue	ttpal
blue	twf2-a
blue	txndc11
blue	txnl1
blue	tyw3
blue	u2af2
blue	ube2i
blue	ube2j2
blue	ube2m
blue	ube2v1
blue	ublcp1
blue	uckl1_2
blue	ung
blue	uqcrb_2
blue	usp14
blue	usp21
blue	utp15
blue	uvrag
blue	uxt
blue	vat1
blue	vldlr
blue	vmp1
blue	vti1b
blue	wbp1_2
blue	wdr73
blue	xpa
blue	yipf2_2
blue	yipf5
blue	yrdc_2
blue	ywhab
blue	zbed4_4
blue	zbtb8os
blue	zc3hc1
blue	zcchc7
blue	zcrb1
blue	zdhhc3_2
blue	zfand1
blue	zfp36l2.1
blue	zg66_46
blue	zmat2
blue	znf326
blue	znf543
blue	znf821
blue1	abhd18
blue1	bcl2l14_2
blue1	cadps2
blue1	ccnd2
blue1	clhc1
blue1	crvp
blue1	erg28_2
blue1	gin1_41
blue1	jpt1
blue1	khdrbs3
blue1	klhl29
blue1	lrmp
blue1	lsm10
blue1	mapkapk3
blue1	ncf4
blue1	prrt1b
blue1	ptrhd1
blue1	rwdd3
blue1	synb
blue1	trappc6b_2
blue2	abhd2
blue2	agrn
blue2	ankrd52
blue2	atxn1
blue2	bcl2
blue2	cap2
blue2	cfl2_7
blue2	cnot4
blue2	cnst
blue2	crebrf
blue2	dagla
blue2	dennd1a_2
blue2	dgcr8
blue2	elk4
blue2	emsy
blue2	fam222b
blue2	fut10
blue2	hmbox1
blue2	insig2
blue2	kmt2a
blue2	kmt2d
blue2	lifr
blue2	loc100491360
blue2	macf1
blue2	map3k9
blue2	mas1
blue2	mre11
blue2	myo10_2
blue2	n4bp2l1
blue2	ninl
blue2	nynrin_2
blue2	palld
blue2	pawr
blue2	pdp1
blue2	pdzrn3
blue2	plcb4
blue2	prkdc
blue2	prlr
blue2	pten
blue2	ptpre
blue2	pxmp2
blue2	rgmb
blue2	runx3
blue2	setbp1
blue2	slc27a6
blue2	spred2
blue2	taok1-b
blue2	tnfrsf11a
blue2	tnrc18
blue2	utrn
blue2	zbtb34
blue2	znf407
blue2	znf646
blue3	actr3-b
blue3	ash2l
blue3	b3galnt2
blue3	ccdc51
blue3	cfap44
blue3	cl004
blue3	cnih1
blue3	copb1
blue3	csk22
blue3	emc7
blue3	fbxl4
blue3	fbxw2
blue3	grk5
blue3	hexb
blue3	hira
blue3	klhl7
blue3	mbtps2
blue3	mettl3
blue3	mogs
blue3	prkcsh
blue3	slc30a6
blue3	slc40a1_2
blue3	taf6l
blue3	tlk1
blue3	tm9sf3
blue3	tmem115
blue3	tmem150a_3
blue3	tmem161b
blue3	tmem223
blue3	wrap73
blue4	abcc10
blue4	aco2
blue4	actn4
blue4	afg3l2
blue4	asf1b
blue4	cyp4f22
blue4	d2hgdh
blue4	dctd
blue4	ddb1
blue4	dgat1
blue4	dis3l2
blue4	ehmt2
blue4	ewsr1
blue4	fancd2
blue4	gpr107
blue4	grn
blue4	hp1bp3
blue4	lin9
blue4	mthfd1
blue4	myef2
blue4	nlrx1
blue4	nub1
blue4	pcsk4
blue4	phka1
blue4	plbd2
blue4	polrmt
blue4	rptor
blue4	rpusd1
blue4	rtel1
blue4	scamp2
blue4	setdb1
blue4	slc25a12
blue4	slc6a15_2
blue4	smpd4
blue4	stxbp3
blue4	tm9sf2_2
blue4	tti1
blue4	vps11
blue4	xpo7
blue4	znf804a
blueviolet	acbd4
blueviolet	antxr1
blueviolet	bche
blueviolet	c5orf30
blueviolet	camk2g
blueviolet	cep192
blueviolet	col12a1_2
blueviolet	col18a1
blueviolet	dok2
blueviolet	dsc3
blueviolet	elk1
blueviolet	fgfr2
blueviolet	fhip1a
blueviolet	foxp1
blueviolet	gramd4
blueviolet	harbi1_30
blueviolet	hoxa3
blueviolet	mat2b
blueviolet	mphosph9
blueviolet	mxra5
blueviolet	myh6
blueviolet	p2rx7
blueviolet	p2ry1
blueviolet	pak3
blueviolet	papln
blueviolet	pou3f3
blueviolet	rhbdl2
blueviolet	slc13a2
blueviolet	tcf3
blueviolet	tgfb1
blueviolet	tlk2
blueviolet	tmco3
blueviolet	tmem26_2
blueviolet	tshz1-b
blueviolet	ttc13
blueviolet	wnt7a
blueviolet	zg66_14
blueviolet	zg66_18
blueviolet	zg66_65
blueviolet	zscan23
brown	aadacl4_3
brown	abcc9
brown	abcc9_2
brown	abi3bp
brown	acad11
brown	acap3
brown	acvr2a
brown	adamts16
brown	adamts2
brown	adamts3
brown	adap1
brown	adgra2
brown	adgrl4
brown	adh1_6
brown	adra1d
brown	afap1l1
brown	agpat5
brown	akap12
brown	akt1
brown	alox5
brown	alpl
brown	alx4
brown	ampd2
brown	amph
brown	angptl1
brown	angptl2_2
brown	antxr1_2
brown	aoc3_2
brown	apcdd1
brown	aplnr
brown	aplp1
brown	aqpa
brown	arap3
brown	arhgap15
brown	arhgap28
brown	arhgap33
brown	arhgap44
brown	arhgap45
brown	arrb1
brown	arsh
brown	arsi
brown	arsj
brown	ary1
brown	asmt
brown	atoh1
brown	atp13a5
brown	atp1a2
brown	atp8a2
brown	b3gat2
brown	bglap_3
brown	bgn
brown	bgn_2
brown	bmp6
brown	brn3
brown	btg1
brown	btk
brown	bves
brown	c11orf96
brown	c15orf61
brown	c1qtnf12
brown	c1qtnf7
brown	c2orf49
brown	cadm3
brown	calhm6
brown	calu
brown	camk1g
brown	capn6
brown	caskin1
brown	cbll1
brown	ccdc146
brown	ccdc175
brown	ccn2
brown	ccn3
brown	ccn4
brown	ccnj
brown	ccs
brown	cd248
brown	cd34
brown	cd79a
brown	cd81
brown	cd9_3
brown	cdc42ep1
brown	cdc42ep3_2
brown	cdh11
brown	cdh2-a
brown	cdh20
brown	cdh23
brown	cep170
brown	cerk
brown	cetp
brown	chst15
brown	chst2
brown	cibar2
brown	clic6
brown	clip2
brown	clnk
brown	cmklr1_5
brown	cmtm7
brown	cmya5
brown	cnn3
brown	cntn1
brown	cntn5
brown	cntrob_2
brown	coch
brown	col15a1
brown	col16a1
brown	col1a1
brown	col1a2
brown	col20a1
brown	col21a1
brown	col3a1
brown	col4a1
brown	col5a1
brown	col5a1_2
brown	col5a2
brown	col5a3
brown	col6a1
brown	col6a2
brown	col6a3
brown	col6a6
brown	col8a1
brown	colec12
brown	colgalt2
brown	cpa3
brown	cpa6
brown	cplx2
brown	cpxm1
brown	cpz
brown	creb3l1
brown	crip2
brown	csf2ra
brown	ctla4
brown	ctsj
brown	ctsl_6
brown	ctsw_3
brown	cyp2c5_8
brown	cyp2d15_4
brown	cyp2h2_4
brown	dact1
brown	dcn
brown	dct
brown	ddah1
brown	dgat2_3
brown	dhx58
brown	dio3
brown	dipk2b
brown	dkk1
brown	dkk2
brown	dnm1
brown	dpp6
brown	dpt
brown	drp2
brown	dsel
brown	dusp3
brown	ebf3
brown	ecm2_2
brown	eepd1
brown	efna2
brown	elk3
brown	eln
brown	emilin1
brown	enpp2
brown	ephb1
brown	ephb2
brown	erich1
brown	fam107b
brown	fam171a1
brown	fam184b
brown	fam78a
brown	fam89a
brown	fat4
brown	fbln2
brown	fbln5
brown	fbn2_2
brown	fbxo8
brown	fgfbp3
brown	fgl1_2
brown	fibin
brown	fkbp7
brown	fkbp9
brown	foxc1
brown	foxd3
brown	frem1
brown	frmpd1
brown	fst
brown	fstl1
brown	fut1
brown	fut8
brown	galnt11
brown	galnt17
brown	gas6_2
brown	gas7
brown	gask1a
brown	gaskbb
brown	gdf11.1
brown	gfra4_2
brown	ggh_2
brown	ggt5
brown	gja1
brown	gja4
brown	gjb7
brown	gjc1_2
brown	glis1
brown	glrx
brown	gpalpp1
brown	gpc5
brown	gpld1
brown	gpr153
brown	gpx4_5
brown	gramd1a
brown	grik1
brown	grm8_2
brown	gsg1l_3
brown	gsto1_5
brown	gucy1b1
brown	gusb
brown	hapln3
brown	hgd
brown	hhip
brown	hic1
brown	hlx
brown	hoxb6
brown	hoxb7-b
brown	hoxd8
brown	hpd_2
brown	hs3st6
brown	hspa12b
brown	hspg2
brown	htra3_2
brown	ifit5_2
brown	ifitm5
brown	igfbp5
brown	igsf1_4
brown	igsf10
brown	il13ra2
brown	il17d
brown	il7r
brown	inafm2_2
brown	insc
brown	ipcef1
brown	iqsec3
brown	ism1
brown	itga4
brown	itga8
brown	itgbl1
brown	jund
brown	k2c8
brown	kank2
brown	kazald1
brown	kcnk2
brown	kcnmb4
brown	kiaa1614
brown	kif26a
brown	kif26b
brown	kirrel3
brown	klf11
brown	klhdc1
brown	krba2
brown	lag3
brown	lama1
brown	lama2
brown	lama4
brown	lamb1
brown	lamb2
brown	lbh_5
brown	lech
brown	lepr
brown	lhfpl3_2
brown	lhfpl6
brown	lhx3
brown	lingo1
brown	lix1
brown	loc100488825
brown	loc100490013
brown	loc100495742
brown	loc100496911
brown	loc100497990
brown	loc116406936
brown	loc116409763
brown	loc116412382
brown	lox
brown	lpar4
brown	lrfn1_2
brown	lrig3
brown	lrrc15
brown	lrrc32
brown	lrrc4c
brown	lrrn4cl
brown	lsamp
brown	lum
brown	lvrn
brown	ly9
brown	macrod1
brown	mag
brown	manbal
brown	mapk8ip1
brown	mapk8ip2
brown	mcam
brown	mcf2l.2
brown	mdga1
brown	mecom-a
brown	megf10_2
brown	megf6
brown	mertk
brown	metrn_2
brown	mfap2
brown	mfap5
brown	mfsd4a
brown	mlkl
brown	mmp14
brown	mmp17
brown	mmp2
brown	mmp23b
brown	mpg
brown	ms4a4a_2
brown	mtfr1l
brown	mtmr11
brown	mybph
brown	mydgf
brown	myo1b
brown	myoc
brown	ncan
brown	nck1
brown	neto2
brown	neu3
brown	nfatc4
brown	ngfr
brown	nhsl2
brown	nid2
brown	nlgn3
brown	npy1r
brown	npy4r2
brown	nr2f2
brown	nr5a2
brown	nrp1
brown	nt5c1a
brown	ntmt2
brown	ntn1
brown	ntn4
brown	ntrk2
brown	olfml3
brown	ophn1
brown	opn3
brown	or1d2
brown	osbp2
brown	otor
brown	p2rx3
brown	p2ry11
brown	p2ry8
brown	p4ha3
brown	pa2ba
brown	padi2
brown	pak5
brown	pamr1
brown	pank4
brown	paox_2
brown	pcdh12
brown	pcdh18
brown	pcolce
brown	pcsk2
brown	pde1b
brown	pdgfra
brown	pdgfrl
brown	pdlim3
brown	pdlim7
brown	pdxdc1_2
brown	pfn2
brown	pga
brown	phex
brown	pilra
brown	pinlyp_9
brown	pkdcc
brown	plcb1
brown	plekho2
brown	plpp1
brown	plpp3
brown	plppr4
brown	plxdc1
brown	plxnd1
brown	pnliprp2
brown	podn
brown	pol_13
brown	pol_179
brown	postn
brown	ppard
brown	prdm8
brown	prorsd1p
brown	prox1
brown	prpf18
brown	prph
brown	prrt4
brown	prss35
brown	prx
brown	prxl2c
brown	ptma-b
brown	ptpn6
brown	ptprt
brown	pts
brown	ptx3
brown	pxdn
brown	rab11fip2
brown	rab2b
brown	rab3c
brown	rarres1
brown	rasgrp2-b
brown	rassf2
brown	rcor2
brown	rergl
brown	rflnb
brown	rftn1
brown	rgs11
brown	rims2
brown	rin3
brown	ripor3
brown	rnf152-b
brown	robo3
brown	robo4
brown	sac3d1
brown	sbspon
brown	scamp5-b
brown	scara5
brown	scarf2
brown	sdhd-b
brown	selenop_2
brown	selp_3
brown	sema3d
brown	septin11
brown	septin9
brown	serping1
brown	sfrp5
brown	sh2d3c
brown	shank3
brown	she
brown	shisa2
brown	shroom4
brown	slain1
brown	slc1a3
brown	slc1a4
brown	slc30a1_2
brown	slc35c1_2
brown	slc3a1
brown	slc4a3
brown	slit1_3
brown	slit2
brown	slit3
brown	smoc2
brown	smpd3
brown	sntb2
brown	snx20
brown	sobp
brown	sowahd
brown	sox8
brown	sp5
brown	sparc
brown	spen
brown	spock2
brown	spon1
brown	spon2
brown	spry3
brown	stc2
brown	stimate_2
brown	ston1
brown	sult2b1_6
brown	synrg_2
brown	syt6
brown	sytl3
brown	tac1
brown	tagap
brown	tankl
brown	tbc1d16
brown	tbx15
brown	tbx2
brown	tceanc
brown	tcf7
brown	tcf7l2_5
brown	tek
brown	tfap2e
brown	tgfbi
brown	tgfbr2_2
brown	thoc7
brown	timp2
brown	tmem100
brown	tmem100_2
brown	tmem132c
brown	tmem163
brown	tmem176a
brown	tmem200b
brown	tmem204
brown	tmem26
brown	tmem59l
brown	tnfrsf8
brown	tor3a
brown	tpbg
brown	trim25
brown	trpt1
brown	tspan2
brown	tspan4_2
brown	ttc36
brown	twist1
brown	twsg1-b
brown	uap1l1
brown	ube2e3
brown	uchl1
brown	uggt2
brown	ushbp1
brown	usp12
brown	usp2_2
brown	vash2
brown	vat1l
brown	vav2_3
brown	vgll3
brown	vita2
brown	vwf
brown	wap
brown	wif1
brown	wnt16
brown	wnt5a
brown	xcl1
brown	xnif
brown	zbtb39
brown	zg66_10
brown	zg66_13
brown	znf469_2
brown	znf521
brown	znf536
brown	znf593_2
brown	znf644
brown	znf692
brown	zo84_12
brown	zo84_15
brown	zo84_6
brown1	arhgap39
brown1	cyp2d15
brown1	dnase2b
brown1	dtnb
brown1	fam228b
brown1	fermt3
brown1	foxk2
brown1	guca1a
brown1	hepacam2
brown1	herpud1
brown1	itgb3
brown1	kat14
brown1	kdm6b
brown1	lzts3
brown1	nampt
brown1	npc1
brown1	olfm4
brown1	parp16
brown1	podxl2
brown1	prkci
brown1	pxn1
brown1	selenoo
brown1	slc25a22_3
brown1	st8sia2
brown1	tmpo_13
brown1	ubr5
brown1	vdr
brown1	wdr37
brown1	zg66_5
brown1	znf425_2
brown2	abca2
brown2	akap1
brown2	arf1
brown2	arrb2
brown2	atp6v1h
brown2	atxn2
brown2	bud13
brown2	calb2
brown2	cbs
brown2	cdpf1
brown2	cfap206
brown2	crtc2
brown2	crybb1_2
brown2	ctnnb1
brown2	ctps1-a
brown2	ctu1
brown2	cyp27a1_3
brown2	dnali1
brown2	dnase1l3
brown2	dpp10_8
brown2	eif2s1_2
brown2	elovl1_2
brown2	entpd6
brown2	epha2
brown2	ereg_2
brown2	eri2
brown2	fa2h
brown2	fubp1
brown2	inpp1
brown2	kcns2_2
brown2	lipg
brown2	loc100486125
brown2	loc100497580
brown2	mast1
brown2	morc2
brown2	nars1
brown2	ndor1
brown2	nr4a2
brown2	pol_143
brown2	pot1
brown2	rasd1
brown2	rpl38
brown2	scaf4
brown2	shtn1
brown2	slco2b1
brown2	snapc4
brown2	srsf4
brown2	strbp_2
brown2	syna
brown2	ttc39c
brown2	ubap2
brown2	ube2i_2
brown2	vav2
brown2	vps41
brown2	zbtb3
brown3	b3gat3
brown3	cdr2
brown3	clec11a
brown3	cxxc4
brown3	dennd5b
brown3	emid1
brown3	ing4
brown3	ltc4s
brown3	magi2
brown3	pik3cg
brown3	rnf150
brown3	scin
brown3	sec16b
brown3	serpinb4
brown3	slc2a4
brown3	snap91
brown3	sstr4
[truncated: 12,830 more rows]

## Sheet: module_gene_liver_table
Module	Gene
aliceblue	alb_4
aliceblue	cdk19
aliceblue	cdk8
aliceblue	chek1
aliceblue	chst14
aliceblue	cyp2c20_2
aliceblue	fam83d-b
aliceblue	fbxo46
aliceblue	flot1
aliceblue	glis1
aliceblue	hacd3
aliceblue	hycc2
aliceblue	lgr4_2
aliceblue	lin1_19
aliceblue	loc100493854
aliceblue	loc116410474
aliceblue	ngef_2
aliceblue	pepd
aliceblue	pfkl
aliceblue	pla2r1
aliceblue	pol_4
aliceblue	prdm15
aliceblue	rnaseh2b_2
aliceblue	slc16a13
aliceblue	spag16
aliceblue	srpk1
aliceblue	tcim
aliceblue	vps16
aliceblue	zbed6
aliceblue	znf212
antiquewhite	ankrd35
antiquewhite	arl4d
antiquewhite	arsb
antiquewhite	clybl
antiquewhite	cyp2g1_6
antiquewhite	eef1akmt2
antiquewhite	fkbp14
antiquewhite	gen1
antiquewhite	hp1bp3
antiquewhite	il1r1
antiquewhite	maco1
antiquewhite	mansc1
antiquewhite	nfil3_3
antiquewhite	ociad1
antiquewhite	otulin
antiquewhite	rab5a
antiquewhite	rap1gds1
antiquewhite	reep5
antiquewhite	rgs3
antiquewhite	sbspon
antiquewhite	serpina3
antiquewhite	srp19
antiquewhite	tgm5_2
antiquewhite	tmem234
antiquewhite	wars2_3
antiquewhite	zhx3
antiquewhite	znf177
antiquewhite1	acadsb_2
antiquewhite1	adgra3
antiquewhite1	bbs9
antiquewhite1	c8a
antiquewhite1	chac2
antiquewhite1	cpox
antiquewhite1	cyb5a
antiquewhite1	dapk1
antiquewhite1	dhtkd1
antiquewhite1	dkc1
antiquewhite1	gjb2
antiquewhite1	gnas
antiquewhite1	gpd1
antiquewhite1	gsap
antiquewhite1	htatip2_2
antiquewhite1	keap1
antiquewhite1	lorf2_19
antiquewhite1	lpcat4
antiquewhite1	pgbd4_13
antiquewhite1	ppp2r2a
antiquewhite1	prpf39_2
antiquewhite1	rbm38
antiquewhite1	rtl1_18
antiquewhite1	sdhc
antiquewhite1	slc7a5
antiquewhite1	synb
antiquewhite1	tcirg1
antiquewhite1	tmem150a
antiquewhite1	tnfrsf6b
antiquewhite1	txlng
antiquewhite1	ufl1
antiquewhite1	vps37a
antiquewhite1	zbtb10
antiquewhite1	zdhhc23
antiquewhite2	abhd16a
antiquewhite2	adcy6
antiquewhite2	bgn_2
antiquewhite2	bmerb1
antiquewhite2	cav2_3
antiquewhite2	ccnq
antiquewhite2	cuzd1
antiquewhite2	ddx10
antiquewhite2	f9
antiquewhite2	fbxo4
antiquewhite2	fg08846.1_3
antiquewhite2	fign
antiquewhite2	golga4
antiquewhite2	harbi1_25
antiquewhite2	harbi1_31
antiquewhite2	heatr3
antiquewhite2	idh2
antiquewhite2	lorf2_50
antiquewhite2	mboat7
antiquewhite2	nfib
antiquewhite2	nphs1_13
antiquewhite2	otx1
antiquewhite2	pcsk5_2
antiquewhite2	peg10
antiquewhite2	phf14
antiquewhite2	pik3c2g
antiquewhite2	pygo2
antiquewhite2	rgs16
antiquewhite2	scp2_3
antiquewhite2	simc1
antiquewhite2	slc4a2
antiquewhite2	spacdr_3
antiquewhite2	spc24
antiquewhite2	surf4
antiquewhite2	thra-a
antiquewhite2	tmem241
antiquewhite2	tmem255b
antiquewhite2	trim25_2
antiquewhite2	tubb3
antiquewhite2	usf2
antiquewhite2	whrn
antiquewhite2	zdhhc21
antiquewhite3	baz2a
antiquewhite3	braf
antiquewhite3	csnk1g1
antiquewhite3	etv4
antiquewhite3	gnpda2
antiquewhite3	hspa14-a
antiquewhite3	kiaa0232
antiquewhite3	l2hgdh
antiquewhite3	mcm4-b
antiquewhite3	nup50
antiquewhite3	nusap1-b
antiquewhite3	pgbd4_3
antiquewhite3	phc2
antiquewhite3	pigl
antiquewhite3	pnma5_5
antiquewhite3	ppm1a
antiquewhite3	sgms1
antiquewhite3	slc25a37
antiquewhite3	slc30a5
antiquewhite3	slc7a6
antiquewhite3	ssuh2_2
antiquewhite3	tmem255a
antiquewhite3	vps36
antiquewhite3	znf197
antiquewhite3	znf876p
antiquewhite4	acox1
antiquewhite4	acsl1
antiquewhite4	alox5
antiquewhite4	arhgap25
antiquewhite4	arhgdib_2
antiquewhite4	atf3
antiquewhite4	coq9
antiquewhite4	csf2rb
antiquewhite4	cyba
antiquewhite4	cyth3_2
antiquewhite4	dmac2_2
antiquewhite4	dnajc1
antiquewhite4	epb41l2
antiquewhite4	fam168b
antiquewhite4	fastkd1_2
antiquewhite4	fbxl3_2
antiquewhite4	flvcr1
antiquewhite4	fubp3
antiquewhite4	gmip
antiquewhite4	gys2
antiquewhite4	hs3st3a1
antiquewhite4	idh1
antiquewhite4	il27ra
antiquewhite4	inpp4a
antiquewhite4	lrp4
antiquewhite4	mul1_2
antiquewhite4	ncr3lg1_3
antiquewhite4	nicn1
antiquewhite4	nt5c3b-a
antiquewhite4	p2ry8
antiquewhite4	pdgfb
antiquewhite4	pfkfb3
antiquewhite4	pheta1_2
antiquewhite4	piga
antiquewhite4	pik3r5
antiquewhite4	pnpla3
antiquewhite4	rasa3
antiquewhite4	ripor2
antiquewhite4	rnf4
antiquewhite4	rrs1
antiquewhite4	selp
antiquewhite4	siglec12
antiquewhite4	sla
antiquewhite4	slc7a7
antiquewhite4	spry4
antiquewhite4	suclg2
antiquewhite4	tdrd7
antiquewhite4	timd4
antiquewhite4	tnfaip3
antiquewhite4	ubxn2b
antiquewhite4	yju2
antiquewhite4	znf821
aquamarine	arl5c
aquamarine	carhsp1
aquamarine	cdk11b
aquamarine	elf3
aquamarine	filip1l
aquamarine	g6pc1
aquamarine	gemin7
aquamarine	kcnj5_3
aquamarine	kdelr2
aquamarine	lonrf2
aquamarine	mrps22
aquamarine	neurl3
aquamarine	nfatc4
aquamarine	pemt
aquamarine	rpa1
aquamarine	rpp38
aquamarine	slc38a2
aquamarine	srsf4_2
aquamarine	tecr
aquamarine	tlcd3a
aquamarine	ttc31_2
aquamarine	ube2k
aquamarine1	a33_2
aquamarine1	cd40
aquamarine1	cgas
aquamarine1	cpne5
aquamarine1	dgka
aquamarine1	gbp1
aquamarine1	gbp7_2
aquamarine1	havcr2_3
aquamarine1	iigp1
aquamarine1	lgals4_2
aquamarine1	loc101732364
aquamarine1	loc101733404
aquamarine1	prss27_3
aquamarine1	smad2
aquamarine1	supt7l
aquamarine1	tardbp_2
aquamarine1	tmed2_3
aquamarine1	zbp1
aquamarine1	zc4h2
aquamarine2	birc2
aquamarine2	cpvl
aquamarine2	crip1
aquamarine2	dnlz
aquamarine2	dpep2
aquamarine2	f5
aquamarine2	fga
aquamarine2	golgb1
aquamarine2	havcr1
aquamarine2	kctd5
aquamarine2	l1td1_24
aquamarine2	masp2
aquamarine2	nefm
aquamarine2	onecut1
aquamarine2	thap12_4
aquamarine2	washc3
aquamarine2	znf366
bisque	aadat
bisque	adh5
bisque	atpaf2
bisque	banp
bisque	cdkn2d_2
bisque	chrm2
bisque	gin1_4
bisque	gnb1l
bisque	gsk3b_2
bisque	phb1_2
bisque	serpina10
bisque	shisa4_2
bisque	slc25a20
bisque	smyd2-b
bisque	tcf3_2
bisque1	aldh2
bisque1	bad
bisque1	ecm2
bisque1	fgf19
bisque1	fkbp4
bisque1	flrt2
bisque1	hyal2
bisque1	kcnj2
bisque1	meaf6
bisque1	misp3
bisque1	prkrip1
bisque1	slc4a3
bisque1	smad3
bisque1	ston2
bisque1	sytl2
bisque1	tmem184a
bisque1	xpnpep1
bisque1	zscan26
bisque2	arl11
bisque2	c6
bisque2	cabp5
bisque2	cacna2d4
bisque2	ccdc15
bisque2	ccl24
bisque2	cd200
bisque2	cfi
bisque2	fam98a
bisque2	hpn
bisque2	irf4_2
bisque2	kcnj8
bisque2	mob1a
bisque2	phyhd1
bisque2	plg
bisque2	saa3
bisque2	sax
bisque2	serpind1
bisque2	slc22a18
bisque2	socs3
bisque2	vim1
bisque3	adgrl1
bisque3	ankrd13c
bisque3	arhgef26
bisque3	bub3
bisque3	camlg
bisque3	ccdc124
bisque3	chst15
bisque3	elp2
bisque3	fam168a
bisque3	fam72a
bisque3	fbxo36
bisque3	gdpd1
bisque3	gfra2
bisque3	lrrc15
bisque3	mak
bisque3	nabp2-a
bisque3	naglu
bisque3	ppp1r15b_2
bisque3	pum3
bisque3	spata2
bisque3	st3gal5
bisque3	tmem237
bisque3	ucp2_2
bisque4	adar
bisque4	arrdc1
bisque4	b4galt6
bisque4	bckdha
bisque4	chtf18
bisque4	cmpk2
bisque4	cxcl10_4
bisque4	cxcl16
bisque4	dbn1
bisque4	ddx60
bisque4	dhx58
bisque4	dock9
bisque4	dtx3l_2
bisque4	eif2ak2_2
bisque4	f2rl3_2
bisque4	fril_2
bisque4	hdgf
bisque4	herc6
bisque4	ifih1
bisque4	ifit5
bisque4	inhbb_2
bisque4	irf1
bisque4	irf3
bisque4	irf3_2
bisque4	irf9
bisque4	loc116410982
bisque4	loc594891
bisque4	mx1_2
bisque4	mx2
bisque4	myo1b_2
bisque4	nlrp1a_4
bisque4	nmi
bisque4	nrap
bisque4	parp12
bisque4	parp14
bisque4	pck2
bisque4	plaat2
bisque4	rigi
bisque4	rims1
bisque4	rtp3
bisque4	rtp3_2
bisque4	rtp4_2
bisque4	serpinc1
bisque4	sh3gl3
bisque4	stat2
bisque4	stk24
bisque4	sypl1
bisque4	tagap
bisque4	tmem140
bisque4	tmem171
bisque4	tnfrsf14
bisque4	trank1
bisque4	trib1
bisque4	trim25_18
bisque4	ube2t
bisque4	xab2
bisque4	zc3h12a
bisque4	znfx1.2
bisque4	zo71_5
black	a2ml1_4
black	acta2
black	actl6b
black	adap1
black	adgrg2
black	adrm1
black	agbl5
black	alk_2
black	amdhd2
black	anxa1_4
black	arhgap5
black	arsk_7
black	atg13
black	atp1a2
black	atp5mc3
black	bap1
black	bbs10
black	blmh
black	bod1
black	bscl2
black	cacna2d1
black	ccdc42
black	ccr4_2
black	cdh12
black	cdin1
black	cdk20
black	clpx
black	cmtm3
black	cndp1
black	cog1
black	cotl1_2
black	cp
black	crtam
black	cry1
black	cstf1
black	cstf2
black	dcbld1
black	diablo
black	dnaaf4
black	dnajc14
black	eaf1
black	edc3
black	enah
black	errfi1
black	faf2
black	fam222a
black	fas_2
black	fastkd5
black	fbln7_2
black	fbxl13
black	fbxl20
black	fbxw5
black	foxr1
black	gga3
black	gkn2_2
black	grhpr_2
black	gtf2h2
black	haus3
black	hsd17b8_7
black	hspa8
black	il13ra2
black	kctd7
black	lcmt1
black	lctl
black	limd2
black	loc101732729
black	lrrc41_3
black	map7d2_2
black	mc5r
black	mgmt_2
black	mios-a
black	mmp13
black	mob2
black	mospd2
black	mpdu1_2
black	mrpl44
black	mtx1
black	mutyh
black	mvk
black	naa60
black	naip_2
black	nfkbiz
black	nmt1
black	nrg3
black	nup205
black	nus1
black	ocln_2
black	opn1sw
black	paf1
black	pcsk4
black	per2
black	pex26
black	pip4p1
black	plaa
black	plcb3
black	poglut3
black	ppp2r3c
black	ppt2-a
black	prmt9
black	prpf3
black	psmc1
black	psmc3
black	psmc5
black	psmc6
black	psmd1
black	psmd11
black	psmd13
black	psmd14
black	psmd2
black	psmd3
black	psmd4
black	psmd6
black	psmd7
black	rab17
black	rbm42
black	rmnd5a
black	rnf149_2
black	rnf2-a
black	rph3al
black	rxrb
black	sars2
black	sasb_3
black	setd4
black	sf3a1
black	sgo1
black	sgo2
black	smarcd2
black	smg8
black	snx2
black	srd5a1
black	srsf5_2
black	stmn1-a
black	stra6l
black	stxbp6
black	sumo1
black	tafazzin
black	thap11
black	tktl2
black	tlr8_2
black	tmem243
black	tnfaip2_2
black	tnk2_2
black	tp53i13
black	trmt44
black	tuba1b
black	tubb8
black	ubqln4
black	ubxn7_2
black	unc119b-b
black	usp14
black	usp16
black	usp28
black	usp4
black	usp5
black	vcp
black	vkorc1l1
black	vps9d1
black	wbp2_2
black	wdr91
black	ywhag-a
black	zbed4_2
black	zbed4_9
black	zdhhc13
black	zfyve1_2
black	zg66_52
black	znf175_2
black	zo71_9
black	zranb3
blanchedalmond	aoc3_2
blanchedalmond	arpc2-a
blanchedalmond	avpr2
blanchedalmond	bri3
blanchedalmond	cavin2
blanchedalmond	f13b_2
blanchedalmond	fus
blanchedalmond	hnrnpk
blanchedalmond	hoxa3
blanchedalmond	ildr1
blanchedalmond	inafm2_2
blanchedalmond	klf15
blanchedalmond	krt222
blanchedalmond	lrat
blanchedalmond	mmp21_2
blanchedalmond	mrpl15
blanchedalmond	plvap
blanchedalmond	rangrf_2
blanchedalmond	rcan1
blanchedalmond	rgs5
blanchedalmond	rmdn1
blanchedalmond	slmap
blanchedalmond	sod3_2
blanchedalmond	tmed2
blanchedalmond	tmem178a
blanchedalmond	usp8
blue	acap1
blue	acbp
blue	acer1
blue	acp2_2
blue	acsl5_4
blue	adam22
blue	adipoq
blue	agfg1
blue	agpat1_2
blue	agpat4
blue	akr1d1
blue	alkbh1
blue	alkbh7
blue	amigo3
blue	ammecr1l
blue	angptl8
blue	ankra2
blue	apoh
blue	arhgap15
blue	arhgef10
blue	arid4b
blue	arl8a
blue	arnt2
blue	asns
blue	atp13a2
blue	atp5pd_2
blue	b3glct
blue	bbln
blue	bcar3
blue	blcap-a
blue	bri3_2
blue	bsdc1-b
blue	bsg
blue	bst1
blue	c2cd4c
blue	c3h15orf65
blue	c5_2
blue	c9orf152
blue	cadm4_2
blue	calr_5
blue	capn1_3
blue	capn2_6
blue	capn9
blue	capza1
blue	casp7
blue	ccdc107
blue	ccnb1
blue	cd2bp2_3
blue	cdh17
blue	cdkn1c_2
blue	cdkn2aipnl
blue	cebpa
blue	cenpp_2
blue	cfap97
blue	cfl2_5
blue	chchd1
blue	chd5
blue	cmklr2
blue	col9a3
blue	copg1
blue	coq3
blue	cox7a2_2
blue	cplx2
blue	cript
blue	cry1_2
blue	ctse
blue	cutc
blue	cxxc4
blue	cyp2c14
blue	cyp2c5
blue	cyp2c5_8
blue	cyp2r1_2
blue	cyp4v2
blue	dact3
blue	dars2
blue	dcaf13_10
blue	ddah1_2
blue	ddr1
blue	dera_3
blue	dnase2b
blue	dock6
blue	drp2
blue	dyrk1a
blue	edem3
blue	eif4e3_2
blue	elmo3
blue	endog
blue	epb41
blue	esm1
blue	ets1-a_2
blue	fabp1_2
blue	fam107a
blue	fam131c
blue	fam167a
blue	fam167a_3
blue	fam3a
blue	fbln5
blue	fbp2
blue	fbxl3
blue	fbxo42
blue	fbxw2
blue	fcn1
blue	fcn1-a_3
blue	fg08846.1_2
blue	fgfr2_2
blue	fjx1
blue	fkbp11
blue	foxj3
blue	frpc
blue	frs2_2
blue	g3bp1
blue	gabarap_2
blue	gabarap_3
blue	gatd1
blue	gbp_2
blue	gch1
blue	gin1_18
blue	glyctk
blue	gmppb
blue	gngt1
blue	golga7_2
blue	gpc3
blue	gpx5_2
blue	gpx8-b
blue	gramd2b
blue	grip1
blue	grk5
blue	gsto1_2
blue	gypc
blue	hacd4
blue	hadh_3
blue	harbi1_52
blue	harbi1_8
blue	hdac10
blue	hes6
blue	hk2_2
blue	hkdc1
blue	hmg20a
blue	hmox2_2
blue	hsd17b10_5
blue	hsd17b12_4
blue	hspa13
blue	htatip2
blue	hyls-1
blue	icmt
blue	ift57
blue	ikbip
blue	ikbkg
blue	ikzf5
blue	il12rb1
blue	il20rb
blue	inmt_2
blue	irak2
blue	jam3
blue	kctd12
blue	kdm8_2
blue	kdsr
blue	kif21b
blue	kif2c
blue	klhl18
blue	klhl42
blue	l1re1_26
blue	l1td1
blue	las1l
blue	ldaf1-a
blue	ldlrap1
blue	leg1_2
blue	lig1
blue	lin1_122
blue	lin1_124
blue	lin1_146
blue	lipt2
blue	lire1
blue	loc100036702
blue	loc100486268
blue	loc100491633
blue	loc100495751
blue	loc101733980
blue	lorf2_3
blue	lrrc63
blue	lrrc66
blue	lyrm4
blue	mad2l1bp
blue	maea
blue	mafa
blue	marveld1
blue	mast4_12
blue	mcrip2_2
blue	mdk
blue	me2
blue	mfap4.1
blue	mid1ip1
blue	mindy4
blue	mknk1
blue	mlph
blue	mrpl14
blue	mrpl19
blue	mrpl51
blue	mrps21
blue	msrb3_2
blue	mt-cyb
blue	mterf3
blue	mtnr1c
blue	mtr
blue	mydgf
blue	n4bp3
blue	naa30
blue	naa80
blue	narfl
blue	naxd
blue	nd1
blue	ndrg4
blue	ndufb4_4
blue	nek4
blue	nfat5
blue	nnmt_4
blue	nop10
blue	nos1ap_2
blue	nox5
blue	nr1d1
blue	nrbp2_2
blue	nrg4
blue	nsd2
blue	nsun3
blue	nuak1
blue	obscn_2
blue	odad4
blue	ogfod3
blue	olfm1
blue	osbpl9
blue	otos
blue	oxld1
blue	paip2b_2
blue	parp9_4
blue	pdcd6
blue	pde4dip
blue	pde6h
blue	pdgfa
blue	pea15
blue	pea15_2
blue	pex11a
blue	pfkm
blue	pgm5
blue	phgdh
blue	pigf
blue	pinlyp_6
blue	pkmyt1
blue	pla2g4e_2
blue	plbd2
blue	plekhf1
blue	pllp
blue	plpp1
blue	plpp3
blue	pls3
blue	pmm2
blue	poc1b
blue	pofut2
blue	pol_38
blue	ppic
blue	prpf38b
blue	prrg4_2
blue	psmd8
blue	ptbp2
blue	ptgr1_2
blue	ptk2_2
blue	ptpru
blue	pxdc1_2
blue	pycard_5
blue	pycard_6
blue	rab3gap2
blue	rabggtb
blue	rad54b
blue	rap1b
blue	rap2a
blue	rassf10
blue	rbm12b_2
blue	rhbdd1_2
blue	rhog_3
blue	rps13_2
blue	rpusd4_4
blue	rsga
blue	rsph6a
blue	rtl1_26
blue	samd12_2
blue	samd13_2
blue	sasb_5
blue	sax_2
blue	scrn2
blue	sdhaf4
blue	sec61a1
blue	setmar_10
blue	setmar_6
blue	sf3b4
blue	sgta
blue	sh3bgrl_3
blue	shtn1
blue	sir2rp1
blue	sirpa_2
blue	slc1a4
blue	slc20a2
blue	slc25a32_2
blue	slc2a11
blue	slc35e4
blue	slc39a1_2
blue	slc39a4
blue	slc48a1-b_2
blue	smarca1
blue	smarca2
blue	smim8
blue	smpdl3a
blue	sntb1
blue	spacdr_2
blue	spr
blue	ssbp1-a
blue	sstr4
blue	st8sia1_2
blue	stard10_3
blue	stk33
blue	stx19
blue	stxbp5l
blue	sumf1_2
blue	susd1
blue	swi5
blue	syna_2
blue	syngap1
blue	taf1c
blue	tars1
blue	tatdn3-a
blue	tbc1d10a
blue	tcf25_2
blue	tcta_3
blue	tcta_4
blue	tctex1d4
blue	tefm_2
blue	tgfbr2_2
blue	thrb
blue	thumpd1
blue	tjap1
blue	tlr2-1
blue	tm4sf20
blue	tm4sf4_2
blue	tm4sf5
blue	tmbim4
blue	tmed2_2
blue	tmed4
blue	tmed6
blue	tmem106c
blue	tmem53-a
blue	tmem88_2
blue	tmem9b_2
blue	tmpo_66
blue	tmpo_8
blue	tor2a
blue	traf5
blue	trappc3
blue	trim25_17
blue	trim25_5
blue	trim8
blue	trit1
blue	trmt2a
blue	trpm7
blue	ttc39b
blue	ubc_3
blue	ubl4a_2
blue	vimp
blue	vmo1
blue	wdcp
blue	wdr70
blue	wdr93
blue	whamm
blue	xpot
blue	ykt6-b
blue	yy1_2
blue	zbtb9
blue	zg66_11
blue	zmynd10
blue	znf19
blue	zo71_8
blue1	aar2
blue1	basp1
blue1	cab39
blue1	cd2
blue1	chtf8
blue1	ercc6l
blue1	gbp7
blue1	lcp1
blue1	lig3
blue1	lrp1
blue1	mcoln2
blue1	nelfa
blue1	p2ry13
blue1	pol_33
blue1	polr1a
blue1	psmb7
blue1	rarres2_2
blue1	rergl
blue1	rhagl
blue1	rnaset2
blue1	rnf213
blue1	scly
blue1	tbc1d32
blue1	tgds_3
blue1	tmem220
blue1	tmem248
blue1	vps26c
blue1	zo84
blue1	zo84_10
blue2	aagab
blue2	ammecr1
blue2	ano1
blue2	apip
blue2	calb2
blue2	cfap298-a
blue2	chpf
blue2	cl029
blue2	cox20
blue2	cyp27a1_2
blue2	dctn3
blue2	ddost
blue2	dync2li1
blue2	eif4e2_2
blue2	elovl7
blue2	fam221a
blue2	gapdh_3
blue2	jagn1
blue2	k0930
blue2	klhl5
blue2	lin1_18
blue2	lin1_7
blue2	mrpl11_5
blue2	mrpl13_2
blue2	mrps12
blue2	nav1
blue2	ncbp2as2
blue2	ndufab1
blue2	nr2c2ap
blue2	phf1
blue2	ppa1
blue2	ppa2
blue2	rp9
blue2	rpp25l
blue2	sdr39u1
blue2	slc23a2_2
blue2	stt3a
blue2	surf2
blue2	thoc7
blue2	tmem86a
blue2	ttc9c
blue2	wdr24
blue2	zcrb1
blue2	zg66_74
blue2	znf616
blue2	znhit1
blue3	add2
blue3	aip
blue3	arpp19
blue3	atm
blue3	atp6v1a
blue3	c9orf169
blue3	cdc73
blue3	chpt1
blue3	cox7a2_3
blue3	cyp2b5
blue3	def8
blue3	dus3l
blue3	eef2kmt
blue3	epb41l3
blue3	etfbkmt
blue3	fam3c
blue3	gypc_2
blue3	heatr1
blue3	loc100497109
blue3	mkrn1
blue3	nudt17
blue3	pbrm1
blue3	pgfs
blue3	psmd9
blue3	setdb1
blue3	sftpd_3
blue3	sgca
blue3	slc27a2
blue3	spag1
blue3	sun1
blue3	tegg058p12.1
blue3	xkr5
blue3	yipf4
blue4	abcg8
blue4	antkmt
blue4	arih2
blue4	cacfd1
blue4	ccny
blue4	cdc42ep4
blue4	cobll1
blue4	cpne2
blue4	dcdc2
blue4	ect2
blue4	epn1
blue4	fam13a
blue4	fbxl5
blue4	fxr1
blue4	hdac2
blue4	klhl15
blue4	kynu
blue4	lin1_35
blue4	loc101732256
blue4	loxl1
blue4	marchf7
blue4	mcub
blue4	mxd3
blue4	ndufs1
blue4	neu4
blue4	nol10
blue4	polr3e
blue4	prpf39
blue4	psip1
blue4	ropn1l
blue4	slc17a5
blue4	slc25a22
blue4	slc25a26
blue4	slc25a48
blue4	sod3
blue4	stkld1
blue4	tsnare1
blue4	zbtb5
blueviolet	anapc2
blueviolet	cb068
blueviolet	ccdc134
blueviolet	ccn5
blueviolet	cpeb3
blueviolet	cyp2g1_5
blueviolet	cyp2h2_2
blueviolet	dennd4b
blueviolet	faah2_3
blueviolet	gpr143
blueviolet	ift140
blueviolet	isca1
blueviolet	itgb1
blueviolet	kremen1
blueviolet	lamb1_2
blueviolet	med15
blueviolet	mus81
blueviolet	naa20_2
blueviolet	or51e1
blueviolet	p3h4
blueviolet	pea15_3
blueviolet	phtf2
blueviolet	prkcd_8
blueviolet	prorsd1p
blueviolet	rab32_2
blueviolet	rnaseh1
blueviolet	rnf14
blueviolet	rtbdn
blueviolet	scarf1
blueviolet	septin7
blueviolet	stk3_2
blueviolet	tbb5
blueviolet	tcf4
blueviolet	ttc39c
blueviolet	uroc1_5
blueviolet	vipr1
blueviolet	xrcc3
blueviolet	yif1b-a
brown	aari_34710
brown	aars1
brown	aars2
brown	aasdh_2
brown	abca3_10
brown	abcb11_2
brown	abcb11_3
brown	abcb6_2
brown	abcf1_3
brown	abcf3_5
brown	abi2
brown	acry_0781
brown	acsf2_12
brown	actn1
brown	ada
brown	adat2
brown	adck5_4
brown	adh5_2
brown	adhfe1_4
brown	adora1
brown	ahcy-b
brown	ak3
brown	ak4
brown	akap12
brown	akr1b1
brown	alg8
brown	als2cl
brown	ank2
brown	ankrd37
brown	ap4m1
brown	apoc1_2
brown	arcc
brown	arid4a
brown	arl10
brown	artn
brown	atp5f1a_3
brown	atp7b_4
brown	atrx
brown	bbs1
brown	bbs7
brown	bccip
brown	bcoa_0505
brown	bhmt_2
brown	bmul_3442
brown	bmul_4253
brown	bpi
brown	btrc
brown	c19orf44
brown	ca4.2
brown	cars1
brown	cc2d1b
brown	ccar1
brown	ccdc176
brown	ccdc22
brown	ccdc57
brown	cd200_4
brown	cdc23
brown	cdc40
brown	cdk5rap1_6
brown	ce087
brown	chd1l_2
brown	clcar_1091
brown	clip2
brown	clpb_7
brown	cmk
brown	cml
brown	cndp2_3
brown	cnnm3
brown	coma_2
brown	coro1b
brown	crlf3_3
brown	crybb3
brown	cryz
brown	ctps2
brown	cycma_0607
brown	cyp2c23_3
brown	dacb_3
brown	dcm
brown	dcm_6
brown	ddx27
brown	ddx4
brown	ddx46
brown	dhrs11
brown	dnaa
brown	dnax
brown	dpf3
brown	dpnii
brown	dppb_3
brown	dtd1
brown	eaf2_4
brown	ears2
brown	eepd1_3
brown	eif5b
brown	eli_1299
brown	eli_1307
brown	eno4
brown	entpd8
brown	erg28
brown	esf1
brown	espl1
brown	etnppl_3
brown	exd1
brown	fam184a
brown	fam20a
brown	fancd2
brown	fas
brown	fcol_03560_2
brown	feob
brown	fg08846.1
brown	frzb
brown	gba3
brown	gipr
brown	glb1
brown	glna
brown	gm2a_2
brown	gmps_2
brown	gpi_2
brown	gpkow
brown	grpe
brown	gsr
brown	guf1
brown	hars2
brown	haur_0135
brown	hebp2_4
brown	hely
brown	hly
brown	hnrnpl
brown	hsdm_11
brown	hsdr
brown	hsdr_8
brown	hspd1_7
brown	iars2_7
brown	igm_2
brown	igsf8
brown	infb_14
brown	inhba
brown	ino80_4
brown	ipo13
brown	kars1_5
brown	kars1_6
brown	klrg2
brown	krt7_3
brown	l1td1_7
brown	lars2_2
brown	lemd2
brown	leng9
brown	leo1
brown	lin1_38
brown	lire1_3
brown	loc100127856
brown	loc100493382
brown	loc100495385
brown	loc100496969
brown	lrrc71
brown	lsm14b-a
brown	lytt
brown	map2
brown	map7d3
brown	mars2
brown	mazg_2
brown	mdn1
brown	mdsc_5
brown	metap1_4
brown	metg
brown	metk
brown	mfd_7
brown	mgam
brown	mgat4b_3
brown	mphosph8
brown	mpp5
brown	mpp7
brown	msh6
brown	mthfr_2
brown	mtif2_2
brown	mtmr9
brown	mto1
brown	mtrex
brown	mutl2_4
brown	mvp
brown	naxe_3
brown	ncapg2
brown	ne1740_2
brown	nek5
brown	nf2
brown	nfkbil1
brown	nfrkb
brown	nlrp1a_2
brown	nop2
brown	nop9
brown	npc2
brown	nphp1
brown	nr1h4
brown	nrdd_4
brown	nubpl
brown	nudt3
brown	nynrin_5
brown	ocar_4224
brown	ocar_4224_3
brown	odad3
brown	olfml2b
brown	pa2hg
brown	paip2b_3
brown	pak1ip1
brown	paqr3
brown	parm1
brown	pars2_2
brown	pc_2
brown	pccb_7
brown	pcdh19
brown	pdcl
brown	pdxs
brown	peg10_3
brown	pgd
brown	pgk2_2
brown	pgm
brown	pgn_0048
brown	pgn_0050
brown	pgs1
brown	phet
brown	phtf1
brown	pkm
brown	plcxd1
brown	plekhj1
brown	plpp3_3
brown	pogk
brown	pol_29
brown	pola_2_2
brown	poras_0069
brown	ppan
brown	ppk
brown	premu_0213
brown	prmt5
brown	prps2_2
brown	ptdss2
brown	ptger2
brown	ptsi
brown	pwp1
brown	pygl
brown	qrsl1_2
brown	qtrt1_7
brown	rab27b_2
brown	rabl3
brown	rbm25
brown	rdx
brown	rhum_2
brown	ribc2
brown	rnf169
brown	rpain-b
brown	rpe_2
brown	rpia_2
brown	rpoc_2
brown	rpry_3
brown	rrm1_3
brown	rrnad1
brown	rsbn1l
brown	samd12
brown	sap30
brown	sars1_6
brown	sars2_2
brown	satb1
brown	sclav_2642
brown	sclav_3828
brown	selenop_3
brown	septin5
brown	set
brown	sgat
brown	slc18b1
brown	slc33a1
brown	slc6a7
brown	slc7a7_2
brown	slc9a8
brown	slt_8
brown	smarcd1
brown	smim1
brown	snf
brown	snrnp70
brown	sp_1634
brown	spata5
brown	srp14
brown	srsf11
brown	srsf5
brown	ssr2
brown	ssrp1
brown	stard3nl
brown	stom
brown	synrg
brown	tbc1d9b_2
brown	tkfc_2
brown	tkt_4
brown	tm6sf1
brown	tmem125
brown	tmem128
brown	tmem183_2
brown	tnfrsf21
brown	top2a_2
brown	traa2
brown	trag_4
brown	tram_4
brown	trpe_2
brown	ttc14
brown	txlna
brown	txn2_4
brown	ugt8
brown	uros
brown	usp48
brown	uvrd_5
brown	vash1
brown	vco3_2
brown	vil1_2
brown	vire
brown	vpr
brown	vpr_2
brown	vps8
brown	vsx2
brown	wars2_2
brown	wdr25
brown	wdr74
brown	wecd
brown	wwc2
brown	yaet
brown	ybfg
brown	ydho
brown	yhge
brown	ymfn
brown	zc3h15
brown	zc3h3
brown	zfhx3
brown	zg53_5
brown	zo84_4
brown	zyg-11
brown1	ackr4
brown1	acsl6
brown1	actr10
brown1	ankle2
brown1	ankrd9_2
brown1	cables1
brown1	cactin
brown1	cd22
brown1	cdk9
brown1	fbn2
brown1	glrx2
brown1	hand2
brown1	ippk
brown1	kiaa1614
brown1	loc100485652
brown1	med16
brown1	mms19
brown1	morn4_2
brown1	mpv17l2
brown1	mtif2
brown1	nadsyn1
brown1	pol_11
brown1	rpap1
brown1	scyl1
brown1	sgk2
brown1	slc39a9-a_2
brown1	st6gal2
brown1	tbrg4
brown1	tmpo_45
brown1	ube2d2_2
brown1	uxs1
brown1	wnt9a_3
brown1	znf605_2
brown2	acvr1b
brown2	agxt
brown2	atp5f1b
brown2	bcr
brown2	cdc42ep1
brown2	cep170b
brown2	coa7-a
brown2	erg28_2
brown2	fancf
brown2	gcsh
brown2	hgf
brown2	hivep1
brown2	itpr3
brown2	josd1
brown2	lyn
brown2	mkrn2
brown2	mrpl58
brown2	myo5b
brown2	ncs1
brown2	nsfl1c
brown2	osbpl3
brown2	pde4c
brown2	plxna4
brown2	ppp5c
brown2	psma2
brown2	psmb1
brown2	psmb6
brown2	psmc4
brown2	psmd12
brown2	ptges3
brown2	rbm8a
brown2	rflna
brown2	rtl1_28
brown2	sdha
brown2	sfxn2
brown2	sipa1l1
brown2	slc25a44
brown2	smim26
brown2	spag7
brown2	stambpl1
brown2	taf10
brown2	tent5a
brown2	tmem150a_2
brown2	top2b
brown2	tor1aip1
brown2	txnl1
brown2	ube2j2
brown3	arhgap32
brown3	asb2
brown3	ceacam19
brown3	chkb
brown3	cpeb2_2
brown3	cspg4
brown3	cyp2h2_3
brown3	dusp6_2
brown3	esrrg
brown3	hadhb
brown3	loc101733659
brown3	lrrc41_2
brown3	map3k15
brown3	mgat4b_2
brown3	mrps23
brown3	peg10_25
brown3	pgbd4_10
brown3	pmm2_3
brown3	rab11a
brown3	rnf146
brown3	rps6ka6
brown3	slc43a2_3
brown3	smim14
brown3	stk40
brown3	stx2
brown3	tanc2
brown3	tmem123
brown3	trim25_4
brown3	zg66_59
brown4	aamp
brown4	actg1
brown4	acvr2b
brown4	ada_2
brown4	adamts8
brown4	adgrg1
brown4	ankrd46
brown4	anxa4
brown4	atpsckmt_2
brown4	b3gnt6
brown4	bcas3
brown4	c11orf96
brown4	ca2
brown4	chic2
brown4	cish
brown4	cpt1b
brown4	cs012
brown4	ctc1
brown4	dcaf5
brown4	dnpep
brown4	ervfrd-1
brown4	fermt1
brown4	gnl1
brown4	harbi1_15
brown4	iyd
brown4	lmo4-b
brown4	loc101733090
brown4	lpp
brown4	marcksl1
brown4	metrn
brown4	naxe
brown4	nek7
brown4	nr0b1
brown4	pald1
brown4	pik3cg
brown4	pklr
brown4	plekhg4
brown4	prkcsh
brown4	reeld1
brown4	rflnb
brown4	rtl1_13
brown4	siglec8
brown4	slc13a4l
brown4	slco4c1
brown4	spats2
brown4	spg21
brown4	stau1
brown4	sycp2
brown4	tana_2
brown4	them4
brown4	trpm4
brown4	tshz1-b
brown4	tspo_4
brown4	txndc15
brown4	ubap1
brown4	uvssa
brown4	vco3
brown4	vps18
brown4	zmym2
burlywood	cdc27
burlywood	ddx23
burlywood	ddx24
burlywood	grap2
burlywood	id3
burlywood	kif1a
burlywood	loc100496550
burlywood	lrp8
burlywood	matn2
burlywood	med23
burlywood	mospd1
burlywood	naa25
burlywood	napepld
burlywood	nfe2l2
burlywood	ngfr
burlywood	nlk.2
burlywood	pdcd4
burlywood	prpf40a
burlywood	prr5
burlywood	pth1r
burlywood	sepsecs
burlywood	syt15
burlywood	tbxa2r
burlywood	trnt1
burlywood	utp20
burlywood	znf425_2
burlywood1	atg4c
burlywood1	csnk2b
burlywood1	ctu2-a
burlywood1	elob
burlywood1	exosc3
burlywood1	itgb3
burlywood1	mrtfb
burlywood1	pcdh1
burlywood1	phf10
burlywood1	rbm17
burlywood1	rimbp2
burlywood1	sdc1_2
burlywood1	senp3
burlywood1	slc39a1
burlywood1	styx-a
burlywood1	tdg
burlywood1	tjp2
burlywood1	tox2
burlywood1	unc13b
burlywood1	unc50-a
burlywood1	usp43
burlywood1	znf646
burlywood1	znf750
burlywood2	abi1
burlywood2	acbd4
burlywood2	aoah
burlywood2	cers2_2
burlywood2	clcn2
burlywood2	cpne8
burlywood2	dgat1
burlywood2	gnat
burlywood2	irgc
burlywood2	klf3
burlywood2	lmbrd1
burlywood2	oat
burlywood2	pccb
burlywood2	pdp2
burlywood2	pecr
burlywood2	pgap1
burlywood2	sdsl
burlywood2	sqor
burlywood2	sucla2
burlywood2	tmpo_36
burlywood2	wdr35
burlywood3	akt1
burlywood3	azi2
burlywood3	bpgm
burlywood3	brd2
burlywood3	cldn4
burlywood3	dgkb
burlywood3	dmgdh
burlywood3	ergic3
burlywood3	ftcd
burlywood3	kif27
burlywood3	klhl35
burlywood3	mccc1
burlywood3	mthfd2
burlywood3	pprc1
burlywood3	prep
burlywood3	prmt1-a
burlywood3	ptpn12
burlywood3	tspan32
burlywood4	acox3_4
burlywood4	c4h16orf46
burlywood4	chchd3
burlywood4	cisd3_2
burlywood4	fez2
burlywood4	gadd45gip1
burlywood4	lasp1
burlywood4	macc1
burlywood4	map3k10
burlywood4	mmadhc
burlywood4	odr4
burlywood4	pgfs1
burlywood4	rtl1_89
burlywood4	sod2
burlywood4	ucp2
chartreuse2	actr1a
chartreuse2	cep126
chartreuse2	ctsw_4
chartreuse2	loc100489120
chartreuse2	loc101731130
chartreuse2	neto2
chartreuse2	nhlrc3
chartreuse2	prg2
chartreuse2	scin
chartreuse2	sox9
chartreuse2	ticrr_10
chartreuse3	cnih4
chartreuse3	cyp2d15
chartreuse3	gdpd5_2
chartreuse3	ifitm3_2
chartreuse3	kbtbd4
chartreuse3	lhfpl6
chartreuse3	lin1_10
chartreuse3	liph
chartreuse3	lorf2_4
chartreuse3	lta4h
chartreuse3	ntmt1
chartreuse3	otor
chartreuse3	rft1
chartreuse3	rhag
chartreuse3	runx1t1
chartreuse3	snx33
chartreuse3	sowahd
chartreuse4	adi1
chartreuse4	aifm2_2
chartreuse4	cpd
chartreuse4	ddx55
chartreuse4	fam114a2
chartreuse4	fnta
chartreuse4	gde1
chartreuse4	gna15
chartreuse4	hectd3
chartreuse4	mtmr4
chartreuse4	mxra7
chartreuse4	osbpl10
chartreuse4	pdzd8
chartreuse4	pkdcc
chartreuse4	rab22a
chartreuse4	strip2
chartreuse4	tmem41a
chartreuse4	vps37b
chartreuse4	xnf7
chocolate	adra2b
chocolate	bcap31
chocolate	cers2
chocolate	ctss_2
chocolate	eif4ebp2_2
chocolate	esrra
chocolate	helz2
chocolate	hikeshi
chocolate	hipk1
chocolate	hirip3
chocolate	ift43
chocolate	maf1
chocolate	mcrs1
chocolate	net1
chocolate	rabep1
chocolate	rmi1
chocolate	slc16a12
chocolate	spsb3
chocolate	srek1
chocolate	tmed8
chocolate	uap1
chocolate	vegfa_2
chocolate1	adgrb1
chocolate1	aldoc
chocolate1	ano9
chocolate1	bbs5
chocolate1	bcl6
chocolate1	ccdc47
chocolate1	cdkl1
chocolate1	dbf4
chocolate1	dync1li1
chocolate1	ewsr1
chocolate1	fam171a1
chocolate1	immt
chocolate1	kcne4
chocolate1	kif21a
chocolate1	loc100491930
chocolate1	loc101733137
chocolate1	pdhb
chocolate1	pmpcb
chocolate1	ppp1r8
chocolate1	ptma-b
chocolate1	slc20a1
chocolate1	smg9
chocolate1	styk1
chocolate1	telo2
chocolate1	vdr
chocolate2	aqp4
chocolate2	cd163
chocolate2	cep89
chocolate2	cldn15
chocolate2	col4a5
chocolate2	col4a6_2
chocolate2	cpsf3
chocolate2	ctdsp1_2
chocolate2	ctsa
chocolate2	cyp27a1_3
chocolate2	dapk1_3
chocolate2	dnah2
chocolate2	dpp6
chocolate2	epha7
chocolate2	gabrr3
chocolate2	gal3st4
chocolate2	gas6_2
chocolate2	lias
chocolate2	lrrn4
chocolate2	mcoln1
chocolate2	mybpc3
chocolate2	n4bp2l2
chocolate2	naaa_4
chocolate2	podxl
chocolate2	samd11_2
chocolate2	srsf1_4
chocolate2	tnfrsf19
chocolate3	acbd5
chocolate3	adhfe1_2
chocolate3	apoa4_3
chocolate3	c11orf96_2
chocolate3	ccdc157
chocolate3	copg2
chocolate3	cspp1
chocolate3	cul3
chocolate3	dipk1b
chocolate3	dph6
chocolate3	ears2_2
chocolate3	g3bp2
chocolate3	gba2
chocolate3	ggt6
chocolate3	ifrd1
chocolate3	ipo9
chocolate3	kdr
chocolate3	kin
chocolate3	letm2
chocolate3	mgc75753
chocolate3	nkd1
chocolate3	pik3c3
chocolate3	psg22
chocolate3	ptk6
chocolate3	slc38a6
chocolate3	tdrd15
chocolate3	ttc38
chocolate3	ubtd1_2
chocolate3	vps35l
chocolate3	zcchc8
chocolate4	akr1c1_4
chocolate4	arnt2_3
chocolate4	c17orf114
chocolate4	c2cd5
chocolate4	cc2d1a
chocolate4	clgn
chocolate4	crybb1_3
chocolate4	dgkz
chocolate4	drosha
chocolate4	gipc1
chocolate4	glcci1
chocolate4	gon4l
chocolate4	kcnt2l
chocolate4	khdc4
chocolate4	loc100488959
chocolate4	mical3
chocolate4	oscp1
chocolate4	pif1_15
chocolate4	pop7
chocolate4	pou6f1
chocolate4	slc4a11
chocolate4	smarcal1
chocolate4	stxbp3
chocolate4	tcf20
chocolate4	trim25_8
chocolate4	tti1
chocolate4	wdr49
chocolate4	wdr82-b
chocolate4	xpo6-b
chocolate4	zdhhc3_2
chocolate4	zftraf1-a
chocolate4	zg66_37
chocolate4	zmynd11
chocolate4	znf24
chocolate4	znf628
coral	acod1
coral	acod1_2
coral	adam28_3
coral	b2m_2
coral	cd8a
coral	cep128
coral	cmlkr1_2
coral	coro6
coral	csf2ra
coral	dtx3l
coral	fcgr1a
coral	fyn_2
coral	gpr141
coral	gvin1
coral	il5ra_2
coral	kct2
coral	lsp1
coral	mlkl
coral	msr1
coral	p2ry14
coral	pnliprp2_2
coral	prf1
coral	pstpip1
coral	ptafr
coral	ptgfrn
coral	ptpn18
coral	rac2
coral	rasal3
coral	rfc1
coral	rgcc_2
coral	rnf112_2
coral	rps6ka
coral	sla2
coral	slc11a1
coral	sulf2
coral	tapbp
coral	tapbpl
coral	tasl_2
coral	tnfsf13
coral	trb
coral	vav1
coral	wdr13
coral	wdr5
coral1	adamts4
coral1	adm
coral1	anxa3
coral1	apeh
coral1	atp13a1
coral1	bcl2l10
coral1	bcl2l12
coral1	bhlhe40
coral1	btbd6
[truncated: 11,561 more rows]
