# Supplementary material for: Pigments, Chromatophore Structure, and Gene Expression Underlying Colour Polytypy of a Panamanian Poison Frog
Source: Mol Ecol. 2025 Dec 22;35(1):e70214. doi: 10.1111/mec.70214 (PMC12745852; doi:10.1111/mec.70214)
Supplement: Supplementary file 1 — Data S1: mec70214‐sup‐0001‐Supinfo.zip. [file MEC-35-e70214-s001.zip › mec70214-sup-0010-SupMat10.xlsx]

## Sheet: SM10_commondegs
symbol	Oophaga_vicentei	Ranitomeya_sirensis	Dendrobates_auratus	Oophaga_pumilio	Ranitomeya_imitator	Ranitomeya_fantastica	Ranitomeya_variabilis	pigmentation_function	occurrences
ttc39b	X	X	X	X		X		melanin synthesis	5
abcb10	X		X	X		X	X		5
nd1	X	X	X			X	X		5
nlrX1	X		X	X		X	X		5
nod1	X	X		X		X	X		5
cyp26b1	X		X		X		X	carotenoid metabolism	4
tyms	X	X	X		X			pigmentation variation	4
hdac2	X			X	X		X	pigmentation variation	4
paX7	X			X	X	X		pigmentation variation	4
erc1		X	X			X	X	pigmentation variation	4
ric8b		X	X			X	X	pigmentation variation	4
Xdh	X		X	X	X			pteridine synthesis	4
kars		X	X	X		X			4
pdgfra	X		X	X		X			4
arhgap1	X		X	X		X			4
arrdc1	X	X		X		X			4
ccdc47	X		X	X			X		4
fyn	X		X	X		X			4
ogt	X		X	X		X			4
spdl1	X		X	X			X		4
tat	X	X	X			X			4
tspo	X		X	X		X			4
pomgnt1	X			X	X	X			4
ezh2			X	X		X	X		4
fam107b			X	X		X	X		4
myof			X	X		X	X		4
myzap			X	X		X	X		4
naca			X	X		X	X		4
nadk			X	X		X	X		4
nars			X	X		X	X		4
naXd			X	X		X	X		4
nccrp1			X	X		X	X		4
ncoa2		X	X			X	X		4
ncor1			X	X		X	X		4
nd4		X	X			X	X		4
nd5		X	X			X	X		4
ndfip2			X	X		X	X		4
ndnf	X			X		X	X		4
nelfb			X	X		X	X		4
nfe2l2			X	X		X	X		4
nin			X	X		X	X		4
nisch			X	X		X	X		4
nmral1			X	X		X	X		4
rin2			X	X		X	X		4
ripk3			X	X		X	X		4
srsf1			X	X		X	X		4
tanc2			X	X		X	X		4
tmem30a			X	X		X	X		4
nme3	X			X		X	X		4
dgat2	X			X	X			carotenoid metabolism	3
impdh1				X	X		X	guanine synthesis in iridophores	3
tyrp1			X	X	X			melanin synthesis	3
raf1			X	X	X			melanin synthesis	3
creb3l1			X		X		X	melanin synthesis	3
ctsd	X		X	X				pigmentation variation	3
slc16a2			X	X	X			pigmentation variation	3
tgfbr2			X	X	X			pigmentation variation	3
adgra2	X		X		X			pigmentation variation	3
scarb2	X		X		X			pigmentation variation	3
cbs				X	X		X	pigmentation variation	3
cdk7			X	X		X		pigmentation variation	3
dync1h1			X	X		X		pigmentation variation	3
rab7a			X	X		X		pigmentation variation	3
soX9			X	X			X	pigmentation variation	3
blm				X	X		X	pigmentation variation	3
cars				X	X		X	pigmentation variation	3
fhl1			X		X	X		pigmentation variation	3
gfpt1				X	X	X		pigmentation variation	3
mlph			X		X	X		pigmentation variation	3
mpp5				X	X	X		pigmentation variation	3
myo6	X			X		X		pigmentation variation	3
slc29a3	X			X		X		pigmentation variation	3
slc2a1				X	X	X		pigmentation variation	3
sulf1	X			X		X		pigmentation variation	3
sytl2				X	X	X		pigmentation variation	3
wrap53				X	X	X		pigmentation variation	3
ywhaz				X	X	X		pigmentation variation	3
trpm1	X				X	X		pigmentation variation	3
edar				X		X	X	pigmentation variation	3
ets1			X			X	X	pigmentation variation	3
eXoc5			X			X	X	pigmentation variation	3
idh2			X			X	X	pigmentation variation	3
impdh1a				X		X	X	pigmentation variation	3
lrsam1			X			X	X	pigmentation variation	3
myo10				X		X	X	pigmentation variation	3
mysm1				X		X	X	pigmentation variation	3
nf1				X		X	X	pigmentation variation	3
ninl				X		X	X	pigmentation variation	3
noc3l			X			X	X	pigmentation variation	3
adamtsl4	X		X	X					3
bub1		X	X	X					3
col6a3	X		X	X					3
fat4	X		X	X					3
heXb		X	X	X					3
pak6		X	X	X					3
pnp	X	X		X					3
pnrc2	X		X	X					3
slc7a8		X	X	X					3
ankrd12	X		X	X					3
cdh1	X		X	X					3
cgn	X		X	X					3
col1a1	X		X	X					3
coq5	X		X	X					3
endou	X		X	X					3
fnbp1l	X		X	X					3
glrX2	X		X	X					3
inmt	X		X	X					3
jarid2	X		X	X					3
lig1	X		X	X					3
nrdc	X		X	X					3
nucb2	X		X	X					3
rgs16	X	X		X					3
slc8b1	X		X	X					3
tnc	X		X	X					3
ubr3	X		X	X					3
ccdc80			X	X			X		3
slc29a1		X		X		X			3
abhd12			X	X			X		3
arhgef5			X	X		X			3
arhgef7			X	X		X			3
arl4a			X	X		X			3
arpc4		X		X		X			3
arvcf			X	X		X			3
asl			X	X		X			3
asph			X	X		X			3
atf7ip			X	X		X			3
capn13			X	X			X		3
capn7			X	X			X		3
cav2			X	X			X		3
cbX1			X	X			X		3
cc2d1b			X	X			X		3
ccnb2		X	X				X		3
ccnb3		X	X				X		3
cct5			X	X		X			3
col18a1			X		X	X			3
creg1		X	X				X		3
crym			X	X			X		3
cwc25			X	X			X		3
cyp2b6			X	X			X		3
cyp2g1		X		X			X		3
cytb		X	X			X			3
cyth3			X	X			X		3
dact1			X	X			X		3
dazap2			X	X			X		3
dus3l		X	X			X			3
edc4			X	X			X		3
edem3			X	X			X		3
fth1		X	X			X			3
gdap2			X	X			X		3
gorasp2			X	X		X			3
gosr2			X	X		X			3
got2			X	X		X			3
gpaa1			X	X		X			3
gpd1l			X	X		X			3
gpr107		X	X			X			3
hectd4			X	X			X		3
ilf3			X	X			X		3
katna1			X	X		X			3
klf10			X	X		X			3
klf11			X	X		X			3
klf3			X	X		X			3
krt18			X	X		X			3
lama3			X	X			X		3
lonrf2		X		X		X			3
lorf2	X			X			X		3
lrpprc			X	X		X			3
m6pr			X	X		X			3
mal2			X	X		X			3
man2c1			X	X		X			3
map4			X	X			X		3
map4k5			X	X			X		3
mapt			X	X			X		3
mbp			X	X			X		3
mpp1			X	X		X			3
olfml2a	X		X			X			3
p3h2			X	X			X		3
paXip1			X	X		X			3
polr2a			X	X		X			3
por			X	X		X			3
ppa2			X	X		X			3
ppm1d			X	X			X		3
ppp2r2a			X	X			X		3
prc1			X	X			X		3
prkcd		X	X				X		3
rab21			X	X		X			3
rbks			X	X			X		3
rbm4b			X	X			X		3
rnf20			X	X		X			3
sertad4			X	X			X		3
setd2			X	X			X		3
sf3a3			X	X			X		3
sfswap			X	X			X		3
spen			X	X			X		3
sun1			X	X		X			3
sypl1			X	X		X			3
ttc33			X	X		X			3
ttc5			X	X		X			3
vit			X	X		X			3
vps37b			X	X			X		3
vwa1			X	X		X			3
vwf	X		X				X		3
wdr26			X	X			X		3
znf646			X	X			X		3
aars2	X			X		X			3
abi3bp	X		X			X			3
acot11	X			X			X		3
acp2	X	X					X		3
aldh16a1	X	X				X			3
armc6	X			X		X			3
arsg	X			X		X			3
asap2	X		X			X			3
aspn	X			X		X			3
camsap3	X			X			X		3
casc1	X	X					X		3
casp3	X			X			X		3
cat	X			X		X			3
ccdc17	X			X			X		3
ccdc85b	X			X			X		3
ccp110	X		X				X		3
cyp2b4	X			X			X		3
cyp2c8	X			X			X		3
cyp2f2	X			X			X		3
dbnl-a				X	X		X		3
ddc	X		X			X			3
dusp1-a				X	X	X			3
fbp2	X		X				X		3
fbXo6	X		X				X		3
fgfr4	X		X			X			3
fut2	X			X			X		3
gal3st2	X			X			X		3
gigyf2	X			X		X			3
gins1	X			X		X			3
gne	X		X			X			3
hdgf	X		X				X		3
hmgb2	X			X			X		3
hspb11	X			X		X			3
klhl24	X			X		X			3
krt12	X		X			X			3
ltbp1	X		X			X			3
maml3	X			X		X			3
man2b1	X	X				X			3
mmd	X		X			X			3
mmp2	X		X			X			3
mX1	X			X			X		3
myh11	X	X					X		3
nr1d2	X			X			X		3
ogfod3	X			X		X			3
ogfrl1	X			X		X			3
p2ry2	X		X				X		3
pacs2	X			X			X		3
pdgfd	X		X			X			3
pdk3	X			X		X			3
pik3c2b	X			X		X			3
plXdc2	X		X				X		3
psd4	X			X		X			3
r3hcc1l	X			X		X			3
rabgef1	X			X		X			3
rad9a	X		X				X		3
rbm47	X			X			X		3
ripk4	X			X			X		3
sephs2	X		X				X		3
serinc5	X			X			X		3
serpina1	X			X			X		3
serpinb6	X			X			X		3
sesn1	X	X					X		3
slc25a1	X			X		X			3
slc2a5	X			X		X			3
slc30a1	X			X			X		3
slc30a3	X			X			X		3
spast	X			X			X		3
spc25	X	X					X		3
sult6b1	X			X		X			3
synm	X			X		X			3
tbc1d9b	X		X			X			3
vwa8	X		X				X		3
wdr77	X		X			X			3
wdr83os	X			X		X			3
Xrcc4	X			X		X			3
Xrcc5	X		X			X			3
zdhhc6	X			X		X			3
znf131	X			X		X			3
zo71	X			X		X			3
tbc1d32	X				X	X			3
ethe1				X		X	X		3
nedd1				X		X	X		3
nnmt				X		X	X		3
atg3			X			X	X		3
atg4b				X		X	X		3
atg9a				X		X	X		3
cs054				X		X	X		3
cs068				X		X	X		3
csdc2				X		X	X		3
cyp2c37				X		X	X		3
cyp2k1				X		X	X		3
cyr61			X			X	X		3
eri3			X			X	X		3
esrra		X				X	X		3
esyt1			X			X	X		3
esyt2			X			X	X		3
etfrf1			X			X	X		3
etnppl			X			X	X		3
ets1-a				X		X	X		3
etv1			X			X	X		3
ewsr1				X		X	X		3
eXoc2				X		X	X		3
eXoc3			X			X	X		3
eXoc6b			X			X	X		3
eXoc7				X		X	X		3
eXosc5				X		X	X		3
eXosc9			X			X	X		3
eXtl3			X			X	X		3
eya3			X			X	X		3
ezr			X			X	X		3
f10				X		X	X		3
f13a1			X			X	X		3
f2rl2			X			X	X		3
f3			X			X	X		3
fads6				X		X	X		3
faf2				X		X	X		3
fahd2				X		X	X		3
fahd2a			X			X	X		3
fam129b			X			X	X		3
fam134c			X			X	X		3
fam136a				X		X	X		3
fam160a1				X		X	X		3
fam160b1			X			X	X		3
fam161b				X		X	X		3
fam168b				X		X	X		3
fam173b				X		X	X		3
fam193b				X		X	X		3
fam208a			X			X	X		3
iars2				X		X	X		3
ibtk			X			X	X		3
id4			X			X	X		3
ide			X			X	X		3
ifngr2.2			X			X	X		3
igfbp1		X				X	X		3
igfs8		X				X	X		3
igkv3-20				X		X	X		3
iglv5-48.l		X				X	X		3
iglv8-61				X		X	X		3
ikbkap				X		X	X		3
ikzf3				X		X	X		3
il20rb				X		X	X		3
ilf2				X		X	X		3
ilkap				X		X	X		3
impad1			X			X	X		3
lrrfip2				X		X	X		3
lsamp		X				X	X		3
lsm8				X		X	X		3
lsr				X		X	X		3
lta4h			X			X	X		3
map4k4			X			X	X		3
mars				X		X	X		3
mccc2			X			X	X		3
mea1				X		X	X		3
mest				X		X	X		3
mfsd10				X		X	X		3
mhc1a			X			X	X		3
mic13				X		X	X		3
mical2				X		X	X		3
mical3				X		X	X		3
mid1				X		X	X		3
mien1			X			X	X		3
mif				X		X	X		3
mina			X			X	X		3
mink1			X			X	X		3
mipep			X			X	X		3
mmp19			X			X	X		3
mphosph8				X		X	X		3
mrpl14				X		X	X		3
msl3				X		X	X		3
mtmr4			X			X	X		3
mut			X			X	X		3
myo9a				X		X	X		3
myocd			X			X	X		3
myss				X		X	X		3
n4bp2l2				X		X	X		3
naa15				X		X	X		3
naa35			X			X	X		3
nab2				X		X	X		3
nadk2				X		X	X		3
naga			X			X	X		3
naglu				X		X	X		3
napa			X			X	X		3
napg			X			X	X		3
nat9				X		X	X		3
naXe				X		X	X		3
nbl1			X			X	X		3
ncald				X		X	X		3
ncam1			X			X	X		3
ncl			X			X	X		3
ncmap				X		X	X		3
ncoa4				X		X	X		3
ncoa6				X		X	X		3
ncoa7				X		X	X		3
ncor2			X			X	X		3
ncs1				X		X	X		3
nd2		X				X	X		3
nd3		X				X	X		3
nd6		X				X	X		3
ndc80			X			X	X		3
ndor1				X		X	X		3
ndrg2			X			X	X		3
ndrg3				X		X	X		3
ndst2				X		X	X		3
ndufa1			X			X	X		3
ndufa13				X		X	X		3
ndufa5			X			X	X		3
ndufa9			X			X	X		3
ndufaf1			X			X	X		3
ndufaf5				X		X	X		3
ndufv2			X			X	X		3
nedd8			X			X	X		3
neil1				X		X	X		3
nek2.s		X				X	X		3
nek3				X		X	X		3
nek5				X		X	X		3
nek6			X			X	X		3
nek8				X		X	X		3
nemp1				X		X	X		3
nepro				X		X	X		3
neurl3				X		X	X		3
neurl4				X		X	X		3
nf2				X		X	X		3
nfatc3	X					X	X		3
nfil3				X		X	X		3
nfkb2			X			X	X		3
nfkbia				X		X	X		3
nfs1			X			X	X		3
nfyc			X			X	X		3
ngdn			X			X	X		3
ngef				X		X	X		3
ngfr			X			X	X		3
nhlrc3				X		X	X		3
nhsl1			X			X	X		3
nifk			X			X	X		3
nkiras2				X		X	X		3
nktr			X			X	X		3
nle1				X		X	X		3
nme2			X			X	X		3
nmrk1			X			X	X		3
nmt2				X		X	X		3
nolc1				X		X	X		3
nomo3			X			X	X		3
nop14			X			X	X		3
nop2				X		X	X		3
nos3		X				X	X		3
rab2a			X			X	X		3
rab30				X		X	X		3
rab33b				X		X	X		3
rab37				X		X	X		3
rgl3				X		X	X		3
rgmb				X		X	X		3
rgs4				X		X	X		3
rnpep				X		X	X		3
rpf1				X		X	X		3
rplp0			X			X	X		3
tbc1d22a				X		X	X		3
tmem37		X				X	X		3
ube2r2			X			X	X		3
dhrs3	X			X				carotenoid metabolism	2
rbp4			X		X			carotenoid metabolism	2
rdh16	X			X				carotenoid metabolism	2
aldh1a1				X			X	carotenoid metabolism	2
rpe65					X	X		carotenoid metabolism	2
gart			X		X			guanine synthesis in iridophores	2
prtfdc1			X	X				guanine synthesis in iridophores	2
gmps				X	X			guanine synthesis in iridophores	2
paics				X	X			guanine synthesis in iridophores	2
gas1			X				X	guanine synthesis in iridophores	2
gnai1			X	X				melanin synthesis	2
pmel		X			X			melanin synthesis	2
wnt9a	X			X				melanin synthesis	2
mitf			X		X			melanin synthesis	2
tcf7	X		X					melanin synthesis	2
camk2g				X			X	melanin synthesis	2
fzd2			X				X	melanin synthesis	2
plcb4				X		X		melanin synthesis	2
prkacb			X				X	melanin synthesis	2
slc24a5					X	X		melanin synthesis	2
wnt10b				X			X	melanin synthesis	2
egfr			X	X				pigmentation variation	2
brca2	X	X						pigmentation variation	2
dctn1			X	X				pigmentation variation	2
eif3h			X	X				pigmentation variation	2
hps3			X	X				pigmentation variation	2
htt			X	X				pigmentation variation	2
lmna		X	X					pigmentation variation	2
mdm4			X	X				pigmentation variation	2
mfsd12			X	X				pigmentation variation	2
mlana				X	X			pigmentation variation	2
nr3c1			X	X				pigmentation variation	2
pigk			X	X				pigmentation variation	2
rac1			X	X				pigmentation variation	2
usp7			X	X				pigmentation variation	2
uvssa			X	X				pigmentation variation	2
ywhae			X	X				pigmentation variation	2
atoX1			X		X			pigmentation variation	2
cdc25b	X	X						pigmentation variation	2
cdc42				X	X			pigmentation variation	2
col17a1				X	X			pigmentation variation	2
col6a2	X		X					pigmentation variation	2
csnk1a1			X		X			pigmentation variation	2
hps1				X	X			pigmentation variation	2
hsp90b1				X	X			pigmentation variation	2
ikbkb			X		X			pigmentation variation	2
mcm2	X				X			pigmentation variation	2
mgrn1				X	X			pigmentation variation	2
mpzl3				X	X			pigmentation variation	2
oat				X	X			pigmentation variation	2
prdm1				X	X			pigmentation variation	2
ptch1			X		X			pigmentation variation	2
pXdn				X	X			pigmentation variation	2
rabggta			X		X			pigmentation variation	2
tbX15	X		X					pigmentation variation	2
map1lc3a			X			X		pigmentation variation	2
actr3				X			X	pigmentation variation	2
ahcy			X				X	pigmentation variation	2
alcam				X		X		pigmentation variation	2
atp1a1				X			X	pigmentation variation	2
bace2			X			X		pigmentation variation	2
bbs2			X				X	pigmentation variation	2
cav1				X		X		pigmentation variation	2
cbl				X			X	pigmentation variation	2
dock7				X		X		pigmentation variation	2
dtnbp1			X			X		pigmentation variation	2
gas7				X			X	pigmentation variation	2
gpatch3				X		X		pigmentation variation	2
gper1			X			X		pigmentation variation	2
gpnmb			X			X		pigmentation variation	2
krt17			X			X		pigmentation variation	2
krt5				X		X		pigmentation variation	2
map2k2				X			X	pigmentation variation	2
myh9			X				X	pigmentation variation	2
myo5a				X		X		pigmentation variation	2
otud5				X		X		pigmentation variation	2
pafah1b1				X			X	pigmentation variation	2
pi4k2a				X		X		pigmentation variation	2
plk4		X					X	pigmentation variation	2
plXnb2				X		X		pigmentation variation	2
polr1a				X		X		pigmentation variation	2
prickle2			X				X	pigmentation variation	2
rab1a				X		X		pigmentation variation	2
rab8a			X			X		pigmentation variation	2
sema4c			X				X	pigmentation variation	2
sf3b1				X			X	pigmentation variation	2
sfpq			X				X	pigmentation variation	2
shroom2			X			X		pigmentation variation	2
spag9			X				X	pigmentation variation	2
spred1			X				X	pigmentation variation	2
tbcd				X		X		pigmentation variation	2
wash1				X			X	pigmentation variation	2
wdpcp				X			X	pigmentation variation	2
wif1	X						X	pigmentation variation	2
wipi1			X				X	pigmentation variation	2
rab27a					X		X	pigmentation variation	2
tbc1d10a	X					X		pigmentation variation	2
tshr					X		X	pigmentation variation	2
tspan36					X		X	pigmentation variation	2
rab38						X	X	pigmentation variation	2
qdpr			X			X		pteridine synthesis	2
spr				X			X	pteridine synthesis	2
aldh9a1			X	X					2
mrc2			X	X					2
adap1			X	X					2
add3			X	X					2
aftph			X	X					2
aldh5a1		X		X					2
angel2			X	X					2
anln		X		X					2
ap2b1			X	X					2
arhgef1			X	X					2
atp12a			X	X					2
atpaf1			X	X					2
avl9			X	X					2
baz1b			X	X					2
bcar3			X	X					2
bcat2			X	X					2
bms1			X	X					2
bpnt1			X	X					2
btn1a1			X	X					2
bub1b			X	X					2
ca2			X	X					2
calr			X	X					2
cd109			X	X					2
cdv3			X	X					2
cebpd			X	X					2
cinp			X	X					2
clptm1l			X	X					2
cluh			X	X		fantastica_morphs	variabilis_morphs		2
cnn1	X		X						2
cops5			X	X					2
coro1c			X	X					2
coX1		X	X						2
cpne2			X	X					2
cstf3			X	X					2
ddX17			X	X					2
ddX27			X	X					2
ddX54			X	X					2
derl2			X	X					2
dnajb9			X	X					2
dnttip1			X	X					2
egr1			X	X					2
eif2a			X	X					2
eif3a			X	X					2
eif5b			X	X					2
elf1			X	X					2
ell3			X	X					2
enc1			X	X					2
eno1			X	X					2
epb41l1			X	X					2
epb41l2			X	X					2
eprs			X	X					2
fam122a			X	X					2
fbn1			X	X					2
gal3st4			X	X					2
ganab			X	X					2
glb1			X	X					2
glud1			X	X					2
gnpda1			X	X					2
gtf2b			X	X					2
gtpbp4			X	X					2
hapln3			X	X					2
hcfc1			X	X		fantastica_morphs	variabilis_morphs		2
hira			X	X					2
hla-drb1			X	X					2
hnrnpu			X	X					2
hpcal1			X	X					2
hsp90ab1			X	X					2
hspa4			X	X					2
hspa8		X		X					2
idh1			X	X					2
idh3b			X	X					2
ier2			X	X					2
irak4			X	X					2
itch			X	X					2
itga7			X	X					2
itpkb			X	X					2
ivd			X	X					2
katnb1			X	X					2
kcnk5		X		X					2
kdm5a			X	X					2
khdrbs1			X	X					2
kiaa1468			X	X					2
kifc1		X	X						2
lasp1			X	X					2
lcmt1	X			X					2
lfng			X	X					2
lman1			X	X					2
lmo7			X	X					2
lonp1			X	X					2
loXl2	X		X						2
lpin1			X	X					2
mast4		X	X						2
med13l			X	X					2
mettl13			X	X					2
mfap4			X	X					2
mff			X	X					2
mfsd6			X	X					2
mgat2			X	X					2
mroh1			X	X					2
mtmr9			X	X					2
ncapd2			X	X					2
nfX1			X	X					2
nptn			X	X					2
nup62			X	X					2
pank3			X	X					2
parp1			X	X					2
per3		X	X						2
phb			X	X					2
phc2			X	X					2
phf20l1			X	X					2
phyh			X	X					2
pin1			X	X					2
pitpna			X	X					2
pnisr			X	X					2
pol	X			X					2
prrc2b			X	X					2
psap			X	X					2
psmd13			X	X					2
psme4			X	X					2
ptbp3			X	X					2
ptpn13			X	X					2
ptprk			X	X					2
pycard		X		X					2
pygl		X		X					2
rab5c			X	X					2
rabl6			X	X					2
rad1			X	X					2
rars			X	X					2
rasal2		X		X					2
rere			X	X					2
rhbdf1			X	X					2
rhobtb2		X		X					2
rhoj			X	X					2
rmdn1			X	X					2
rnf168			X	X					2
rsl1d1			X	X					2
rufy3			X	X					2
s100a11			X	X					2
sart3			X	X					2
scara5	X		X						2
scel			X	X					2
scyl3			X	X					2
sec24c			X	X					2
sema3d			X	X					2
sesn3			X	X					2
slain2			X	X					2
slc22a16		X		X					2
slc34a2	X			X					2
slc35c2			X	X					2
slc44a1			X	X					2
slc9a1			X	X					2
slit2	X		X						2
smc5			X	X					2
smoX			X	X					2
snrnp70			X	X					2
snrpb			X	X					2
sod3			X	X					2
sptan1			X	X					2
spty2d1			X	X					2
ssbp2			X	X					2
stip1			X	X					2
stk25			X	X					2
stk26			X	X					2
stX7			X	X					2
suclg2			X	X					2
sugp1			X	X					2
tcb1		X		X					2
tial1			X	X					2
tinagl1		X		X					2
tkt			X	X					2
tm9sf1			X	X					2
tm9sf4			X	X					2
tmbim1			X	X					2
tmem104			X	X					2
tmem248		X		X					2
tmem8a			X	X					2
tmprss13			X	X					2
top2b			X	X					2
tp53bp2			X	X					2
tpra1			X	X					2
trim24			X	X					2
trim29			X	X					2
trio			X	X					2
trrap			X	X					2
ttc22			X	X					2
tuba		X		X					2
tubb4a		X	X						2
tufm			X	X					2
tXnip			X	X					2
uba5			X	X					2
ubc		X		X					2
ube2a			X	X					2
uck2			X	X					2
usp54			X	X					2
utp14a			X	X					2
vat1			X	X					2
vcan	X		X						2
vcl			X	X					2
wsb2			X	X					2
Xpo1			X	X					2
Xrn2			X	X					2
zbtb44			X	X					2
zc3h10			X	X					2
zfc3h1			X	X					2
zfr			X	X					2
zfyve19			X	X					2
zfyve28			X	X					2
abca1	X			X					2
abcd1	X			X					2
acat2	X		X						2
acer1	X			X					2
adgra3	X			X					2
adk	X		X						2
afap1l1	X		X						2
ak8	X			X					2
akap12	X			X					2
alkbh1			X		X				2
ampd3	X		X						2
ankra2	X		X						2
anXa1	X			X					2
anXa11	X		X						2
aqp2	X			X					2
arel1	X			X					2
atp6v0a4	X		X						2
atp6v0d2	X			X					2
atXn7	X			X					2
b3gnt5	X			X					2
b3gnt7	X			X					2
b4galt5	X			X					2
bak1	X			X					2
bbs5			X		X				2
bcat1	X			X					2
borcs8	X			X					2
bsg				X	X				2
ca5b	X			X					2
caap1	X			X					2
cacna1d	X	X							2
cd44	X			X					2
cd74	X		X						2
cdh6	X			X					2
cdkn1b				X	X				2
cf120	X			X					2
clcn6	X			X					2
clic3	X			X					2
clptm1	X		X						2
cmklr1	X			X					2
cnnm4	X			X					2
cntn1	X			X					2
cog1	X			X					2
col4a1	X			X					2
col5a2	X		X						2
cpne3	X			X					2
ctsj	X			X					2
ddX20	X		X						2
decr1	X		X						2
dedd2	X		X						2
dhrs7	X		X						2
dio3	X		X						2
dleu7	X			X					2
dnah11	X	X							2
dnase1l2	X			X					2
dok1	X			X					2
eef1b	X			X					2
eif2ak4	X		X						2
eif3f	X		X						2
elf5	X			X					2
elmo1	X		X						2
entpd1	X			X					2
entpd2	X		X						2
ephb4	X			X					2
eps8l1	X			X					2
fbXo30	X			X					2
fn1	X		X						2
fus	X			X					2
fut6	X			X					2
galnt12	X			X					2
garnl3	X		X						2
gbp7	X		X						2
gls2	X		X						2
gpa33	X			X					2
gpX3	X			X					2
grhl1	X		X						2
grtp1	X		X						2
gtf2h4	X			X					2
haus1	X		X						2
hhat	X		X						2
hipk1	X		X						2
hipk3	X		X						2
hmgb3	X		X						2
hmoX2	X			X					2
hpn	X			X					2
hsd11b1l	X			X					2
hsd3b7	X			X					2
hsp30c	X			X					2
hsp70	X			X					2
hspbp1	X			X					2
htatip2	X			X					2
igsf10	X		X						2
itga4	X		X						2
kank1	X			X					2
kdm3a-a				X	X				2
lama1			X		X				2
lama2	X			X					2
lap3	X		X						2
lars2	X			X					2
lmo4.2	X		X						2
lmX1b.1				X	X				2
mapk11	X		X						2
mctp2	X			X					2
mdga1	X			X					2
mdk	X		X						2
mnd1	X			X					2
mtg1	X		X						2
mthfd2	X		X						2
mtmr12	X		X						2
nrp1	X		X						2
nup133	X			X					2
pclaf	X		X						2
pcsk5	X		X						2
pdzd2	X		X						2
pea15	X		X						2
pelo	X			X					2
perp	X		X						2
pgk	X			X					2
pgrmc1	X		X						2
phactr4-b				X	X				2
piezo2	X		X						2
pmm1	X		X						2
polr2j	X		X						2
pon2	X		X						2
ppp1cc	X		X						2
prkcz	X			X					2
prr15	X			X					2
psmb7	X			X					2
pttg1	X			X					2
pus7	X			X					2
rabggtb	X			X					2
rala	X		X						2
ralbp1-a				X	X				2
rasef	X		X						2
raver1	X		X						2
reps2	X			X					2
reXo2	X			X					2
rgs5	X		X						2
rhoc	X		X						2
rp2				X	X				2
rpl15	X		X						2
rpp21	X			X					2
rtn4	X			X					2
rXrb			X		X				2
sacm1l	X			X					2
sasb	X			X					2
satb1	X		X						2
scnn1b-a				X	X				2
sec61a1	X			X					2
siae	X		X						2
slc25a36	X		X						2
slc31a2	X		X						2
slc37a2	X	X							2
slc38a6	X	X							2
slc39a13	X		X						2
slc39a4	X			X					2
slc47a2	X		X						2
slit3	X		X						2
smim19	X			X					2
smyd5	X		X						2
snap47	X			X					2
srp19	X		X						2
srsf12	X		X						2
srsf3	X			X					2
srsf7	X			X					2
stab2	X		X						2
stat1	X			X					2
stmn1-a	X			X					2
tead1	X	X							2
tgm3	X			X					2
tmbim4	X		X						2
tmed2	X			X					2
tmem106b	X		X						2
tmem125	X			X					2
tmem229b	X			X					2
tmem254	X			X					2
tmem79	X			X					2
tmem94	X		X						2
tmtc1	X			X					2
tmX3	X			X					2
top2a	X	X							2
ttl	X			X					2
tubb4b	X		X						2
tXnl4b	X			X					2
uspl1	X		X						2
wdr5	X		X						2
znrf1	X		X						2
atf3				X		X			2
atg4d				X		X			2
bmp6				X		X			2
carhsp1			X				X		2
cyp2k4				X			X		2
dcn			X				X		2
ddit3				X		X			2
ggct				X		X			2
gpm6b				X		X			2
hgd				X		X			2
klf4				X		X			2
klhdc7b				X		X			2
lum			X			X			2
ly75				X		X			2
mamdc2			X			X			2
manf				X		X			2
mmp16				X		X			2
mmp28				X		X			2
nXpe4				X		X			2
osmr			X			X			2
p4ha2				X			X		2
plp1			X			X			2
ppfia3				X			X		2
rif1			X				X		2
s100pbp			X			X			2
serpinf1				X			X		2
sfmbt2				X			X		2
smad9				X		X			2
taok1			X			X			2
ttc1				X		X			2
abhd16a			X				X		2
abhd5				X			X		2
abo				X			X		2
abtb1				X			X		2
acaa1			X				X		2
acaa2			X				X		2
acaca			X				X		2
acacb				X			X		2
acad11				X			X		2
acad9				X			X		2
acads				X			X		2
acadsb				X			X		2
acat1-b		X					X		2
acbd5			X				X		2
acbd7			X				X		2
acdh-11				X			X		2
ace				X			X		2
acer2				X			X		2
acnat2				X			X		2
aco1			X				X		2
acod1			X				X		2
acot8			X				X		2
acoX1				X			X		2
acoX2				X			X		2
acoXl				X			X		2
acp1			X				X		2
acsbg2				X			X		2
acsl1			X				X		2
acsl6				X			X		2
acta2			X				X		2
actn4				X			X		2
actr10				X			X		2
actr1a			X				X		2
acvr1				X			X		2
agpat5			X				X		2
ahcyl1			X				X		2
ahcyl2			X				X		2
ahnak				X			X		2
ahr			X				X		2
ahsa1				X			X		2
ahsg		X					X		2
akirin2			X				X		2
akr1c1				X		X			2
akr1c2			X			X			2
akr1c6				X		X			2
akr1c8p			X			X			2
akr1d1				X		X			2
akt2			X			X			2
aktip			X			X			2
alad			X			X			2
alas1			X				X		2
alg11			X				X		2
amotl1				X			X		2
ankle1				X			X		2
anXa5			X				X		2
ap1s3				X			X		2
aplp1			X				X		2
arfgap1			X			X			2
arfgap2			X			X			2
arfgef3				X		X			2
arhgap5			X			X			2
arhgef40			X				X		2
arid2			X				X		2
arid4b			X				X		2
arid5b				X			X		2
arl4c			X				X		2
arl6ip4				X		X			2
arl6ip5			X				X		2
arl6ip6				X			X		2
arl9				X			X		2
arsa.1			X			X			2
art5				X		X			2
asah1			X				X		2
asb1			X				X		2
atp13a2				X		X			2
atp2c1			X			X			2
atp5f1				X		X			2
atp5h				X		X			2
atp5o				X		X			2
atp6		X				X			2
atp6v0a1				X		X			2
atp8b1			X				X		2
aXin1				X			X		2
b3gat2				X		X			2
bad				X		X			2
bag3				X		X			2
bbof1		X					X		2
bboX1				X			X		2
bcap29			X				X		2
bcap31			X				X		2
bola2			X				X		2
btbd19				X			X		2
cadps2				X			X		2
cand1				X			X		2
cap1			X				X		2
capg				X			X		2
capn1			X				X		2
capn2				X			X		2
capn2.2			X				X		2
capn3				X			X		2
capn5			X				X		2
capn8			X				X		2
capns1				X			X		2
caprin1				X			X		2
capza2			X				X		2
card14				X			X		2
card9		X					X		2
cars2				X			X		2
casc3		X					X		2
casc4			X				X		2
cask			X				X		2
caskin2			X				X		2
casp2				X			X		2
casp9				X			X		2
cast			X				X		2
cat.1			X				X		2
cbfa2t2				X			X		2
cbm101731809provisional.l		X					X		2
ccdc117				X			X		2
ccdc12			X				X		2
ccdc127				X			X		2
ccdc13				X			X		2
ccdc138			X				X		2
ccdc142				X			X		2
ccdc151				X			X		2
ccdc167			X				X		2
ccdc173				X			X		2
ccdc180				X			X		2
ccdc186				X			X		2
ccdc43				X			X		2
ccdc50				X			X		2
ccdc58				X			X		2
ccdc6			X				X		2
ccdc66				X			X		2
ccdc86				X			X		2
ccdc88b				X			X		2
ccdc88c				X			X		2
ccdc90b			X				X		2
ccdc94			X				X		2
ccn2	X						X		2
ccna2		X					X		2
ccnb1		X					X		2
ccnc				X			X		2
ccng2			X				X		2
ccnh				X			X		2
ccni				X			X		2
ccnk				X			X		2
ccnyl1-b				X			X		2
cct4			X				X		2
cct6				X			X		2
cct7				X			X		2
cct8			X				X		2
cd2ap			X				X		2
chkb				X		X			2
chl1				X		X			2
chmp2a				X			X		2
chmp2b			X				X		2
chst7				X		X			2
ciz1				X		X			2
clint1				X			X		2
cml				X			X		2
crat.1			X				X		2
crbn				X			X		2
creld2-a				X			X		2
crip2			X				X		2
cript			X				X		2
ctsv			X				X		2
cttnbp2nl				X			X		2
cuedc1				X			X		2
cul1			X				X		2
cul4a				X			X		2
cul9				X			X		2
cutc			X				X		2
cuX1			X				X		2
cwc22				X			X		2
cwc27			X				X		2
cwf19l2			X				X		2
cX023				X			X		2
cXadr				X			X		2
cXcl14			X				X		2
cXorf23				X			X		2
cXXc1			X				X		2
cyb561d2				X			X		2
cyb5r4				X			X		2
cyc1				X			X		2
cyfip1				X			X		2
cygb				X			X		2
cyld			X				X		2
cyp2a5				X			X		2
cyp2a9				X			X		2
cyp2c16				X			X		2
cyp2c18			X				X		2
cyp2c20				X			X		2
cyp2c23				X			X		2
cyp2c25				X			X		2
cyp2c28				X			X		2
cyp2c29				X			X		2
cyp2c3				X			X		2
cyp2c30				X			X		2
cyp2c40				X			X		2
cyp2c5				X			X		2
cyp2d15				X			X		2
cyp2d25				X			X		2
cyp2d6			X				X		2
cyp2f3				X			X		2
cyp2g1p			X				X		2
cyp2j2				X			X		2
cyp2j3				X			X		2
cyp2r1			X				X		2
cyp3a5			X				X		2
cyp3a80		X					X		2
cyp46a.4		X					X		2
cyp46a1				X			X		2
cyp4a2				X			X		2
cyp4a25				X			X		2
cyp8b1				X			X		2
cypcar_00040371		X					X		2
cyth1		X					X		2
dab2ip				X			X		2
daglb				X			X		2
dap				X			X		2
dapk3			X				X		2
dapp1				X			X		2
daXX			X				X		2
dazap1				X			X		2
dbi				X			X		2
dclre1b				X		X			2
dcun1d2				X			X		2
ddX5			X			X			2
dlX5			X				X		2
dok4				X		X			2
dolk				X		X			2
donson			X			X			2
dopey2			X			X			2
dot1l			X			X			2
dst				X		X			2
dtX2				X		X			2
duoX1				X		X			2
dus2				X		X			2
dusp22a				X		X			2
dync1li2			X			X			2
dynll1			X			X			2
eaf1				X		X			2
eapp				X		X			2
ecm2.1			X			X			2
edem1				X			X		2
edf1				X			X		2
edil3				X			X		2
eef1a1			X			X			2
efs			X			X			2
eif2ak3				X		X			2
eif4e				X		X			2
erlin2			X				X		2
esg1				X			X		2
fkbp9			X				X		2
fri3				X		X			2
frk				X		X			2
frmd4b			X			X			2
frrs1l				X		X			2
fryl				X		X			2
fstl1			X			X			2
fth1-b				X		X			2
fuca2				X		X			2
fucl4				X		X			2
fuz				X		X			2
fv3-005r				X		X			2
fXr1				X		X			2
fXr1-b				X		X			2
fXyd2			X			X			2
fXyd3				X		X			2
fzd10			X			X			2
gclc			X				X		2
gclm				X			X		2
gcnt4				X			X		2
gdpd1				X			X		2
gdpd5			X				X		2
gemin4				X			X		2
get4				X			X		2
gfm1			X				X		2
ghr	X					X			2
gid8			X			X			2
git1			X			X			2
gnl1			X			X			2
gnl2			X			X			2
gnl3			X			X			2
golga5				X		X			2
golph3				X		X			2
golph3l		X				X			2
golt1b			X			X			2
gon4l				X		X			2
got1			X			X			2
gpatch1				X		X			2
gpbp1				X		X			2
gpbp1l1			X			X			2
gpd2				X		X			2
gpr137c			X			X			2
gpr157			X			X			2
hbe1			X			X			2
hdac5	X						X		2
hdac7			X				X		2
hdac8				X			X		2
heatr3			X				X		2
helb				X			X		2
herc4				X		X			2
hip		X				X			2
hnrnpa2b1				X		X			2
hnrnpa3			X				X		2
hsd11b1l-b				X		X			2
hsd11b2			X				X		2
hsd17b13				X		X			2
hsd17b14				X		X			2
hsd17b3				X		X			2
hsd17b4				X		X			2
hsdl1				X			X		2
hsf1				X			X		2
hsf2			X				X		2
hsf3			X				X		2
htr3a				X		X			2
inhba			X			X			2
inip				X			X		2
inpp5a				X		X			2
ipo9			X			X			2
iqca1		X				X			2
iqgap1			X			X			2
iqsec1				X			X		2
irak2				X			X		2
irf1				X			X		2
irf2bpl			X				X		2
itgb4				X		X			2
itm2a				X		X			2
itsn1				X			X		2
jak2				X			X		2
jchain				X			X		2
jmjd8				X		X			2
junb				X		X			2
k0930				X		X			2
k1468				X		X			2
k1c0				X			X		2
k2c5				X			X		2
k2c8				X			X		2
kdelr1				X		X			2
kdm8				X		X			2
kiaa1107				X		X			2
kif1bp			X			X			2
kifc3			X				X		2
klc1				X		X			2
klhdc7a			X			X			2
klhl13				X		X			2
klhl18			X			X			2
klhl2				X		X			2
kmt2a				X		X			2
kmt2b				X		X			2
kmt2d				X		X			2
kmt2e			X				X		2
kmt5b-a				X		X			2
kntc1				X		X			2
kptn				X		X			2
krit1			X			X			2
krt15			X			X			2
krt19			X			X			2
krt5.7			X			X			2
krtcap2			X				X		2
ktn1				X		X			2
kvm5				X		X			2
kyat3				X		X			2
large2			X				X		2
lemd2				X			X		2
lpp			X			X			2
lrba				X		X			2
lrch3			X			X			2
lrig1				X		X			2
lrp6				X		X			2
lrrc15			X			X			2
ltb4dh			X			X			2
ltb4r				X		X			2
ltn1			X			X			2
luc7l			X			X			2
lurap1l				X		X			2
lyg				X		X			2
lyn			X			X			2
lypd3				X		X			2
lysmd2			X			X			2
lysmd4				X		X			2
macf1			X			X			2
madd			X			X			2
maea			X			X			2
mafb.l		X				X			2
magi2				X		X			2
magt1				X		X			2
malt1				X		X			2
man1b1			X			X			2
man2a2			X			X			2
mansc1			X			X			2
mao				X		X			2
maoa				X		X			2
map2				X		X			2
map3k10				X			X		2
map3k15			X				X		2
map3k2			X				X		2
map3k5			X				X		2
map7				X			X		2
map7d1			X				X		2
mapk14				X			X		2
mapk7				X			X		2
mapkap1		X					X		2
mapkapk3			X				X		2
mapre1			X				X		2
marf1				X			X		2
mark1				X			X		2
mat2b				X			X		2
maX			X				X		2
mblac1				X			X		2
mbnl1				X			X		2
mbnl2			X				X		2
mboat2				X			X		2
mlXipl				X		X			2
mmp13			X			X			2
mmtag2				X		X			2
mocs2			X			X			2
mogat1			X			X			2
mon2			X			X			2
morc2				X		X			2
morc3			X			X			2
mov10				X		X			2
moXd1				X		X			2
mphosph6			X			X			2
mphosph9				X		X			2
mpst		X				X			2
mXra7				X			X		2
mXra8			X				X		2
myd88-a				X			X		2
mydgf				X			X		2
myh10				X			X		2
myh1b				X			X		2
mylpf			X				X		2
myo1a			X				X		2
myo1d				X			X		2
myo1e				X			X		2
nck1			X			X			2
nckap1			X				X		2
nono			X			X			2
nprl3				X			X		2
numb				X		X			2
ocm	X					X			2
odc1			X			X			2
odf3				X		X			2
ogdh				X		X			2
ogdhl			X			X			2
ogfr			X			X			2
olfm1			X			X			2
olfml3			X			X			2
opa3			X			X			2
or11g2				X		X			2
or51e1				X		X			2
or5v1				X		X			2
oraov1				X		X			2
orc3			X			X			2
orf				X		X			2
os9			X			X			2
osbpl11				X		X			2
oser1		X				X			2
ostf1			X			X			2
otop2				X		X			2
otor			X			X			2
otud1				X		X			2
otud6b			X			X			2
ovos2			X				X		2
p4ha1				X			X		2
pa2g4			X				X		2
pabpc1			X				X		2
pacsin2				X			X		2
pacsin3				X			X		2
padi1				X			X		2
padi2			X				X		2
pafah1b2				X			X		2
pafah1b3			X				X		2
pcbp2				X		X			2
pcca				X		X			2
pcdh18			X			X			2
pcdhgb1				X		X			2
pcdhgb5				X		X			2
pcgf5				X		X			2
pcif1			X			X			2
pdia3				X		X			2
pdia6				X		X			2
pdk4			X			X			2
pepck		X				X			2
pes1			X			X			2
peX10			X			X			2
peX11g				X			X		2
peX14			X				X		2
peX2				X			X		2
peX26				X			X		2
pik3ip1			X			X			2
pkd2	X					X			2
pklr			X			X			2
pkm			X			X			2
pkp4			X			X			2
pla2g4d				X		X			2
plcg2			X			X			2
pld2			X			X			2
pld3			X			X			2
plekha1			X			X			2
plekha2				X			X		2
plekha3				X		X			2
plekha5				X		X			2
plekha7				X		X			2
plekhb1				X		X			2
plekhf1			X			X			2
plekhg3			X			X			2
plin2				X		X			2
plk1		X				X			2
plk2				X		X			2
plod3				X		X			2
plpp5				X		X			2
plrg1				X		X			2
pls3			X			X			2
plscr3				X		X			2
plXnb3			X			X			2
pno1				X			X		2
pole3				X			X		2
polm				X		X			2
polr2b				X		X			2
polr2h			X			X			2
polr3c				X		X			2
polr3d				X		X			2
polr3gl				X		X			2
polr3k				X		X			2
pomt1				X		X			2
ppm1f			X				X		2
ppp1cc-b				X			X		2
ppp1r12a				X			X		2
ppp1r16b			X				X		2
ppp1r18				X			X		2
ppp1r37				X			X		2
ppp1r7				X			X		2
ppp1r9a				X			X		2
ppp2r1a				X			X		2
ppp2r5a			X				X		2
ppp2r5e			X				X		2
ppp3ca				X			X		2
ppp4r3b			X				X		2
ppp5c			X				X		2
ppp6c				X			X		2
ppp6r2				X			X		2
pqlc3			X				X		2
pradc1				X			X		2
prdX1			X				X		2
prdX3				X			X		2
prdX4				X			X		2
preb				X			X		2
prelid1				X			X		2
prep				X			X		2
preX1			X				X		2
prickle1			X				X		2
prim2.s		X					X		2
prkaa1			X				X		2
prkch				X			X		2
prkcsh			X				X		2
prmt5			X				X		2
prom1	X						X		2
prom2				X			X		2
prosc				X			X		2
proX1		X					X		2
prpf39				X			X		2
prpf4			X				X		2
prpf4b				X			X		2
prpf6			X				X		2
prps2				X			X		2
ptpn2		X				X			2
ptpn23				X		X			2
puf60				X			X		2
pum2				X			X		2
qki-b				X		X			2
qrich1				X		X			2
qrsl1				X		X			2
rab11fip1			X			X			2
rab12			X			X			2
rab14			X			X			2
rab22a	X					X			2
rab26				X		X			2
rab7b			X			X			2
rabep1				X		X			2
rabepk				X		X			2
rabgap1l			X			X			2
rbbp6				X			X		2
rbbp8nl				X			X		2
rbck1				X			X		2
rbm11			X				X		2
rbm14				X			X		2
rbm15				X			X		2
rbm23				X			X		2
rbm25				X			X		2
rbm28				X			X		2
rbm42				X			X		2
rbm7			X				X		2
rbm8a			X				X		2
rbms2				X			X		2
rdd4.l		X					X		2
rho					X	X			2
rmnd5a			X				X		2
rnf10			X				X		2
rnf103			X				X		2
rnf112			X				X		2
rnf8-a				X			X		2
rnf8-b				X			X		2
rpe				X		X			2
rragc			X			X			2
rras2				X		X			2
rus1				X		X			2
rusc2				X			X		2
ryk				X		X			2
saca		X					X		2
safb			X				X		2
scd			X				X		2
serbp1			X				X		2
serinc1				X			X		2
serinc3				X			X		2
serpinb4				X			X		2
serpinh1				X			X		2
sesn2				X			X		2
set			X				X		2
setbp1				X			X		2
setd4				X			X		2
setdb1			X				X		2
sf1			X				X		2
sf3b2			X				X		2
shroom1				X		X			2
shtn1		X				X			2
slc25a12			X				X		2
slc25a18			X			X			2
slc25a19				X		X			2
slc25a25				X		X			2
slc25a28-b				X		X			2
slc25a3				X		X			2
slc25a39				X		X			2
slc25a47		X				X			2
slc26a6				X		X			2
slc27a2			X			X			2
slc28a3				X			X		2
slc29a1b		X					X		2
slc29a2				X			X		2
slc30a2		X					X		2
slc30a5			X				X		2
slc30a7				X			X		2
slc39a9			X				X		2
slc5a11				X			X		2
spata18		X					X		2
spata5				X			X		2
spats2		X					X		2
spcs2				X			X		2
specc1		X					X		2
spg20			X				X		2
spg7				X			X		2
strn				X			X		2
sult2b1				X		X			2
sult3a1				X			X		2
sumo1			X			X			2
surf4				X		X			2
surf4.1			X			X			2
susd2				X		X			2
susd6				X		X			2
swap70				X		X			2
syde2			X			X			2
syne2.2			X			X			2
syne3				X		X			2
synj1.l		X				X			2
synpr				X		X			2
syt1				X		X			2
syt8			X			X			2
szrd1			X			X			2
taar1		X				X			2
taf2				X		X			2
taf6			X			X			2
tagap				X		X			2
tank			X			X			2
tardbp				X		X			2
tars			X			X			2
tars2			X			X			2
tatdn1				X		X			2
tatdn3			X			X			2
tba8				X		X			2
tbc1d1				X		X			2
tbc1d19		X				X			2
tbce				X		X			2
tbl1Xr1-b				X		X			2
tbl2				X		X			2
tbp			X			X			2
tbX1				X		X			2
tbX3	X					X			2
tmem110				X		X			2
tmem19				X		X			2
trpm2			X			X			2
tspan6			X			X			2
tspyl4				X		X			2
tst			X			X			2
tstd1				X		X			2
ttc3			X			X			2
ttc37			X			X			2
ttc39a				X		X			2
vmp1				X		X			2
vnX1				X		X			2
vps41				X			X		2
vps4b				X			X		2
v-tcr				X			X		2
vwa5a			X				X		2
vwa5b1				X			X		2
vwa5b2				X			X		2
wac			X				X		2
wap1				X			X		2
wasf1				X			X		2
washc4			X				X		2
washc5			X				X		2
wasl			X				X		2
wbp1l				X			X		2
wbp2				X			X		2
wbp4				X			X		2
wbscr17			X				X		2
wdr18				X			X		2
wdr3				X			X		2
wdr33			X				X		2
wdr37				X			X		2
wdr44				X			X		2
wdr45b			X				X		2
wdr59				X			X		2
wdr60				X			X		2
wdr7			X				X		2
wdr83				X			X		2
wdr91			X				X		2
wfdc1			X				X		2
whamm			X				X		2
wisp1			X				X		2
wrnip1				X		X			2
wwoX				X		X			2
Xb-gene-956774			X			X			2
Xelaev_18035445mg		X				X			2
psmf1	X					X			2
ptges	X						X		2
qsoX1	X					X			2
rbm38	X						X		2
rps2	X						X		2
slc26a4	X					X			2
spata5l1	X						X		2
speg	X						X		2
suoX	X					X			2
sypl2	X					X			2
tacc1	X					X			2
tango2	X					X			2
tap1	X					X			2
tap2	X					X			2
tapt1	X					X			2
tarbp2	X					X			2
taX1bp3	X					X			2
tbc1d24	X					X			2
tlr2	X						X		2
trim13	X					X			2
ucp2	X						X		2
vps54	X						X		2
vrk1	X						X		2
wdr70	X						X		2
ythdc2	X						X		2
bco2				X				carotenoid metabolism	1
rdh10				X				carotenoid metabolism	1
scarb1				X				carotenoid metabolism	1
rarg	X							carotenoid metabolism	1
rdh14					X			carotenoid metabolism	1
adsl				X				guanine synthesis in iridophores	1
atic			X					guanine synthesis in iridophores	1
dera			X					guanine synthesis in iridophores	1
fh				X				guanine synthesis in iridophores	1
psat1				X				guanine synthesis in iridophores	1
rpia	X							guanine synthesis in iridophores	1
oca2				X				melanin synthesis	1
adcy3				X				melanin synthesis	1
adcy6				X				melanin synthesis	1
camk2d				X				melanin synthesis	1
ctnnb1				X				melanin synthesis	1
dct					X			melanin synthesis	1
ep300				X				melanin synthesis	1
lef1			X					melanin synthesis	1
nras				X				melanin synthesis	1
wnt11				X				melanin synthesis	1
edn1							X	melanin synthesis	1
cdh11			X					pigmentation variation	1
sdc4			X					pigmentation variation	1
adam17			X					pigmentation variation	1
aldh2			X					pigmentation variation	1
ap1g1			X					pigmentation variation	1
ap1s1		X						pigmentation variation	1
ap3d1				X				pigmentation variation	1
atp6v1e1				X				pigmentation variation	1
atp6v1h				X		fantastica_morphs	variabilis_morphs	pigmentation variation	1
atrn				X				pigmentation variation	1
bloc1s6				X				pigmentation variation	1
brca1			X					pigmentation variation	1
brd9				X				pigmentation variation	1
cct2				X				pigmentation variation	1
cdc25a				X				pigmentation variation	1
chek1			X					pigmentation variation	1
cib2				X				pigmentation variation	1
copa				X				pigmentation variation	1
copb1			X					pigmentation variation	1
copb2				X				pigmentation variation	1
ctr9			X					pigmentation variation	1
ddX3X			X					pigmentation variation	1
dkc1				X				pigmentation variation	1
dlat			X					pigmentation variation	1
ebna1bp2			X					pigmentation variation	1
ece1				X				pigmentation variation	1
ece2			X					pigmentation variation	1
edn3				X				pigmentation variation	1
eif3i				X				pigmentation variation	1
enpp1			X					pigmentation variation	1
epg5				X				pigmentation variation	1
esco2		X						pigmentation variation	1
fbXw4			X					pigmentation variation	1
fgfr3				X				pigmentation variation	1
fig4				X				pigmentation variation	1
gbf1				X				pigmentation variation	1
gnai3				X				pigmentation variation	1
gpr161				X				pigmentation variation	1
heXim1			X					pigmentation variation	1
hps4				X				pigmentation variation	1
ilk			X					pigmentation variation	1
irX1			X					pigmentation variation	1
itgb1			X					pigmentation variation	1
kif13a				X				pigmentation variation	1
kif3a			X					pigmentation variation	1
larp7				X				pigmentation variation	1
leo1			X					pigmentation variation	1
lmln		X						pigmentation variation	1
mbtps1				X				pigmentation variation	1
mdn1				X				pigmentation variation	1
med12				X				pigmentation variation	1
mepce				X				pigmentation variation	1
mfn2			X					pigmentation variation	1
mkks				X				pigmentation variation	1
mreg					X			pigmentation variation	1
msh6				X				pigmentation variation	1
notch1			X					pigmentation variation	1
optn			X					pigmentation variation	1
parn				X				pigmentation variation	1
pcnt			X					pigmentation variation	1
picalm		X						pigmentation variation	1
pofut1			X					pigmentation variation	1
psen2			X					pigmentation variation	1
psenen				X				pigmentation variation	1
ptpn21			X					pigmentation variation	1
rad50				X				pigmentation variation	1
rnf2				X				pigmentation variation	1
rtf1				X				pigmentation variation	1
sh3bp4				X				pigmentation variation	1
sik2				X				pigmentation variation	1
slc17a5				X				pigmentation variation	1
slc2a11				X				pigmentation variation	1
slc40a1			X					pigmentation variation	1
slc7a11				X				pigmentation variation	1
smo				X				pigmentation variation	1
snap29			X					pigmentation variation	1
spire1			X					pigmentation variation	1
srm				X				pigmentation variation	1
st3gal5				X				pigmentation variation	1
stim1			X					pigmentation variation	1
stk11		X						pigmentation variation	1
tfap2c				X				pigmentation variation	1
tfpi2			X					pigmentation variation	1
tjp1				X				pigmentation variation	1
trappc6a			X					pigmentation variation	1
tsc2			X					pigmentation variation	1
usp48			X					pigmentation variation	1
vamp7			X					pigmentation variation	1
vdr				X				pigmentation variation	1
zdhhc21				X				pigmentation variation	1
ptpn11	X							pigmentation variation	1
ptpn6					X			pigmentation variation	1
recql4					X			pigmentation variation	1
rps20	X							pigmentation variation	1
rps6	X							pigmentation variation	1
rps7					X			pigmentation variation	1
sh3pXd2a					X			pigmentation variation	1
slc12a2					X			pigmentation variation	1
slc22a7					X			pigmentation variation	1
soX18					X			pigmentation variation	1
terf2					X			pigmentation variation	1
ttc8					X			pigmentation variation	1
rb1							X	pigmentation variation	1
pts				X				pteridine synthesis	1
adam11			X						1
adamts1				X					1
adh1				X					1
adm				X					1
b3galt5				X					1
c1d				X					1
cfap53				X					1
chtf18				X					1
col14a1			X						1
cpXm2			X						1
dlc1				X					1
ednrb2			X						1
fkbp15			X						1
fos				X					1
gramd1a			X						1
herpud1				X					1
ipo4				X					1
kank2			X						1
kctd12				X					1
lin1				X					1
msX2			X						1
mthfs				X					1
nr1i3			X						1
nr4a1				X					1
ptprd				X					1
rgn				X					1
rtn4rl1				X					1
sdc1				X					1
sdc3			X						1
sec14l5			X						1
slc4a1		X							1
slc6a14				X					1
slit1			X						1
sorbs1				X					1
srprb				X					1
st3gal3				X					1
tdrd3				X					1
tfb2m				X					1
tmem120b				X					1
tnip2				X					1
ttc9				X					1
ty3b-i				X					1
wsb1				X					1
zbed6			X						1
zfp36				X					1
znf638			X						1
zo22				X					1
a6r68_16783		X				#N/A	#N/A		1
Xelaev_18003247mg		X				fantastica_morphs	variabilis_morphs		1
45910			X			#N/A	#N/A		1
45911			X						1
45902			X						1
45722			X						1
45723			X						1
45907			X						1
a1at				X					1
a2ml1				X					1
a4galt				X					1
aaas				X					1
aadacl3				X					1
aadacl4				X					1
aagab			X			fantastica_morphs	variabilis_morphs		1
aamp			X			fantastica_morphs	variabilis_morphs		1
aars				X		fantastica_morphs	variabilis_morphs		1
aarsd1-b				X		fantastica_morphs	variabilis_morphs		1
aatf			X			fantastica_morphs	variabilis_morphs		1
aats-glupro				X		fantastica_morphs	variabilis_morphs		1
ab205_0011770		X				fantastica_morphs	variabilis_morphs		1
ab205_0017970		X				fantastica_morphs	variabilis_morphs		1
ab205_0028230		X				fantastica_morphs	variabilis_morphs		1
ab205_0081150		X							1
ab205_0081180		X				fantastica_morphs	variabilis_morphs		1
ab205_0083600		X				fantastica_morphs	variabilis_morphs		1
ab205_0084310		X				fantastica_morphs	variabilis_morphs		1
ab205_0165110		X				fantastica_morphs	variabilis_morphs		1
ab205_0165280		X				fantastica_morphs	variabilis_morphs		1
ab205_0165870		X				fantastica_morphs	variabilis_morphs		1
ab205_0175830		X				fantastica_morphs	variabilis_morphs		1
ab205_0188290		X				fantastica_morphs	variabilis_morphs		1
ab205_0203050		X				fantastica_morphs	variabilis_morphs		1
ab205_0217580		X							1
abat			X			fantastica_morphs	variabilis_morphs		1
abca5				X		fantastica_morphs	variabilis_morphs		1
abcb1				X		fantastica_morphs	variabilis_morphs		1
abcb1b				X		fantastica_morphs	variabilis_morphs		1
abcb7				X		fantastica_morphs	variabilis_morphs		1
abcd4				X		fantastica_morphs	variabilis_morphs		1
abr				X					1
acap2				X					1
acot1				X					1
actg1			X						1
adam33			X						1
adamts17			X						1
adamts3		X							1
adamts4			X						1
adamts7			X						1
adarb1				X					1
adat2				X					1
adck4			X						1
adgrg1			X						1
adgrg2				X					1
adh8		X							1
adhX				X					1
adnp			X						1
adprh				X					1
adprm				X					1
adra1b			X						1
adrb1				X					1
adrb4c				X					1
adssl1		X							1
adX		X							1
aff4			X						1
agpat1				X					1
aida				X					1
aida-b				X					1
aimp1				X					1
ak4			X						1
ak9		X							1
akap1				X					1
akap13				X					1
akap17a				X					1
akap2			X						1
akap9				X					1
akr1b1			X						1
aldh3a2				X					1
aldh3b2			X						1
[truncated: 1,994 more rows]
